# Supplementary material for: Transcriptome Integration Analysis at Different Embryonic Ages Reveals Key lncRNAs and mRNAs for Chicken Skeletal Muscle
Source: Front Vet Sci. 2022 Jun 16;9:908255. doi: 10.3389/fvets.2022.908255 (PMC9244430; doi:10.3389/fvets.2022.908255)
Supplement: Supplementary file 1 [file Data_Sheet_1.ZIP]

Archive with 8 entries (7 files):
- Table S and Figure S/Figure S1 Percent of reads mapped to genome regions.tif
- Table S and Figure S/Table S1 Primers for  RT-qPCR.xlsx
- Table S and Figure S/Table S2 Results of quality control.xlsx
- Table S and Figure S/Table S3  Results of mapping to the genome.xlsx
- Table S and Figure S/Table S4 GO analysis for targeting DE mRNA of DE lncRNA in F14vsF20.xlsx
- Table S and Figure S/Table S5 GO analysis for targeting DE mRNA of DE lncRNA in S14vsS20.xlsx
- Table S and Figure S/Table S6 lncRNA-mRNA pairs for the same DE lncRNA and lncRNA of F14vsF20 and S14vsS20.xlsx
- Table S and Figure S/
