# Supplementary material for: Transcriptome Integration Analysis at Different Embryonic Ages Reveals Key lncRNAs and mRNAs for Chicken Skeletal Muscle
Source: Front Vet Sci. 2022 Jun 16;9:908255. doi: 10.3389/fvets.2022.908255 (PMC9244430; doi:10.3389/fvets.2022.908255)
Supplement: Supplementary file 1 [file Data_Sheet_1.ZIP › Table S and Figure S/Table S1 Primers for RT-qPCR.xlsx]

## Sheet: Sheet1
Table S1 Primers for RT-qPCR
Gene name	Primer sequence (5'→3')	Product size (bp)	Annealing temperature (°C)
ENSGALT00000097778	F: GCATCCTACAGCGACAGA	256	50.8
	R: CATTAGAAGGGACCGAGA
TCONS_00143025	F: TCATTTATTGTCACCGTTGGG	102	55.2
	R: TGTGGGCACCTGCTATTCC
TCONS_00003953	F: TGGGTTTCACTTCGCTGCTCG	78	56.1
	R: AAGAAGACCGACAGCCACAAGG
TCONS_00211092	F: GCTCCACCCGCAGCTCATA	134	58.2
	R: CGGCTCCGTCAGTTTCTTCC
TCONS_00059142	F: CGCCGATACTACGTCTGA	187	53.9
	R: GCAATGCTGCTAAGTTCTG
ENSGALT00000003908	F: TGTCGTCGTGTTCTGGTT	273	50.4
	R: GATAGATGGCAAGGGTCA
ENSGALT00000081747	F: CTGGTTCAGGAGCAGGTA	169	51.4
	R: ATGGCAAAGAGGATAAGG
ENSGALT00000019494	F: CGTCCTCTGACCTTATCTG	149	51.2
	R: AACTGTAGCATTGCCATCT
ENSGALT00000010788	F: CCGTTCGCTGTCGTAGTTG	150	55.9
	R: GGAGTTCGGCAAGGGTCT
ENSGALT00000027985	F: ATCGCCAGGGAGGAGGGAGT	167	57.5
	R: GCAGCCACGAAGTGACAGG
ENSGALT00000092341	F: AATGATGGTGCCGGTCTGA	93	55.1
	R: GGGCGGTGAAGGTGGTTA
ENSGALT00000002505	F: GCCTCATCTTCTGCTGCTACT	120	53.2
	R: TCTGCCCATGCACATTCA
ENSGALT00000022283	F: GGGATGCTGTATGTGAGG	235	48.7
	R: CAGGCAGGTAAATGATGC
ENSGALT00000047717	F: CGGACGCTGCTATTTCTGC	170	54.5
	R: GCTGCTACAAGTCACCCATTC
ENSGALT00000085145	F: AGTTCCCGGCTGCTGTCT	185	56.7
	R: GTTCTGCTCTTGTAGTGCTCC
ACTB	F: CAGCCATCTTTCTTGGGTAT	169	56.6
	R: CTGTGATCTCCTTCTGCATCC
