# Supplementary material for: Transcriptome Integration Analysis at Different Embryonic Ages Reveals Key lncRNAs and mRNAs for Chicken Skeletal Muscle
Source: Front Vet Sci. 2022 Jun 16;9:908255. doi: 10.3389/fvets.2022.908255 (PMC9244430; doi:10.3389/fvets.2022.908255)
Supplement: Supplementary file 1 [file Data_Sheet_1.ZIP › Table S and Figure S/Table S3 Results of mapping to the genome.xlsx]

## Sheet: Sheet1
Table S3 Results of mapping to the genome
Sample name	F14_1	F14_2	F14_3	F14_4	F20_1	F20_2	F20_3	F20_4	S14_1	S14_2	S14_3	S14_4	S20_1	S20_2	S20_3	S20_4
Total reads	96894104	85326242	80959660	83643500	84543656	81470824	79199902	83432976	79070702	83892966	86285600	83398826	88622372	86154628	89435338	80661266
Total mapped	93093955 (96.08%)	82045131 (96.15%)	77748024 (96.03%)	80381060 (96.1%)	80081811 (94.72%)	74151649 (91.02%)	75590295 (95.44%)	79181458 (94.9%)	74647907 (94.41%)	80526060 (95.99%)	82866601 (96.04%)	80120764 (96.07%)	84760675 (95.64%)	82822713 (96.13%)	84770890 (94.78%)	76795782 (95.21%)
Multiple mapped	2922220 (3.02%)	2702402 (3.17%)	2377651 (2.94%)	3223601 (3.85%)	3917316 (4.63%)	2660096 (3.27%)	3597767 (4.54%)	4636033 (5.56%)	2856005 (3.61%)	3197635 (3.81%)	2730754 (3.16%)	2903257 (3.48%)	3239056 (3.65%)	2774856 (3.22%)	4773381 (5.34%)	3286792 (4.07%)
Uniquely mapped	90171735 (93.06%)	79342729 (92.99%)	75370373 (93.1%)	77157459 (92.25%)	76164495 (90.09%)	71491553 (87.75%)	71992528 (90.9%)	74545425 (89.35%)	71791902 (90.79%)	77328425 (92.18%)	80135847 (92.87%)	77217507 (92.59%)	81521619 (91.99%)	80047857 (92.91%)	79997509 (89.45%)	73508990 (91.13%)
Read-1	45156820 (46.6%)	39712656 (46.54%)	37756772 (46.64%)	38674594 (46.24%)	38190894 (45.17%)	35804792 (43.95%)	36053631 (45.52%)	37408667 (44.84%)	35956568 (45.47%)	38744882 (46.18%)	40113952 (46.49%)	38656039 (46.35%)	40840768 (46.08%)	40093899 (46.54%)	40082508 (44.82%)	36840514 (45.67%)
Read-2	45014915 (46.46%)	39630073 (46.45%)	37613601 (46.46%)	38482865 (46.01%)	37973601 (44.92%)	35686761 (43.8%)	35938897 (45.38%)	37136758 (44.51%)	35835334 (45.32%)	38583543 (45.99%)	40021895 (46.38%)	38561468 (46.24%)	40680851 (45.9%)	39953958 (46.37%)	39915001 (44.63%)	36668476 (45.46%)
Reads map to '+'	45099895 (46.55%)	39676733 (46.5%)	37694491 (46.56%)	38570542 (46.11%)	38092638 (45.06%)	35735255 (43.86%)	35998017 (45.45%)	37286156 (44.69%)	35898551 (45.4%)	38666973 (46.09%)	40083259 (46.45%)	38630041 (46.32%)	40760975 (45.99%)	40022571 (46.45%)	39986816 (44.71%)	36757101 (45.57%)
Reads map to '-'	45071840 (46.52%)	39665996 (46.49%)	37675882 (46.54%)	38586917 (46.13%)	38071857 (45.03%)	35756298 (43.89%)	35994511 (45.45%)	37259269 (44.66%)	35893351 (45.39%)	38661452 (46.08%)	40052588 (46.42%)	38587466 (46.27%)	40760644 (45.99%)	40025286 (46.46%)	40010693 (44.74%)	36751889 (45.56%)
Non-splice reads	62876501 (64.89%)	55488226 (65.03%)	52004903 (64.24%)	51600801 (61.69%)	47782135 (56.52%)	45320580 (55.63%)	47808753 (60.36%)	47745717 (57.23%)	48115877 (60.85%)	52105058 (62.11%)	54761516 (63.47%)	51954928 (62.3%)	45882172 (51.77%)	50972200 (59.16%)	44288793 (49.52%)	48624943 (60.28%)
Splice reads	27295234 (28.17%)	23854503 (27.96%)	23365470 (28.86%)	25556658 (30.55%)	28382360 (33.57%)	26170973 (32.12%)	24183775 (30.54%)	26799708 (32.12%)	23676025 (29.94%)	25223367 (30.07%)	25374331 (29.41%)	25262579 (30.29%)	35639447 (40.21%)	29075657 (33.75%)	35708716 (39.93%)	24884047 (30.85%)
Reads mapped in proper pairs	87761706 (90.57%)	77306412 (90.6%)	73360402 (90.61%)	75226980 (89.94%)	74088656 (87.63%)	69776888 (85.65%)	70095024 (88.5%)	72471818 (86.86%)	69984764 (88.51%)	75333918 (89.8%)	78101712 (90.52%)	75244776 (90.22%)	79618244 (89.84%)	78141958 (90.7%)	77990592 (87.2%)	71565914 (88.72%)
Proper-paired reads map to different chrom	0 (0%)	0 (0%)	0 (0%)	0 (0%)	0 (0%)	0 (0%)	0 (0%)	0 (0%)	0 (0%)	0 (0%)	0 (0%)	0 (0%)	0 (0%)	0 (0%)	0 (0%)	0 (0%)
NOTE: (1) Total reads: Number of clean reads used for mapping; (2) Total mapped reads: Number of reads mapped to the genome; (3) Multiple mapped reads: Number of reads mapped to multiple locations in the genome; (4) Uniquely mapped reads: Number of reads mapped to the single location in the genome; (5) Read-1: Number of reads mapped to the genome in read 1; (6) Read-2: Number of reads mapped to t…
