# Supplementary material for: Transcriptome Integration Analysis at Different Embryonic Ages Reveals Key lncRNAs and mRNAs for Chicken Skeletal Muscle
Source: Front Vet Sci. 2022 Jun 16;9:908255. doi: 10.3389/fvets.2022.908255 (PMC9244430; doi:10.3389/fvets.2022.908255)
Supplement: Supplementary file 1 [file Data_Sheet_1.ZIP › Table S and Figure S/Table S4 GO analysis for targeting DE mRNA of DE lncRNA in F14vsF20.xlsx]

## Sheet: Table S3 GO analysis for target
Table S4 GO analysis for targeting DE mRNA of DE lncRNA in F14vsF20
GO_accession	Description	Term_type	Over_represented_pValue	Corrected_pValue	DEG_item	DEG_list	Bg_item	Bg_list	Gene_names
GO:0015980	energy derivation by oxidation of organic compounds	biological_process	4.2262e-17	7.9262e-13	29	1008	165	15004	ENSGALG00000029319,ENSGALG00000001184,ENSGALG00000008066,ENSGALG00000006670,ENSGALG00000001949,ENSGALG00000008606,ENSGALG00000009545,ENSGALG00000027963,ENSGALG00000005789,ENSGALG00000032142,ENSGALG00000008858,ENSGALG00000016655,ENSGALG00000009703,ENSGALG00000013167,ENSGALG00000004801,ENSGALG00000033271,ENSGALG00000037401,ENSGALG00000005407,ENSGALG00000032456,ENSGALG00000007205,ENSGALG00000016993,…
GO:0006091	generation of precursor metabolites and energy	biological_process	6.0393e-16	5.3236e-12	34	1008	254	15004	ENSGALG00000030466,ENSGALG00000028302,ENSGALG00000042771,ENSGALG00000025819,ENSGALG00000007936,ENSGALG00000015961,ENSGALG00000045362,ENSGALG00000049891,ENSGALG00000006670,ENSGALG00000029319,ENSGALG00000016655,ENSGALG00000032142,ENSGALG00000032456,ENSGALG00000004801,ENSGALG00000013167,ENSGALG00000014155,ENSGALG00000011950,ENSGALG00000035334,ENSGALG00000008066,ENSGALG00000001184,ENSGALG00000005789,…
GO:0045333	cellular respiration	biological_process	8.5156e-16	5.3236e-12	23	1008	114	15004	ENSGALG00000030466,ENSGALG00000011950,ENSGALG00000014155,ENSGALG00000035334,ENSGALG00000025819,ENSGALG00000015961,ENSGALG00000049891,ENSGALG00000029319,ENSGALG00000008066,ENSGALG00000001184,ENSGALG00000027963,ENSGALG00000005789,ENSGALG00000009545,ENSGALG00000008606,ENSGALG00000001949,ENSGALG00000009703,ENSGALG00000032142,ENSGALG00000008858,ENSGALG00000032456,ENSGALG00000007205,ENSGALG00000016993,…
GO:0009060	aerobic respiration	biological_process	5.6167e-14	2.6336e-10	15	1008	45	15004	ENSGALG00000030466,ENSGALG00000008066,ENSGALG00000029319,ENSGALG00000014155,ENSGALG00000011950,ENSGALG00000001949,ENSGALG00000035334,ENSGALG00000008858,ENSGALG00000032142,ENSGALG00000015961,ENSGALG00000009703,ENSGALG00000016993,ENSGALG00000007205,ENSGALG00000013167,ENSGALG00000037401
GO:0055114	oxidation-reduction process	biological_process	1.2105e-13	4.5407e-10	55	1008	730	15004	ENSGALG00000002831,ENSGALG00000013167,ENSGALG00000004801,ENSGALG00000032456,ENSGALG00000016655,ENSGALG00000032142,ENSGALG00000016442,ENSGALG00000037829,ENSGALG00000005554,ENSGALG00000011532,ENSGALG00000029319,ENSGALG00000006670,ENSGALG00000014869,ENSGALG00000049891,ENSGALG00000017282,ENSGALG00000039712,ENSGALG00000025819,ENSGALG00000045362,ENSGALG00000015961,ENSGALG00000042771,ENSGALG00000028302,…
GO:0044699	single-organism process	biological_process	7.8196e-12	2.4443e-08	328	1008	9872	15004	ENSGALG00000015528,ENSGALG00000003193,ENSGALG00000010120,ENSGALG00000011645,ENSGALG00000002781,ENSGALG00000011270,ENSGALG00000003778,ENSGALG00000013208,ENSGALG00000037387,ENSGALG00000016054,ENSGALG00000016937,ENSGALG00000040035,ENSGALG00000005554,ENSGALG00000008369,ENSGALG00000010311,ENSGALG00000038540,ENSGALG00000002980,ENSGALG00000017316,ENSGALG00000034967,ENSGALG00000004801,ENSGALG00000005806,…
GO:0098803	respiratory chain complex	cellular_component	1.3893e-11	3.7222e-08	13	1008	57	15004	ENSGALG00000035334,ENSGALG00000008084,ENSGALG00000009703,ENSGALG00000025819,ENSGALG00000032142,ENSGALG00000045362,ENSGALG00000007205,ENSGALG00000032456,ENSGALG00000017282,ENSGALG00000006073,ENSGALG00000008066,ENSGALG00000029319,ENSGALG00000008606
GO:0022900	electron transport chain	biological_process	2.4411e-11	5.7229e-08	17	1008	100	15004	ENSGALG00000008606,ENSGALG00000005789,ENSGALG00000027963,ENSGALG00000009545,ENSGALG00000001184,ENSGALG00000008066,ENSGALG00000029319,ENSGALG00000013167,ENSGALG00000007205,ENSGALG00000032456,ENSGALG00000001096,ENSGALG00000032142,ENSGALG00000028302,ENSGALG00000049891,ENSGALG00000025819,ENSGALG00000045362,ENSGALG00000035334
GO:0070469	respiratory chain	cellular_component	5.2557e-11	1.0952e-07	13	1008	63	15004	ENSGALG00000029319,ENSGALG00000008066,ENSGALG00000008606,ENSGALG00000045362,ENSGALG00000032142,ENSGALG00000025819,ENSGALG00000009703,ENSGALG00000035334,ENSGALG00000008084,ENSGALG00000006073,ENSGALG00000017282,ENSGALG00000007205,ENSGALG00000032456
GO:0015078	hydrogen ion transmembrane transporter activity	molecular_function	9.1638e-11	1.7187e-07	16	1008	87	15004	ENSGALG00000008045,ENSGALG00000045362,ENSGALG00000025819,ENSGALG00000035334,ENSGALG00000001330,ENSGALG00000028302,ENSGALG00000007205,ENSGALG00000032456,ENSGALG00000032142,ENSGALG00000001096,ENSGALG00000003256,ENSGALG00000006753,ENSGALG00000027963,ENSGALG00000008066,ENSGALG00000038801,ENSGALG00000029319
GO:0044763	single-organism cellular process	biological_process	1.1605e-10	1.9787e-07	302	1008	8881	15004	ENSGALG00000006525,ENSGALG00000054420,ENSGALG00000037443,ENSGALG00000038520,ENSGALG00000007484,ENSGALG00000014699,ENSGALG00000026981,ENSGALG00000010502,ENSGALG00000005451,ENSGALG00000004274,ENSGALG00000015464,ENSGALG00000016915,ENSGALG00000002175,ENSGALG00000014978,ENSGALG00000014869,ENSGALG00000009170,ENSGALG00000012199,ENSGALG00000015219,ENSGALG00000015111,ENSGALG00000038678,ENSGALG00000003256,…
GO:0044281	small molecule metabolic process	biological_process	2.2493e-10	3.5154e-07	69	1008	1202	15004	ENSGALG00000003193,ENSGALG00000007185,ENSGALG00000030466,ENSGALG00000002891,ENSGALG00000049891,ENSGALG00000003816,ENSGALG00000040834,ENSGALG00000029212,ENSGALG00000004518,ENSGALG00000002781,ENSGALG00000025819,ENSGALG00000007936,ENSGALG00000005554,ENSGALG00000040035,ENSGALG00000029319,ENSGALG00000038801,ENSGALG00000026536,ENSGALG00000017316,ENSGALG00000013167,ENSGALG00000016442,ENSGALG00000016456,…
GO:0070069	cytochrome complex	cellular_component	3.6213e-10	5.0138e-07	8	1008	18	15004	ENSGALG00000029319,ENSGALG00000008066,ENSGALG00000007205,ENSGALG00000032456,ENSGALG00000025819,ENSGALG00000045362,ENSGALG00000032142,ENSGALG00000035334
GO:0022904	respiratory electron transport chain	biological_process	3.7426e-10	5.0138e-07	13	1008	64	15004	ENSGALG00000035334,ENSGALG00000032142,ENSGALG00000025819,ENSGALG00000007205,ENSGALG00000032456,ENSGALG00000049891,ENSGALG00000029319,ENSGALG00000001184,ENSGALG00000008066,ENSGALG00000009545,ENSGALG00000005789,ENSGALG00000027963,ENSGALG00000008606
GO:0042773	ATP synthesis coupled electron transport	biological_process	6.5456e-10	7.9671e-07	11	1008	47	15004	ENSGALG00000032142,ENSGALG00000025819,ENSGALG00000035334,ENSGALG00000007205,ENSGALG00000032456,ENSGALG00000001184,ENSGALG00000029319,ENSGALG00000008066,ENSGALG00000008606,ENSGALG00000005789,ENSGALG00000027963
GO:0005874	microtubule	cellular_component	6.7968e-10	7.9671e-07	26	1008	202	15004	ENSGALG00000054420,ENSGALG00000052203,ENSGALG00000030597,ENSGALG00000013208,ENSGALG00000041814,ENSGALG00000012588,ENSGALG00000010311,ENSGALG00000006110,ENSGALG00000004897,ENSGALG00000008584,ENSGALG00000012160,ENSGALG00000014999,ENSGALG00000001475,ENSGALG00000004195,ENSGALG00000007768,ENSGALG00000032398,ENSGALG00000005806,ENSGALG00000036645,ENSGALG00000010120,ENSGALG00000008095,ENSGALG00000006267,…
GO:0009126	purine nucleoside monophosphate metabolic process	biological_process	8.0805e-10	8.9146e-07	21	1008	174	15004	ENSGALG00000049891,ENSGALG00000011618,ENSGALG00000003816,ENSGALG00000035334,ENSGALG00000005961,ENSGALG00000007936,ENSGALG00000025819,ENSGALG00000001330,ENSGALG00000032456,ENSGALG00000007205,ENSGALG00000033271,ENSGALG00000006753,ENSGALG00000032142,ENSGALG00000005789,ENSGALG00000027963,ENSGALG00000008606,ENSGALG00000014526,ENSGALG00000038801,ENSGALG00000008066,ENSGALG00000001184,ENSGALG00000029319
GO:0006119	oxidative phosphorylation	biological_process	1.6535e-09	1.7228e-06	12	1008	60	15004	ENSGALG00000032456,ENSGALG00000007205,ENSGALG00000007936,ENSGALG00000032142,ENSGALG00000025819,ENSGALG00000035334,ENSGALG00000008606,ENSGALG00000027963,ENSGALG00000005789,ENSGALG00000008066,ENSGALG00000029319,ENSGALG00000001184
GO:0006099	tricarboxylic acid cycle	biological_process	2.1539e-09	2.0745e-06	9	1008	23	15004	ENSGALG00000015961,ENSGALG00000008858,ENSGALG00000037401,ENSGALG00000013167,ENSGALG00000016993,ENSGALG00000030466,ENSGALG00000001949,ENSGALG00000014155,ENSGALG00000011950
GO:0016491	oxidoreductase activity	molecular_function	2.2122e-09	2.0745e-06	41	1008	599	15004	ENSGALG00000049891,ENSGALG00000017282,ENSGALG00000025819,ENSGALG00000039712,ENSGALG00000045362,ENSGALG00000028302,ENSGALG00000017204,ENSGALG00000015286,ENSGALG00000002891,ENSGALG00000032456,ENSGALG00000002831,ENSGALG00000013167,ENSGALG00000016442,ENSGALG00000037829,ENSGALG00000032142,ENSGALG00000014869,ENSGALG00000011532,ENSGALG00000029319,ENSGALG00000007904,ENSGALG00000035334,ENSGALG00000041036,…
GO:0005743	mitochondrial inner membrane	cellular_component	6.6101e-09	5.9035e-06	20	1008	196	15004	ENSGALG00000015783,ENSGALG00000032456,ENSGALG00000007205,ENSGALG00000013167,ENSGALG00000006073,ENSGALG00000008084,ENSGALG00000032142,ENSGALG00000009703,ENSGALG00000005789,ENSGALG00000008606,ENSGALG00000001184,ENSGALG00000008066,ENSGALG00000029319,ENSGALG00000038801,ENSGALG00000017282,ENSGALG00000035334,ENSGALG00000025819,ENSGALG00000006489,ENSGALG00000009082,ENSGALG00000007185
GO:0006101	citrate metabolic process	biological_process	6.9895e-09	5.9586e-06	9	1008	25	15004	ENSGALG00000008858,ENSGALG00000015961,ENSGALG00000016993,ENSGALG00000037401,ENSGALG00000013167,ENSGALG00000030466,ENSGALG00000014155,ENSGALG00000011950,ENSGALG00000001949
GO:0009123	nucleoside monophosphate metabolic process	biological_process	1.0042e-08	8.1889e-06	21	1008	200	15004	ENSGALG00000008066,ENSGALG00000038801,ENSGALG00000001184,ENSGALG00000029319,ENSGALG00000008606,ENSGALG00000014526,ENSGALG00000027963,ENSGALG00000005789,ENSGALG00000032142,ENSGALG00000006753,ENSGALG00000033271,ENSGALG00000007205,ENSGALG00000032456,ENSGALG00000001330,ENSGALG00000007936,ENSGALG00000025819,ENSGALG00000035334,ENSGALG00000005961,ENSGALG00000011618,ENSGALG00000003816,ENSGALG00000049891
GO:0046034	ATP metabolic process	biological_process	1.2774e-08	9.9827e-06	18	1008	149	15004	ENSGALG00000007205,ENSGALG00000032456,ENSGALG00000033271,ENSGALG00000006753,ENSGALG00000032142,ENSGALG00000027963,ENSGALG00000005789,ENSGALG00000014526,ENSGALG00000008606,ENSGALG00000038801,ENSGALG00000001184,ENSGALG00000008066,ENSGALG00000029319,ENSGALG00000049891,ENSGALG00000035334,ENSGALG00000007936,ENSGALG00000025819,ENSGALG00000001330
GO:0005739	mitochondrion	cellular_component	1.5914e-08	1.1939e-05	52	1008	952	15004	ENSGALG00000025819,ENSGALG00000045362,ENSGALG00000015961,ENSGALG00000016979,ENSGALG00000004508,ENSGALG00000017282,ENSGALG00000007185,ENSGALG00000030466,ENSGALG00000030164,ENSGALG00000028302,ENSGALG00000043938,ENSGALG00000032142,ENSGALG00000006073,ENSGALG00000007690,ENSGALG00000013167,ENSGALG00000032456,ENSGALG00000017316,ENSGALG00000004037,ENSGALG00000038801,ENSGALG00000029319,ENSGALG00000006489,…
GO:0046128	purine ribonucleoside metabolic process	biological_process	1.7718e-08	1.278e-05	22	1008	221	15004	ENSGALG00000001184,ENSGALG00000008066,ENSGALG00000029319,ENSGALG00000038801,ENSGALG00000003913,ENSGALG00000014526,ENSGALG00000008606,ENSGALG00000027963,ENSGALG00000005789,ENSGALG00000032142,ENSGALG00000006431,ENSGALG00000006753,ENSGALG00000033271,ENSGALG00000007205,ENSGALG00000032456,ENSGALG00000002479,ENSGALG00000001330,ENSGALG00000007936,ENSGALG00000025819,ENSGALG00000035334,ENSGALG00000011618,…
GO:0042278	purine nucleoside metabolic process	biological_process	1.9069e-08	1.3246e-05	22	1008	222	15004	ENSGALG00000032142,ENSGALG00000006431,ENSGALG00000006753,ENSGALG00000033271,ENSGALG00000007205,ENSGALG00000032456,ENSGALG00000002479,ENSGALG00000008066,ENSGALG00000001184,ENSGALG00000038801,ENSGALG00000029319,ENSGALG00000003913,ENSGALG00000014526,ENSGALG00000008606,ENSGALG00000027963,ENSGALG00000005789,ENSGALG00000007936,ENSGALG00000025819,ENSGALG00000035334,ENSGALG00000011618,ENSGALG00000049891,…
GO:0045277	respiratory chain complex IV	cellular_component	1.9861e-08	1.3303e-05	6	1008	12	15004	ENSGALG00000035334,ENSGALG00000025819,ENSGALG00000032142,ENSGALG00000045362,ENSGALG00000007205,ENSGALG00000032456
GO:0072350	tricarboxylic acid metabolic process	biological_process	2.2273e-08	1.428e-05	9	1008	28	15004	ENSGALG00000016993,ENSGALG00000037401,ENSGALG00000013167,ENSGALG00000008858,ENSGALG00000015961,ENSGALG00000011950,ENSGALG00000014155,ENSGALG00000001949,ENSGALG00000030466
GO:0009167	purine ribonucleoside monophosphate metabolic process	biological_process	2.317e-08	1.428e-05	19	1008	172	15004	ENSGALG00000001330,ENSGALG00000007936,ENSGALG00000025819,ENSGALG00000035334,ENSGALG00000011618,ENSGALG00000049891,ENSGALG00000029319,ENSGALG00000038801,ENSGALG00000008066,ENSGALG00000001184,ENSGALG00000008606,ENSGALG00000014526,ENSGALG00000027963,ENSGALG00000005789,ENSGALG00000032142,ENSGALG00000006753,ENSGALG00000033271,ENSGALG00000032456,ENSGALG00000007205
GO:0006163	purine nucleotide metabolic process	biological_process	2.3604e-08	1.428e-05	25	1008	272	15004	ENSGALG00000001330,ENSGALG00000010163,ENSGALG00000035334,ENSGALG00000005961,ENSGALG00000007936,ENSGALG00000025819,ENSGALG00000049891,ENSGALG00000011618,ENSGALG00000040834,ENSGALG00000001184,ENSGALG00000029319,ENSGALG00000008066,ENSGALG00000038801,ENSGALG00000040035,ENSGALG00000027963,ENSGALG00000005789,ENSGALG00000003913,ENSGALG00000008606,ENSGALG00000014526,ENSGALG00000006753,ENSGALG00000032142,…
GO:0008121	ubiquinol-cytochrome-c reductase activity	molecular_function	2.9856e-08	1.6968e-05	5	1008	7	15004	ENSGALG00000025819,ENSGALG00000001096,ENSGALG00000029319,ENSGALG00000008066,ENSGALG00000028302
GO:0016681	oxidoreductase activity, acting on diphenols and related substances as donors, cytochrome as acceptor	molecular_function	2.9856e-08	1.6968e-05	5	1008	7	15004	ENSGALG00000029319,ENSGALG00000008066,ENSGALG00000001096,ENSGALG00000025819,ENSGALG00000028302
GO:0007067	mitotic nuclear division	biological_process	3.0795e-08	1.6987e-05	22	1008	190	15004	ENSGALG00000027932,ENSGALG00000013208,ENSGALG00000030597,ENSGALG00000033231,ENSGALG00000015691,ENSGALG00000006110,ENSGALG00000008233,ENSGALG00000014801,ENSGALG00000036892,ENSGALG00000008584,ENSGALG00000012160,ENSGALG00000011683,ENSGALG00000007768,ENSGALG00000015874,ENSGALG00000004195,ENSGALG00000014425,ENSGALG00000008095,ENSGALG00000010120,ENSGALG00000011645,ENSGALG00000006267,ENSGALG00000002175,…
GO:0042775	mitochondrial ATP synthesis coupled electron transport	biological_process	3.2084e-08	1.6998e-05	9	1008	40	15004	ENSGALG00000007205,ENSGALG00000025819,ENSGALG00000032142,ENSGALG00000035334,ENSGALG00000027963,ENSGALG00000005789,ENSGALG00000029319,ENSGALG00000001184,ENSGALG00000008066
GO:0051301	cell division	biological_process	3.2948e-08	1.6998e-05	30	1008	336	15004	ENSGALG00000006110,ENSGALG00000043642,ENSGALG00000038540,ENSGALG00000008233,ENSGALG00000030597,ENSGALG00000027932,ENSGALG00000013208,ENSGALG00000003922,ENSGALG00000033231,ENSGALG00000001475,ENSGALG00000004161,ENSGALG00000014801,ENSGALG00000036892,ENSGALG00000008584,ENSGALG00000005809,ENSGALG00000011476,ENSGALG00000008095,ENSGALG00000010967,ENSGALG00000009241,ENSGALG00000008188,ENSGALG00000007768,…
GO:0019866	organelle inner membrane	cellular_component	3.4293e-08	1.6998e-05	21	1008	229	15004	ENSGALG00000007185,ENSGALG00000009082,ENSGALG00000017282,ENSGALG00000035334,ENSGALG00000025819,ENSGALG00000006489,ENSGALG00000005789,ENSGALG00000008606,ENSGALG00000038801,ENSGALG00000008066,ENSGALG00000029319,ENSGALG00000001184,ENSGALG00000032456,ENSGALG00000007205,ENSGALG00000015783,ENSGALG00000006073,ENSGALG00000014692,ENSGALG00000013167,ENSGALG00000008084,ENSGALG00000009703,ENSGALG00000032142
GO:0009117	nucleotide metabolic process	biological_process	3.444e-08	1.6998e-05	30	1008	381	15004	ENSGALG00000040834,ENSGALG00000003816,ENSGALG00000011618,ENSGALG00000049891,ENSGALG00000025819,ENSGALG00000015961,ENSGALG00000007936,ENSGALG00000005961,ENSGALG00000035334,ENSGALG00000010163,ENSGALG00000010674,ENSGALG00000001330,ENSGALG00000033271,ENSGALG00000032456,ENSGALG00000007205,ENSGALG00000006431,ENSGALG00000008858,ENSGALG00000032142,ENSGALG00000016442,ENSGALG00000006753,ENSGALG00000014526,…
GO:0009150	purine ribonucleotide metabolic process	biological_process	4.3883e-08	2.1103e-05	24	1008	260	15004	ENSGALG00000033271,ENSGALG00000032456,ENSGALG00000007205,ENSGALG00000032142,ENSGALG00000006431,ENSGALG00000006753,ENSGALG00000003913,ENSGALG00000008606,ENSGALG00000014526,ENSGALG00000040035,ENSGALG00000027963,ENSGALG00000005789,ENSGALG00000029319,ENSGALG00000038801,ENSGALG00000001184,ENSGALG00000008066,ENSGALG00000011618,ENSGALG00000040834,ENSGALG00000049891,ENSGALG00000007936,ENSGALG00000025819,…
GO:0005746	mitochondrial respiratory chain	cellular_component	4.5971e-08	2.1276e-05	10	1008	56	15004	ENSGALG00000008084,ENSGALG00000025819,ENSGALG00000009703,ENSGALG00000032142,ENSGALG00000007205,ENSGALG00000017282,ENSGALG00000006073,ENSGALG00000029319,ENSGALG00000008066,ENSGALG00000008606
GO:0006753	nucleoside phosphate metabolic process	biological_process	4.6512e-08	2.1276e-05	30	1008	386	15004	ENSGALG00000010674,ENSGALG00000001330,ENSGALG00000025819,ENSGALG00000007936,ENSGALG00000015961,ENSGALG00000005961,ENSGALG00000035334,ENSGALG00000010163,ENSGALG00000003816,ENSGALG00000040834,ENSGALG00000011618,ENSGALG00000049891,ENSGALG00000001184,ENSGALG00000029319,ENSGALG00000038801,ENSGALG00000008066,ENSGALG00000014526,ENSGALG00000008606,ENSGALG00000003913,ENSGALG00000027963,ENSGALG00000005789,…
GO:1902600	hydrogen ion transmembrane transport	biological_process	5.81e-08	2.5929e-05	14	1008	95	15004	ENSGALG00000032456,ENSGALG00000007205,ENSGALG00000017316,ENSGALG00000008045,ENSGALG00000032142,ENSGALG00000045362,ENSGALG00000009703,ENSGALG00000035334,ENSGALG00000003256,ENSGALG00000006753,ENSGALG00000001330,ENSGALG00000027963,ENSGALG00000038801,ENSGALG00000014869
GO:0009119	ribonucleoside metabolic process	biological_process	6.0557e-08	2.5929e-05	22	1008	236	15004	ENSGALG00000032142,ENSGALG00000006431,ENSGALG00000006753,ENSGALG00000033271,ENSGALG00000007205,ENSGALG00000032456,ENSGALG00000002479,ENSGALG00000008066,ENSGALG00000001184,ENSGALG00000038801,ENSGALG00000029319,ENSGALG00000003913,ENSGALG00000008606,ENSGALG00000014526,ENSGALG00000005789,ENSGALG00000027963,ENSGALG00000007936,ENSGALG00000025819,ENSGALG00000035334,ENSGALG00000011618,ENSGALG00000049891,…
GO:0009161	ribonucleoside monophosphate metabolic process	biological_process	6.0831e-08	2.5929e-05	19	1008	183	15004	ENSGALG00000007205,ENSGALG00000032456,ENSGALG00000033271,ENSGALG00000006753,ENSGALG00000032142,ENSGALG00000027963,ENSGALG00000005789,ENSGALG00000014526,ENSGALG00000008606,ENSGALG00000001184,ENSGALG00000008066,ENSGALG00000038801,ENSGALG00000029319,ENSGALG00000049891,ENSGALG00000011618,ENSGALG00000035334,ENSGALG00000025819,ENSGALG00000007936,ENSGALG00000001330
GO:0031966	mitochondrial membrane	cellular_component	6.822e-08	2.8433e-05	24	1008	297	15004	ENSGALG00000035334,ENSGALG00000025819,ENSGALG00000006489,ENSGALG00000017282,ENSGALG00000016979,ENSGALG00000007185,ENSGALG00000009082,ENSGALG00000016456,ENSGALG00000008084,ENSGALG00000009703,ENSGALG00000032142,ENSGALG00000032456,ENSGALG00000007205,ENSGALG00000017316,ENSGALG00000015783,ENSGALG00000006073,ENSGALG00000013167,ENSGALG00000029319,ENSGALG00000001184,ENSGALG00000038801,ENSGALG00000008066,…
GO:0072521	purine-containing compound metabolic process	biological_process	7.4996e-08	3.0577e-05	26	1008	308	15004	ENSGALG00000001330,ENSGALG00000025819,ENSGALG00000007936,ENSGALG00000005961,ENSGALG00000010163,ENSGALG00000035334,ENSGALG00000040834,ENSGALG00000011618,ENSGALG00000049891,ENSGALG00000029319,ENSGALG00000008066,ENSGALG00000001184,ENSGALG00000038801,ENSGALG00000014526,ENSGALG00000008606,ENSGALG00000003913,ENSGALG00000005789,ENSGALG00000027963,ENSGALG00000040035,ENSGALG00000006431,ENSGALG00000032142,…
GO:0009205	purine ribonucleoside triphosphate metabolic process	biological_process	8.8392e-08	3.5272e-05	18	1008	167	15004	ENSGALG00000049891,ENSGALG00000035334,ENSGALG00000007936,ENSGALG00000025819,ENSGALG00000001330,ENSGALG00000007205,ENSGALG00000032456,ENSGALG00000033271,ENSGALG00000006753,ENSGALG00000032142,ENSGALG00000027963,ENSGALG00000005789,ENSGALG00000014526,ENSGALG00000008606,ENSGALG00000038801,ENSGALG00000008066,ENSGALG00000001184,ENSGALG00000029319
GO:0016679	oxidoreductase activity, acting on diphenols and related substances as donors	molecular_function	1.0098e-07	3.9455e-05	5	1008	8	15004	ENSGALG00000028302,ENSGALG00000025819,ENSGALG00000001096,ENSGALG00000008066,ENSGALG00000029319
GO:0009259	ribonucleotide metabolic process	biological_process	1.0974e-07	4.2003e-05	24	1008	273	15004	ENSGALG00000006431,ENSGALG00000032142,ENSGALG00000006753,ENSGALG00000033271,ENSGALG00000032456,ENSGALG00000007205,ENSGALG00000038801,ENSGALG00000008066,ENSGALG00000001184,ENSGALG00000029319,ENSGALG00000008606,ENSGALG00000014526,ENSGALG00000003913,ENSGALG00000027963,ENSGALG00000005789,ENSGALG00000040035,ENSGALG00000025819,ENSGALG00000007936,ENSGALG00000035334,ENSGALG00000010163,ENSGALG00000040834,…
GO:0055086	nucleobase-containing small molecule metabolic process	biological_process	1.3392e-07	4.9389e-05	31	1008	425	15004	ENSGALG00000001330,ENSGALG00000010674,ENSGALG00000011618,ENSGALG00000003816,ENSGALG00000040834,ENSGALG00000049891,ENSGALG00000007936,ENSGALG00000015961,ENSGALG00000025819,ENSGALG00000035334,ENSGALG00000010163,ENSGALG00000005961,ENSGALG00000003913,ENSGALG00000014526,ENSGALG00000008606,ENSGALG00000040035,ENSGALG00000027963,ENSGALG00000005789,ENSGALG00000008066,ENSGALG00000029319,ENSGALG00000001184,…
GO:0009141	nucleoside triphosphate metabolic process	biological_process	1.3581e-07	4.9389e-05	19	1008	188	15004	ENSGALG00000033271,ENSGALG00000007205,ENSGALG00000032456,ENSGALG00000032142,ENSGALG00000006753,ENSGALG00000014526,ENSGALG00000008606,ENSGALG00000005789,ENSGALG00000027963,ENSGALG00000038801,ENSGALG00000008066,ENSGALG00000029319,ENSGALG00000001184,ENSGALG00000049891,ENSGALG00000025819,ENSGALG00000007936,ENSGALG00000015961,ENSGALG00000035334,ENSGALG00000001330
GO:0009144	purine nucleoside triphosphate metabolic process	biological_process	1.3862e-07	4.9389e-05	18	1008	172	15004	ENSGALG00000025819,ENSGALG00000007936,ENSGALG00000035334,ENSGALG00000049891,ENSGALG00000001330,ENSGALG00000032142,ENSGALG00000006753,ENSGALG00000033271,ENSGALG00000032456,ENSGALG00000007205,ENSGALG00000008066,ENSGALG00000038801,ENSGALG00000001184,ENSGALG00000029319,ENSGALG00000014526,ENSGALG00000008606,ENSGALG00000005789,ENSGALG00000027963
GO:0098800	inner mitochondrial membrane protein complex	cellular_component	1.3957e-07	4.9389e-05	12	1008	91	15004	ENSGALG00000008606,ENSGALG00000029319,ENSGALG00000038801,ENSGALG00000008066,ENSGALG00000007205,ENSGALG00000017282,ENSGALG00000006073,ENSGALG00000008084,ENSGALG00000025819,ENSGALG00000006489,ENSGALG00000009703,ENSGALG00000032142
GO:0000775	chromosome, centromeric region	cellular_component	1.4854e-07	5.1509e-05	17	1008	125	15004	ENSGALG00000010120,ENSGALG00000005451,ENSGALG00000015874,ENSGALG00000014425,ENSGALG00000007768,ENSGALG00000009690,ENSGALG00000001491,ENSGALG00000011645,ENSGALG00000008233,ENSGALG00000006110,ENSGALG00000013208,ENSGALG00000003438,ENSGALG00000004687,ENSGALG00000011683,ENSGALG00000012160,ENSGALG00000014801,ENSGALG00000036892
GO:0009116	nucleoside metabolic process	biological_process	1.53e-07	5.1509e-05	22	1008	249	15004	ENSGALG00000025819,ENSGALG00000007936,ENSGALG00000035334,ENSGALG00000011618,ENSGALG00000049891,ENSGALG00000001330,ENSGALG00000006431,ENSGALG00000032142,ENSGALG00000006753,ENSGALG00000033271,ENSGALG00000007205,ENSGALG00000032456,ENSGALG00000002479,ENSGALG00000038801,ENSGALG00000008066,ENSGALG00000001184,ENSGALG00000029319,ENSGALG00000014526,ENSGALG00000008606,ENSGALG00000003913,ENSGALG00000027963,…
GO:0006818	hydrogen transport	biological_process	1.5655e-07	5.1509e-05	14	1008	103	15004	ENSGALG00000027963,ENSGALG00000001330,ENSGALG00000014869,ENSGALG00000038801,ENSGALG00000032456,ENSGALG00000007205,ENSGALG00000017316,ENSGALG00000035334,ENSGALG00000006753,ENSGALG00000003256,ENSGALG00000032142,ENSGALG00000008045,ENSGALG00000045362,ENSGALG00000009703
GO:0015992	proton transport	biological_process	1.5655e-07	5.1509e-05	14	1008	103	15004	ENSGALG00000003256,ENSGALG00000006753,ENSGALG00000035334,ENSGALG00000009703,ENSGALG00000008045,ENSGALG00000032142,ENSGALG00000045362,ENSGALG00000007205,ENSGALG00000017316,ENSGALG00000032456,ENSGALG00000014869,ENSGALG00000038801,ENSGALG00000027963,ENSGALG00000001330
GO:0009199	ribonucleoside triphosphate metabolic process	biological_process	1.6476e-07	5.3277e-05	18	1008	173	15004	ENSGALG00000001330,ENSGALG00000007936,ENSGALG00000025819,ENSGALG00000035334,ENSGALG00000049891,ENSGALG00000038801,ENSGALG00000008066,ENSGALG00000001184,ENSGALG00000029319,ENSGALG00000014526,ENSGALG00000008606,ENSGALG00000005789,ENSGALG00000027963,ENSGALG00000032142,ENSGALG00000006753,ENSGALG00000033271,ENSGALG00000032456,ENSGALG00000007205
GO:0000779	condensed chromosome, centromeric region	cellular_component	2.0099e-07	6.3892e-05	10	1008	40	15004	ENSGALG00000014425,ENSGALG00000007768,ENSGALG00000013208,ENSGALG00000009690,ENSGALG00000008233,ENSGALG00000006110,ENSGALG00000011683,ENSGALG00000036892,ENSGALG00000014801,ENSGALG00000001491
GO:0000280	nuclear division	biological_process	2.0478e-07	6.401e-05	26	1008	285	15004	ENSGALG00000002175,ENSGALG00000041938,ENSGALG00000001491,ENSGALG00000006267,ENSGALG00000011645,ENSGALG00000010120,ENSGALG00000008095,ENSGALG00000014425,ENSGALG00000004195,ENSGALG00000015874,ENSGALG00000007768,ENSGALG00000032398,ENSGALG00000037453,ENSGALG00000008584,ENSGALG00000012160,ENSGALG00000011683,ENSGALG00000036892,ENSGALG00000014801,ENSGALG00000008233,ENSGALG00000006110,ENSGALG00000033231,…
GO:0019693	ribose phosphate metabolic process	biological_process	2.3672e-07	7.2782e-05	24	1008	284	15004	ENSGALG00000040035,ENSGALG00000027963,ENSGALG00000005789,ENSGALG00000003913,ENSGALG00000014526,ENSGALG00000008606,ENSGALG00000038801,ENSGALG00000001184,ENSGALG00000008066,ENSGALG00000029319,ENSGALG00000007205,ENSGALG00000032456,ENSGALG00000033271,ENSGALG00000006753,ENSGALG00000032142,ENSGALG00000006431,ENSGALG00000001330,ENSGALG00000049891,ENSGALG00000011618,ENSGALG00000040834,ENSGALG00000010163,…
GO:1990204	oxidoreductase complex	cellular_component	2.7817e-07	8.4147e-05	12	1008	85	15004	ENSGALG00000014155,ENSGALG00000008606,ENSGALG00000008066,ENSGALG00000029319,ENSGALG00000017282,ENSGALG00000006073,ENSGALG00000007904,ENSGALG00000016442,ENSGALG00000008084,ENSGALG00000009703,ENSGALG00000025819,ENSGALG00000032142
GO:0008092	cytoskeletal protein binding	molecular_function	3.121e-07	9.2911e-05	47	1008	685	15004	ENSGALG00000038678,ENSGALG00000013505,ENSGALG00000012160,ENSGALG00000037889,ENSGALG00000015358,ENSGALG00000013208,ENSGALG00000004852,ENSGALG00000014978,ENSGALG00000027853,ENSGALG00000008850,ENSGALG00000033231,ENSGALG00000043642,ENSGALG00000016937,ENSGALG00000010311,ENSGALG00000009844,ENSGALG00000011645,ENSGALG00000004901,ENSGALG00000043587,ENSGALG00000007582,ENSGALG00000052932,ENSGALG00000004980,…
GO:1901657	glycosyl compound metabolic process	biological_process	3.67e-07	0.00010755	22	1008	262	15004	ENSGALG00000006753,ENSGALG00000032142,ENSGALG00000006431,ENSGALG00000002479,ENSGALG00000007205,ENSGALG00000032456,ENSGALG00000033271,ENSGALG00000001184,ENSGALG00000038801,ENSGALG00000008066,ENSGALG00000029319,ENSGALG00000005789,ENSGALG00000027963,ENSGALG00000003913,ENSGALG00000014526,ENSGALG00000008606,ENSGALG00000035334,ENSGALG00000007936,ENSGALG00000025819,ENSGALG00000049891,ENSGALG00000011618,…
GO:0044455	mitochondrial membrane part	cellular_component	3.8666e-07	0.00011157	15	1008	147	15004	ENSGALG00000009082,ENSGALG00000007185,ENSGALG00000029319,ENSGALG00000008066,ENSGALG00000038801,ENSGALG00000049848,ENSGALG00000008606,ENSGALG00000008084,ENSGALG00000032142,ENSGALG00000009703,ENSGALG00000006489,ENSGALG00000025819,ENSGALG00000017282,ENSGALG00000007205,ENSGALG00000006073
GO:0005740	mitochondrial envelope	cellular_component	4.6286e-07	0.00013153	24	1008	331	15004	ENSGALG00000005789,ENSGALG00000008606,ENSGALG00000049848,ENSGALG00000029319,ENSGALG00000001184,ENSGALG00000038801,ENSGALG00000008066,ENSGALG00000007205,ENSGALG00000032456,ENSGALG00000017316,ENSGALG00000015783,ENSGALG00000006073,ENSGALG00000013167,ENSGALG00000008084,ENSGALG00000009703,ENSGALG00000032142,ENSGALG00000016456,ENSGALG00000007185,ENSGALG00000009082,ENSGALG00000017282,ENSGALG00000016979,…
GO:0098813	nuclear chromosome segregation	biological_process	5.6362e-07	0.00015777	19	1008	170	15004	ENSGALG00000008233,ENSGALG00000006110,ENSGALG00000015691,ENSGALG00000033231,ENSGALG00000027932,ENSGALG00000013208,ENSGALG00000037453,ENSGALG00000011683,ENSGALG00000012160,ENSGALG00000008584,ENSGALG00000036892,ENSGALG00000014801,ENSGALG00000010120,ENSGALG00000014425,ENSGALG00000015874,ENSGALG00000001491,ENSGALG00000009157,ENSGALG00000041938,ENSGALG00000002175
GO:0004129	cytochrome-c oxidase activity	molecular_function	7.1743e-07	0.00018951	6	1008	19	15004	ENSGALG00000027963,ENSGALG00000007205,ENSGALG00000032456,ENSGALG00000032142,ENSGALG00000045362,ENSGALG00000035334
GO:0015002	heme-copper terminal oxidase activity	molecular_function	7.1743e-07	0.00018951	6	1008	19	15004	ENSGALG00000035334,ENSGALG00000032142,ENSGALG00000045362,ENSGALG00000027963,ENSGALG00000007205,ENSGALG00000032456
GO:0016675	oxidoreductase activity, acting on a heme group of donors	molecular_function	7.1743e-07	0.00018951	6	1008	19	15004	ENSGALG00000027963,ENSGALG00000007205,ENSGALG00000032456,ENSGALG00000045362,ENSGALG00000032142,ENSGALG00000035334
GO:0016676	oxidoreductase activity, acting on a heme group of donors, oxygen as acceptor	molecular_function	7.1743e-07	0.00018951	6	1008	19	15004	ENSGALG00000007205,ENSGALG00000027963,ENSGALG00000032456,ENSGALG00000032142,ENSGALG00000045362,ENSGALG00000035334
GO:0000070	mitotic sister chromatid segregation	biological_process	8.7036e-07	0.00022672	15	1008	109	15004	ENSGALG00000001491,ENSGALG00000002175,ENSGALG00000014801,ENSGALG00000036892,ENSGALG00000011683,ENSGALG00000012160,ENSGALG00000008584,ENSGALG00000006110,ENSGALG00000008233,ENSGALG00000010120,ENSGALG00000027932,ENSGALG00000013208,ENSGALG00000014425,ENSGALG00000015874,ENSGALG00000015691
GO:0098798	mitochondrial protein complex	cellular_component	9.1586e-07	0.0002353	13	1008	120	15004	ENSGALG00000008606,ENSGALG00000029319,ENSGALG00000038801,ENSGALG00000008066,ENSGALG00000006073,ENSGALG00000007205,ENSGALG00000017282,ENSGALG00000004037,ENSGALG00000006489,ENSGALG00000009703,ENSGALG00000025819,ENSGALG00000032142,ENSGALG00000008084
GO:0044429	mitochondrial part	cellular_component	1.0746e-06	0.00026886	29	1008	472	15004	ENSGALG00000005789,ENSGALG00000049848,ENSGALG00000008606,ENSGALG00000029319,ENSGALG00000001184,ENSGALG00000038801,ENSGALG00000008066,ENSGALG00000004491,ENSGALG00000004037,ENSGALG00000015783,ENSGALG00000007205,ENSGALG00000032456,ENSGALG00000017316,ENSGALG00000013167,ENSGALG00000006073,ENSGALG00000008084,ENSGALG00000032142,ENSGALG00000009703,ENSGALG00000016456,ENSGALG00000009082,ENSGALG00000030466,…
GO:0007059	chromosome segregation	biological_process	1.0752e-06	0.00026886	22	1008	227	15004	ENSGALG00000009690,ENSGALG00000015874,ENSGALG00000014425,ENSGALG00000010120,ENSGALG00000002781,ENSGALG00000009157,ENSGALG00000001491,ENSGALG00000041938,ENSGALG00000002175,ENSGALG00000027932,ENSGALG00000003922,ENSGALG00000013208,ENSGALG00000015691,ENSGALG00000033231,ENSGALG00000006110,ENSGALG00000008233,ENSGALG00000036892,ENSGALG00000014801,ENSGALG00000011683,ENSGALG00000012160,ENSGALG00000008584,…
GO:0000793	condensed chromosome	cellular_component	1.1769e-06	0.00029042	15	1008	114	15004	ENSGALG00000014425,ENSGALG00000015691,ENSGALG00000003922,ENSGALG00000007768,ENSGALG00000013208,ENSGALG00000006525,ENSGALG00000009690,ENSGALG00000008233,ENSGALG00000006110,ENSGALG00000011683,ENSGALG00000002781,ENSGALG00000014801,ENSGALG00000036892,ENSGALG00000041938,ENSGALG00000001491
GO:0048285	organelle fission	biological_process	1.29e-06	0.0003142	26	1008	315	15004	ENSGALG00000008095,ENSGALG00000010120,ENSGALG00000007768,ENSGALG00000032398,ENSGALG00000004195,ENSGALG00000014425,ENSGALG00000015874,ENSGALG00000002175,ENSGALG00000001491,ENSGALG00000041938,ENSGALG00000011645,ENSGALG00000006267,ENSGALG00000006110,ENSGALG00000008233,ENSGALG00000013208,ENSGALG00000027932,ENSGALG00000030597,ENSGALG00000003922,ENSGALG00000033231,ENSGALG00000015691,ENSGALG00000037453,…
GO:1902850	microtubule cytoskeleton organization involved in mitosis	biological_process	1.3966e-06	0.00033582	10	1008	48	15004	ENSGALG00000010120,ENSGALG00000006110,ENSGALG00000008095,ENSGALG00000004195,ENSGALG00000033231,ENSGALG00000013208,ENSGALG00000030597,ENSGALG00000011683,ENSGALG00000006267,ENSGALG00000014801
GO:0007052	mitotic spindle organization	biological_process	1.8085e-06	0.00042935	12	1008	71	15004	ENSGALG00000007768,ENSGALG00000013208,ENSGALG00000030597,ENSGALG00000004195,ENSGALG00000033231,ENSGALG00000008095,ENSGALG00000006110,ENSGALG00000010478,ENSGALG00000014801,ENSGALG00000011645,ENSGALG00000006267,ENSGALG00000001475
GO:0005871	kinesin complex	cellular_component	1.9653e-06	0.00045948	10	1008	42	15004	ENSGALG00000008095,ENSGALG00000010120,ENSGALG00000012588,ENSGALG00000036645,ENSGALG00000013208,ENSGALG00000030597,ENSGALG00000005806,ENSGALG00000004195,ENSGALG00000002175,ENSGALG00000012160
GO:0008017	microtubule binding	molecular_function	1.9844e-06	0.00045948	20	1008	180	15004	ENSGALG00000052203,ENSGALG00000004852,ENSGALG00000013208,ENSGALG00000030597,ENSGALG00000033231,ENSGALG00000006110,ENSGALG00000012588,ENSGALG00000010311,ENSGALG00000008584,ENSGALG00000012160,ENSGALG00000014999,ENSGALG00000005806,ENSGALG00000004195,ENSGALG00000008095,ENSGALG00000015528,ENSGALG00000010120,ENSGALG00000036645,ENSGALG00000011645,ENSGALG00000043587,ENSGALG00000002175
GO:0072686	mitotic spindle	cellular_component	2.2909e-06	0.00052397	12	1008	72	15004	ENSGALG00000005676,ENSGALG00000033231,ENSGALG00000032398,ENSGALG00000007768,ENSGALG00000013208,ENSGALG00000030597,ENSGALG00000008095,ENSGALG00000012160,ENSGALG00000008584,ENSGALG00000006267,ENSGALG00000003085,ENSGALG00000009157
GO:0061640	cytoskeleton-dependent cytokinesis	biological_process	2.3782e-06	0.00053738	11	1008	63	15004	ENSGALG00000043642,ENSGALG00000008095,ENSGALG00000006110,ENSGALG00000008188,ENSGALG00000004195,ENSGALG00000033231,ENSGALG00000009157,ENSGALG00000001475,ENSGALG00000008584,ENSGALG00000005809,ENSGALG00000011476
GO:0000819	sister chromatid segregation	biological_process	2.4155e-06	0.00053931	15	1008	118	15004	ENSGALG00000006110,ENSGALG00000010120,ENSGALG00000008233,ENSGALG00000027932,ENSGALG00000013208,ENSGALG00000015691,ENSGALG00000014425,ENSGALG00000015874,ENSGALG00000002175,ENSGALG00000001491,ENSGALG00000036892,ENSGALG00000014801,ENSGALG00000008584,ENSGALG00000011683,ENSGALG00000012160
GO:0015631	tubulin binding	molecular_function	2.9062e-06	0.00064125	23	1008	241	15004	ENSGALG00000008188,ENSGALG00000005806,ENSGALG00000004195,ENSGALG00000008095,ENSGALG00000015528,ENSGALG00000036645,ENSGALG00000010120,ENSGALG00000011645,ENSGALG00000043587,ENSGALG00000002175,ENSGALG00000013208,ENSGALG00000052203,ENSGALG00000030597,ENSGALG00000004852,ENSGALG00000033231,ENSGALG00000008850,ENSGALG00000006110,ENSGALG00000012588,ENSGALG00000010311,ENSGALG00000008584,ENSGALG00000012160,…
GO:0005750	mitochondrial respiratory chain complex III	cellular_component	3.1875e-06	0.00068714	4	1008	7	15004	ENSGALG00000032142,ENSGALG00000029319,ENSGALG00000008066,ENSGALG00000025819
GO:0045275	respiratory chain complex III	cellular_component	3.1875e-06	0.00068714	4	1008	7	15004	ENSGALG00000025819,ENSGALG00000008066,ENSGALG00000029319,ENSGALG00000032142
GO:1903047	mitotic cell cycle process	biological_process	4.5123e-06	0.00096169	32	1008	455	15004	ENSGALG00000002175,ENSGALG00000001491,ENSGALG00000003085,ENSGALG00000010478,ENSGALG00000008095,ENSGALG00000015874,ENSGALG00000014425,ENSGALG00000001475,ENSGALG00000004161,ENSGALG00000014801,ENSGALG00000008584,ENSGALG00000006110,ENSGALG00000008233,ENSGALG00000030597,ENSGALG00000027932,ENSGALG00000015691,ENSGALG00000009157,ENSGALG00000011645,ENSGALG00000006267,ENSGALG00000043938,ENSGALG00000010120,…
GO:0000776	kinetochore	cellular_component	5.0886e-06	0.0010723	12	1008	83	15004	ENSGALG00000011683,ENSGALG00000012160,ENSGALG00000011645,ENSGALG00000036892,ENSGALG00000014801,ENSGALG00000003438,ENSGALG00000015874,ENSGALG00000013208,ENSGALG00000009690,ENSGALG00000010120,ENSGALG00000008233,ENSGALG00000006110
GO:0006732	coenzyme metabolic process	biological_process	5.8227e-06	0.0012134	18	1008	206	15004	ENSGALG00000007185,ENSGALG00000009082,ENSGALG00000015961,ENSGALG00000007936,ENSGALG00000009700,ENSGALG00000007904,ENSGALG00000049891,ENSGALG00000017282,ENSGALG00000001184,ENSGALG00000014526,ENSGALG00000003913,ENSGALG00000006431,ENSGALG00000008858,ENSGALG00000015876,ENSGALG00000033271,ENSGALG00000002479,ENSGALG00000016993,ENSGALG00000016430
GO:0015630	microtubule cytoskeleton	cellular_component	6.385e-06	0.0013159	47	1008	781	15004	ENSGALG00000015874,ENSGALG00000032398,ENSGALG00000005806,ENSGALG00000008095,ENSGALG00000010478,ENSGALG00000016915,ENSGALG00000003085,ENSGALG00000002175,ENSGALG00000008444,ENSGALG00000054420,ENSGALG00000003922,ENSGALG00000052203,ENSGALG00000027932,ENSGALG00000030597,ENSGALG00000012588,ENSGALG00000041814,ENSGALG00000006110,ENSGALG00000005809,ENSGALG00000008584,ENSGALG00000004897,ENSGALG00000011476,…
GO:0098687	chromosomal region	cellular_component	7.1185e-06	0.0014489	19	1008	198	15004	ENSGALG00000014425,ENSGALG00000015874,ENSGALG00000007768,ENSGALG00000009690,ENSGALG00000010120,ENSGALG00000005451,ENSGALG00000011645,ENSGALG00000001491,ENSGALG00000013208,ENSGALG00000008233,ENSGALG00000006110,ENSGALG00000012160,ENSGALG00000011683,ENSGALG00000014801,ENSGALG00000036892,ENSGALG00000037453,ENSGALG00000003438,ENSGALG00000004037,ENSGALG00000004687
GO:0000778	condensed nuclear chromosome kinetochore	cellular_component	7.1845e-06	0.0014489	5	1008	11	15004	ENSGALG00000011683,ENSGALG00000014801,ENSGALG00000036892,ENSGALG00000008233,ENSGALG00000006110
GO:0005876	spindle microtubule	cellular_component	7.2902e-06	0.0014497	8	1008	34	15004	ENSGALG00000030597,ENSGALG00000007768,ENSGALG00000013208,ENSGALG00000006110,ENSGALG00000008584,ENSGALG00000012160,ENSGALG00000011645,ENSGALG00000003085
GO:0000281	mitotic cytokinesis	biological_process	7.3431e-06	0.0014497	9	1008	44	15004	ENSGALG00000008584,ENSGALG00000009157,ENSGALG00000001475,ENSGALG00000004195,ENSGALG00000033231,ENSGALG00000008188,ENSGALG00000043642,ENSGALG00000008095,ENSGALG00000006110
GO:0015077	monovalent inorganic cation transmembrane transporter activity	molecular_function	8.2529e-06	0.0016123	22	1008	293	15004	ENSGALG00000004376,ENSGALG00000027963,ENSGALG00000016054,ENSGALG00000038801,ENSGALG00000008066,ENSGALG00000029319,ENSGALG00000003778,ENSGALG00000032456,ENSGALG00000007205,ENSGALG00000011009,ENSGALG00000001096,ENSGALG00000032142,ENSGALG00000011040,ENSGALG00000003256,ENSGALG00000006753,ENSGALG00000001330,ENSGALG00000028302,ENSGALG00000004980,ENSGALG00000025819,ENSGALG00000045362,ENSGALG00000008045,…
GO:0000278	mitotic cell cycle	biological_process	9.577e-06	0.0018413	36	1008	566	15004	ENSGALG00000043938,ENSGALG00000010120,ENSGALG00000008188,ENSGALG00000007768,ENSGALG00000009690,ENSGALG00000004195,ENSGALG00000005676,ENSGALG00000009157,ENSGALG00000031275,ENSGALG00000011645,ENSGALG00000006267,ENSGALG00000012199,ENSGALG00000043642,ENSGALG00000013208,ENSGALG00000033231,ENSGALG00000004037,ENSGALG00000036892,ENSGALG00000011683,ENSGALG00000012160,ENSGALG00000010478,ENSGALG00000008095,…
GO:0019752	carboxylic acid metabolic process	biological_process	9.6211e-06	0.0018413	34	1008	582	15004	ENSGALG00000029212,ENSGALG00000004518,ENSGALG00000002781,ENSGALG00000007936,ENSGALG00000015961,ENSGALG00000049891,ENSGALG00000030466,ENSGALG00000002891,ENSGALG00000003193,ENSGALG00000017316,ENSGALG00000002479,ENSGALG00000006073,ENSGALG00000013167,ENSGALG00000011532,ENSGALG00000005554,ENSGALG00000009700,ENSGALG00000007904,ENSGALG00000007484,ENSGALG00000016456,ENSGALG00000011950,ENSGALG00000014155,…
GO:0000780	condensed nuclear chromosome, centromeric region	cellular_component	1.0105e-05	0.0019143	6	1008	18	15004	ENSGALG00000011683,ENSGALG00000007768,ENSGALG00000014801,ENSGALG00000036892,ENSGALG00000008233,ENSGALG00000006110
GO:0006122	mitochondrial electron transport, ubiquinol to cytochrome c	biological_process	1.0561e-05	0.0019808	4	1008	9	15004	ENSGALG00000029319,ENSGALG00000008066,ENSGALG00000025819,ENSGALG00000005789
GO:0044430	cytoskeletal part	cellular_component	1.0865e-05	0.0020176	58	1008	1145	15004	ENSGALG00000000470,ENSGALG00000012160,ENSGALG00000012775,ENSGALG00000000302,ENSGALG00000015358,ENSGALG00000002831,ENSGALG00000014692,ENSGALG00000013208,ENSGALG00000008763,ENSGALG00000033231,ENSGALG00000043642,ENSGALG00000012025,ENSGALG00000016931,ENSGALG00000010311,ENSGALG00000042009,ENSGALG00000011645,ENSGALG00000009844,ENSGALG00000043587,ENSGALG00000006267,ENSGALG00000043806,ENSGALG00000009157,…
GO:0007051	spindle organization	biological_process	1.2367e-05	0.0022739	14	1008	114	15004	ENSGALG00000001475,ENSGALG00000006267,ENSGALG00000011645,ENSGALG00000014801,ENSGALG00000010478,ENSGALG00000008095,ENSGALG00000006110,ENSGALG00000033231,ENSGALG00000004195,ENSGALG00000008188,ENSGALG00000007768,ENSGALG00000013208,ENSGALG00000030597,ENSGALG00000032398
GO:0000940	condensed chromosome outer kinetochore	cellular_component	1.4284e-05	0.002601	5	1008	11	15004	ENSGALG00000008233,ENSGALG00000006110,ENSGALG00000036892,ENSGALG00000014801,ENSGALG00000009690
GO:0005856	cytoskeleton	cellular_component	1.5088e-05	0.0027209	68	1008	1416	15004	ENSGALG00000030597,ENSGALG00000054420,ENSGALG00000006110,ENSGALG00000041814,ENSGALG00000012588,ENSGALG00000014801,ENSGALG00000008584,ENSGALG00000000608,ENSGALG00000011476,ENSGALG00000001475,ENSGALG00000019718,ENSGALG00000032398,ENSGALG00000008095,ENSGALG00000011016,ENSGALG00000016915,ENSGALG00000002175,ENSGALG00000008444,ENSGALG00000003085,ENSGALG00000027853,ENSGALG00000008763,ENSGALG00000004719,…
GO:0006123	mitochondrial electron transport, cytochrome c to oxygen	biological_process	1.7779e-05	0.0031606	4	1008	10	15004	ENSGALG00000032142,ENSGALG00000035334,ENSGALG00000027963,ENSGALG00000007205
GO:0044710	single-organism metabolic process	biological_process	1.7863e-05	0.0031606	133	1008	3572	15004	ENSGALG00000044527,ENSGALG00000000690,ENSGALG00000007185,ENSGALG00000002891,ENSGALG00000031448,ENSGALG00000049891,ENSGALG00000004508,ENSGALG00000029212,ENSGALG00000007936,ENSGALG00000025819,ENSGALG00000010930,ENSGALG00000026536,ENSGALG00000038801,ENSGALG00000008393,ENSGALG00000004037,ENSGALG00000013167,ENSGALG00000037829,ENSGALG00000016442,ENSGALG00000014155,ENSGALG00000016456,ENSGALG00000035804,…
GO:0006082	organic acid metabolic process	biological_process	1.994e-05	0.003495	36	1008	653	15004	ENSGALG00000007484,ENSGALG00000014155,ENSGALG00000011950,ENSGALG00000016456,ENSGALG00000007904,ENSGALG00000009700,ENSGALG00000037443,ENSGALG00000001949,ENSGALG00000014526,ENSGALG00000045255,ENSGALG00000002321,ENSGALG00000007072,ENSGALG00000036990,ENSGALG00000015876,ENSGALG00000006300,ENSGALG00000008858,ENSGALG00000039553,ENSGALG00000016430,ENSGALG00000016993,ENSGALG00000033271,ENSGALG00000037401,…
GO:0009055	electron carrier activity	molecular_function	2.0432e-05	0.0035482	8	1008	54	15004	ENSGALG00000007205,ENSGALG00000032456,ENSGALG00000035334,ENSGALG00000045362,ENSGALG00000032142,ENSGALG00000001096,ENSGALG00000027963,ENSGALG00000008606
GO:0005875	microtubule associated complex	cellular_component	2.2124e-05	0.0038068	14	1008	113	15004	ENSGALG00000014999,ENSGALG00000012160,ENSGALG00000043806,ENSGALG00000002175,ENSGALG00000005806,ENSGALG00000013208,ENSGALG00000007768,ENSGALG00000030597,ENSGALG00000004195,ENSGALG00000008095,ENSGALG00000012588,ENSGALG00000041814,ENSGALG00000010120,ENSGALG00000036645
GO:0005819	spindle	cellular_component	2.4611e-05	0.0041961	18	1008	192	15004	ENSGALG00000012160,ENSGALG00000008584,ENSGALG00000030597,ENSGALG00000013208,ENSGALG00000033231,ENSGALG00000006110,ENSGALG00000016931,ENSGALG00000011645,ENSGALG00000006267,ENSGALG00000009157,ENSGALG00000002175,ENSGALG00000003085,ENSGALG00000009690,ENSGALG00000032398,ENSGALG00000007768,ENSGALG00000005676,ENSGALG00000015874,ENSGALG00000008095
GO:0003777	microtubule motor activity	molecular_function	2.7508e-05	0.0046478	12	1008	84	15004	ENSGALG00000002175,ENSGALG00000043806,ENSGALG00000012160,ENSGALG00000008095,ENSGALG00000041814,ENSGALG00000012588,ENSGALG00000036645,ENSGALG00000010120,ENSGALG00000013208,ENSGALG00000030597,ENSGALG00000005806,ENSGALG00000004195
GO:0043436	oxoacid metabolic process	biological_process	2.8149e-05	0.0047136	35	1008	637	15004	ENSGALG00000049891,ENSGALG00000029212,ENSGALG00000002781,ENSGALG00000004518,ENSGALG00000015961,ENSGALG00000007936,ENSGALG00000003193,ENSGALG00000030466,ENSGALG00000002891,ENSGALG00000002479,ENSGALG00000017316,ENSGALG00000006073,ENSGALG00000013167,ENSGALG00000005554,ENSGALG00000011532,ENSGALG00000009700,ENSGALG00000007904,ENSGALG00000016456,ENSGALG00000011950,ENSGALG00000014155,ENSGALG00000007484,…
GO:0051186	cofactor metabolic process	biological_process	2.904e-05	0.0048199	18	1008	232	15004	ENSGALG00000006431,ENSGALG00000008858,ENSGALG00000015876,ENSGALG00000033271,ENSGALG00000016993,ENSGALG00000002479,ENSGALG00000016430,ENSGALG00000001184,ENSGALG00000014526,ENSGALG00000003913,ENSGALG00000007936,ENSGALG00000015961,ENSGALG00000009700,ENSGALG00000007904,ENSGALG00000049891,ENSGALG00000017282,ENSGALG00000007185,ENSGALG00000009082
GO:0000910	cytokinesis	biological_process	3.1906e-05	0.0052491	13	1008	111	15004	ENSGALG00000005809,ENSGALG00000011476,ENSGALG00000008584,ENSGALG00000002175,ENSGALG00000001475,ENSGALG00000009157,ENSGALG00000008188,ENSGALG00000007768,ENSGALG00000033231,ENSGALG00000004195,ENSGALG00000006110,ENSGALG00000008095,ENSGALG00000043642
GO:0007019	microtubule depolymerization	biological_process	3.5181e-05	0.0057375	7	1008	29	15004	ENSGALG00000001475,ENSGALG00000010120,ENSGALG00000010311,ENSGALG00000005806,ENSGALG00000011645,ENSGALG00000012160,ENSGALG00000014999
GO:0000912	assembly of actomyosin apparatus involved in cytokinesis	biological_process	3.7262e-05	0.0058727	3	1008	3	15004	ENSGALG00000033231,ENSGALG00000008095,ENSGALG00000009157
GO:0000915	actomyosin contractile ring assembly	biological_process	3.7262e-05	0.0058727	3	1008	3	15004	ENSGALG00000009157,ENSGALG00000008095,ENSGALG00000033231
GO:0044837	actomyosin contractile ring organization	biological_process	3.7262e-05	0.0058727	3	1008	3	15004	ENSGALG00000033231,ENSGALG00000009157,ENSGALG00000008095
GO:0097149	centralspindlin complex	cellular_component	3.7262e-05	0.0058727	3	1008	3	15004	ENSGALG00000033231,ENSGALG00000008095,ENSGALG00000009157
GO:0030496	midbody	cellular_component	3.9061e-05	0.0060589	12	1008	98	15004	ENSGALG00000009157,ENSGALG00000002175,ENSGALG00000003085,ENSGALG00000043642,ENSGALG00000008095,ENSGALG00000006110,ENSGALG00000009690,ENSGALG00000032398,ENSGALG00000013208,ENSGALG00000005676,ENSGALG00000004195,ENSGALG00000033231
GO:0051256	mitotic spindle midzone assembly	biological_process	3.909e-05	0.0060589	3	1008	3	15004	ENSGALG00000008095,ENSGALG00000033231,ENSGALG00000004195
GO:0007126	meiotic nuclear division	biological_process	4.1219e-05	0.0063291	13	1008	119	15004	ENSGALG00000015874,ENSGALG00000015691,ENSGALG00000032398,ENSGALG00000007768,ENSGALG00000003922,ENSGALG00000008233,ENSGALG00000006110,ENSGALG00000012160,ENSGALG00000011683,ENSGALG00000036892,ENSGALG00000037453,ENSGALG00000041938,ENSGALG00000001491
GO:0015075	ion transmembrane transporter activity	molecular_function	4.1508e-05	0.0063291	38	1008	687	15004	ENSGALG00000034109,ENSGALG00000001330,ENSGALG00000005215,ENSGALG00000035334,ENSGALG00000027963,ENSGALG00000005400,ENSGALG00000009545,ENSGALG00000042134,ENSGALG00000002728,ENSGALG00000008066,ENSGALG00000007205,ENSGALG00000014695,ENSGALG00000006753,ENSGALG00000009395,ENSGALG00000011009,ENSGALG00000001096,ENSGALG00000011040,ENSGALG00000017032,ENSGALG00000028302,ENSGALG00000004980,ENSGALG00000007955,…
GO:0042181	ketone biosynthetic process	biological_process	5.4965e-05	0.0083134	6	1008	29	15004	ENSGALG00000014526,ENSGALG00000017282,ENSGALG00000001184,ENSGALG00000007185,ENSGALG00000005215,ENSGALG00000009082
GO:0009108	coenzyme biosynthetic process	biological_process	5.902e-05	0.0088553	10	1008	90	15004	ENSGALG00000006431,ENSGALG00000015876,ENSGALG00000007904,ENSGALG00000009700,ENSGALG00000016430,ENSGALG00000017282,ENSGALG00000002479,ENSGALG00000001184,ENSGALG00000009082,ENSGALG00000007185
GO:0008608	attachment of spindle microtubules to kinetochore	biological_process	6.9489e-05	0.010343	6	1008	25	15004	ENSGALG00000009157,ENSGALG00000010120,ENSGALG00000014801,ENSGALG00000013208,ENSGALG00000011683,ENSGALG00000033231
GO:0051233	spindle midzone	cellular_component	7.0468e-05	0.010407	6	1008	24	15004	ENSGALG00000013208,ENSGALG00000007768,ENSGALG00000012160,ENSGALG00000033231,ENSGALG00000002175,ENSGALG00000006110
GO:1903046	meiotic cell cycle process	biological_process	8.995e-05	0.01318	13	1008	128	15004	ENSGALG00000006110,ENSGALG00000008233,ENSGALG00000007768,ENSGALG00000003922,ENSGALG00000032398,ENSGALG00000015691,ENSGALG00000015874,ENSGALG00000001491,ENSGALG00000041938,ENSGALG00000037453,ENSGALG00000036892,ENSGALG00000011683,ENSGALG00000012160
GO:0022402	cell cycle process	biological_process	9.5771e-05	0.013875	43	1008	804	15004	ENSGALG00000011645,ENSGALG00000002781,ENSGALG00000006267,ENSGALG00000009157,ENSGALG00000009690,ENSGALG00000007768,ENSGALG00000008188,ENSGALG00000004195,ENSGALG00000043938,ENSGALG00000010120,ENSGALG00000036892,ENSGALG00000011683,ENSGALG00000012160,ENSGALG00000011099,ENSGALG00000004037,ENSGALG00000037453,ENSGALG00000008763,ENSGALG00000013208,ENSGALG00000033231,ENSGALG00000043642,ENSGALG00000041938,…
GO:0000796	condensin complex	cellular_component	9.6175e-05	0.013875	4	1008	8	15004	ENSGALG00000001491,ENSGALG00000014425,ENSGALG00000015691,ENSGALG00000006525
GO:0000226	microtubule cytoskeleton organization	biological_process	0.00010021	0.014258	29	1008	432	15004	ENSGALG00000031275,ENSGALG00000008444,ENSGALG00000009157,ENSGALG00000006267,ENSGALG00000043587,ENSGALG00000007993,ENSGALG00000011645,ENSGALG00000010120,ENSGALG00000008095,ENSGALG00000010478,ENSGALG00000010967,ENSGALG00000004195,ENSGALG00000007768,ENSGALG00000008188,ENSGALG00000032398,ENSGALG00000005806,ENSGALG00000001475,ENSGALG00000008584,ENSGALG00000011683,ENSGALG00000012160,ENSGALG00000014999,…
GO:0051983	regulation of chromosome segregation	biological_process	0.00010035	0.014258	10	1008	74	15004	ENSGALG00000009157,ENSGALG00000014801,ENSGALG00000036892,ENSGALG00000010120,ENSGALG00000008233,ENSGALG00000006110,ENSGALG00000033231,ENSGALG00000015874,ENSGALG00000013208,ENSGALG00000027932
GO:0051383	kinetochore organization	biological_process	0.00010288	0.014508	5	1008	18	15004	ENSGALG00000014753,ENSGALG00000011683,ENSGALG00000015691,ENSGALG00000013208,ENSGALG00000014801
GO:0000794	condensed nuclear chromosome	cellular_component	0.0001221	0.017089	9	1008	67	15004	ENSGALG00000011683,ENSGALG00000014801,ENSGALG00000036892,ENSGALG00000002781,ENSGALG00000001491,ENSGALG00000041938,ENSGALG00000007768,ENSGALG00000008233,ENSGALG00000006110
GO:0071822	protein complex subunit organization	biological_process	0.00012381	0.0172	57	1008	1215	15004	ENSGALG00000011998,ENSGALG00000035334,ENSGALG00000002175,ENSGALG00000032398,ENSGALG00000005806,ENSGALG00000012732,ENSGALG00000008095,ENSGALG00000010478,ENSGALG00000014999,ENSGALG00000009703,ENSGALG00000007744,ENSGALG00000011476,ENSGALG00000014801,ENSGALG00000036990,ENSGALG00000031112,ENSGALG00000010346,ENSGALG00000004687,ENSGALG00000015846,ENSGALG00000001475,ENSGALG00000015691,ENSGALG00000008066,…
GO:0051315	attachment of mitotic spindle microtubules to kinetochore	biological_process	0.00012657	0.017429	4	1008	9	15004	ENSGALG00000014801,ENSGALG00000013208,ENSGALG00000011683,ENSGALG00000010120
GO:0051255	spindle midzone assembly	biological_process	0.00012731	0.017429	3	1008	4	15004	ENSGALG00000008095,ENSGALG00000033231,ENSGALG00000004195
GO:0034220	ion transmembrane transport	biological_process	0.0001353	0.018388	37	1008	692	15004	ENSGALG00000005215,ENSGALG00000035334,ENSGALG00000004071,ENSGALG00000034109,ENSGALG00000042400,ENSGALG00000001330,ENSGALG00000035916,ENSGALG00000006753,ENSGALG00000009395,ENSGALG00000017032,ENSGALG00000011040,ENSGALG00000009703,ENSGALG00000011009,ENSGALG00000007205,ENSGALG00000014695,ENSGALG00000002728,ENSGALG00000042134,ENSGALG00000027963,ENSGALG00000005400,ENSGALG00000008045,ENSGALG00000045362,…
GO:0000777	condensed chromosome kinetochore	cellular_component	0.00013724	0.018517	6	1008	29	15004	ENSGALG00000008233,ENSGALG00000006110,ENSGALG00000011683,ENSGALG00000009690,ENSGALG00000014801,ENSGALG00000036892
GO:0022891	substrate-specific transmembrane transporter activity	molecular_function	0.00014697	0.019688	38	1008	737	15004	ENSGALG00000009545,ENSGALG00000042134,ENSGALG00000027963,ENSGALG00000005400,ENSGALG00000008066,ENSGALG00000002728,ENSGALG00000014695,ENSGALG00000007205,ENSGALG00000017032,ENSGALG00000011040,ENSGALG00000001096,ENSGALG00000011009,ENSGALG00000006753,ENSGALG00000009395,ENSGALG00000001330,ENSGALG00000034109,ENSGALG00000035334,ENSGALG00000005215,ENSGALG00000008369,ENSGALG00000016054,ENSGALG00000004376,…
GO:0044711	single-organism biosynthetic process	biological_process	0.00015224	0.020126	47	1008	1034	15004	ENSGALG00000016442,ENSGALG00000016655,ENSGALG00000008393,ENSGALG00000004037,ENSGALG00000002479,ENSGALG00000037453,ENSGALG00000006073,ENSGALG00000006670,ENSGALG00000038801,ENSGALG00000026536,ENSGALG00000040035,ENSGALG00000005554,ENSGALG00000015219,ENSGALG00000004518,ENSGALG00000042771,ENSGALG00000002781,ENSGALG00000029212,ENSGALG00000015961,ENSGALG00000007936,ENSGALG00000017282,ENSGALG00000049891,…
GO:0007017	microtubule-based process	biological_process	0.00015238	0.020126	35	1008	590	15004	ENSGALG00000014801,ENSGALG00000008584,ENSGALG00000014999,ENSGALG00000001475,ENSGALG00000030597,ENSGALG00000052203,ENSGALG00000054420,ENSGALG00000006110,ENSGALG00000041814,ENSGALG00000012588,ENSGALG00000008444,ENSGALG00000002175,ENSGALG00000032398,ENSGALG00000005806,ENSGALG00000010478,ENSGALG00000008095,ENSGALG00000010967,ENSGALG00000011683,ENSGALG00000012160,ENSGALG00000013208,ENSGALG00000008763,…
GO:0031967	organelle envelope	cellular_component	0.00017261	0.02239	31	1008	599	15004	ENSGALG00000005789,ENSGALG00000008606,ENSGALG00000049848,ENSGALG00000002728,ENSGALG00000003778,ENSGALG00000029319,ENSGALG00000008066,ENSGALG00000001184,ENSGALG00000038801,ENSGALG00000032456,ENSGALG00000007205,ENSGALG00000017316,ENSGALG00000015783,ENSGALG00000006073,ENSGALG00000014692,ENSGALG00000013167,ENSGALG00000000470,ENSGALG00000015977,ENSGALG00000008084,ENSGALG00000013505,ENSGALG00000009703,…
GO:0031975	envelope	cellular_component	0.00017261	0.02239	31	1008	599	15004	ENSGALG00000017282,ENSGALG00000016979,ENSGALG00000035334,ENSGALG00000025819,ENSGALG00000006489,ENSGALG00000016456,ENSGALG00000009082,ENSGALG00000009690,ENSGALG00000007185,ENSGALG00000015783,ENSGALG00000017316,ENSGALG00000007205,ENSGALG00000032456,ENSGALG00000014692,ENSGALG00000013167,ENSGALG00000006073,ENSGALG00000013505,ENSGALG00000015977,ENSGALG00000000470,ENSGALG00000008084,ENSGALG00000032142,…
GO:0019637	organophosphate metabolic process	biological_process	0.0001731	0.02239	36	1008	710	15004	ENSGALG00000032456,ENSGALG00000016442,ENSGALG00000032142,ENSGALG00000040035,ENSGALG00000015219,ENSGALG00000026536,ENSGALG00000038801,ENSGALG00000029319,ENSGALG00000049891,ENSGALG00000003816,ENSGALG00000040834,ENSGALG00000011618,ENSGALG00000025819,ENSGALG00000015961,ENSGALG00000007936,ENSGALG00000044527,ENSGALG00000007205,ENSGALG00000033271,ENSGALG00000006753,ENSGALG00000006431,ENSGALG00000008858,…
GO:0032403	protein complex binding	molecular_function	0.00018633	0.023936	36	1008	619	15004	ENSGALG00000033231,ENSGALG00000004852,ENSGALG00000014978,ENSGALG00000013208,ENSGALG00000027853,ENSGALG00000010311,ENSGALG00000012160,ENSGALG00000011099,ENSGALG00000013505,ENSGALG00000015358,ENSGALG00000004195,ENSGALG00000034271,ENSGALG00000009690,ENSGALG00000052932,ENSGALG00000036645,ENSGALG00000010120,ENSGALG00000015528,ENSGALG00000043587,ENSGALG00000004901,ENSGALG00000011645,ENSGALG00000017272,…
GO:0003774	motor activity	molecular_function	0.00019739	0.025184	14	1008	129	15004	ENSGALG00000013208,ENSGALG00000030597,ENSGALG00000005806,ENSGALG00000004195,ENSGALG00000008095,ENSGALG00000041814,ENSGALG00000010120,ENSGALG00000012588,ENSGALG00000036645,ENSGALG00000035594,ENSGALG00000012160,ENSGALG00000015358,ENSGALG00000002175,ENSGALG00000043806
GO:0000022	mitotic spindle elongation	biological_process	0.0002101	0.026446	3	1008	4	15004	ENSGALG00000008095,ENSGALG00000033231,ENSGALG00000004195
GO:0051231	spindle elongation	biological_process	0.0002101	0.026446	3	1008	4	15004	ENSGALG00000033231,ENSGALG00000004195,ENSGALG00000008095
GO:0022890	inorganic cation transmembrane transporter activity	molecular_function	0.00024523	0.030079	25	1008	416	15004	ENSGALG00000001330,ENSGALG00000028302,ENSGALG00000004980,ENSGALG00000008045,ENSGALG00000045362,ENSGALG00000025819,ENSGALG00000032718,ENSGALG00000035334,ENSGALG00000005215,ENSGALG00000005400,ENSGALG00000016054,ENSGALG00000027963,ENSGALG00000004376,ENSGALG00000038801,ENSGALG00000029319,ENSGALG00000008066,ENSGALG00000003778,ENSGALG00000032456,ENSGALG00000007205,ENSGALG00000011040,ENSGALG00000032142,…
GO:0006743	ubiquinone metabolic process	biological_process	0.00024557	0.030079	4	1008	15	15004	ENSGALG00000017282,ENSGALG00000009082,ENSGALG00000007185,ENSGALG00000001184
GO:0006744	ubiquinone biosynthetic process	biological_process	0.00024557	0.030079	4	1008	15	15004	ENSGALG00000017282,ENSGALG00000001184,ENSGALG00000009082,ENSGALG00000007185
GO:1901663	quinone biosynthetic process	biological_process	0.00024557	0.030079	4	1008	15	15004	ENSGALG00000017282,ENSGALG00000001184,ENSGALG00000009082,ENSGALG00000007185
GO:0051188	cofactor biosynthetic process	biological_process	0.00024698	0.030079	10	1008	106	15004	ENSGALG00000006431,ENSGALG00000015876,ENSGALG00000007904,ENSGALG00000009700,ENSGALG00000016430,ENSGALG00000017282,ENSGALG00000002479,ENSGALG00000001184,ENSGALG00000009082,ENSGALG00000007185
GO:0007049	cell cycle	biological_process	0.00027606	0.033403	49	1008	1020	15004	ENSGALG00000012160,ENSGALG00000011683,ENSGALG00000011099,ENSGALG00000036892,ENSGALG00000034967,ENSGALG00000037453,ENSGALG00000004037,ENSGALG00000033231,ENSGALG00000013208,ENSGALG00000008763,ENSGALG00000012199,ENSGALG00000043642,ENSGALG00000006267,ENSGALG00000011645,ENSGALG00000002781,ENSGALG00000031275,ENSGALG00000009157,ENSGALG00000004195,ENSGALG00000031448,ENSGALG00000005676,ENSGALG00000009690,…
GO:0015672	monovalent inorganic cation transport	biological_process	0.00027854	0.033487	23	1008	388	15004	ENSGALG00000038801,ENSGALG00000003778,ENSGALG00000014869,ENSGALG00000010930,ENSGALG00000040035,ENSGALG00000016054,ENSGALG00000027963,ENSGALG00000004376,ENSGALG00000011040,ENSGALG00000032142,ENSGALG00000011009,ENSGALG00000009703,ENSGALG00000006753,ENSGALG00000003256,ENSGALG00000007205,ENSGALG00000017316,ENSGALG00000032456,ENSGALG00000004980,ENSGALG00000001330,ENSGALG00000008045,ENSGALG00000045362,…
GO:0000942	condensed nuclear chromosome outer kinetochore	cellular_component	0.00029399	0.03512	3	1008	5	15004	ENSGALG00000006110,ENSGALG00000008233,ENSGALG00000014801
GO:0034508	centromere complex assembly	biological_process	0.0003166	0.037222	5	1008	25	15004	ENSGALG00000013208,ENSGALG00000014753,ENSGALG00000011683,ENSGALG00000004687,ENSGALG00000005451
GO:0005751	mitochondrial respiratory chain complex IV	cellular_component	0.00031667	0.037222	3	1008	8	15004	ENSGALG00000032142,ENSGALG00000025819,ENSGALG00000007205
GO:0008356	asymmetric cell division	biological_process	0.00031755	0.037222	4	1008	12	15004	ENSGALG00000032558,ENSGALG00000032398,ENSGALG00000038540,ENSGALG00000010967
GO:0009987	cellular process	biological_process	0.00035014	0.040788	335	1008	11440	15004	ENSGALG00000007744,ENSGALG00000017032,ENSGALG00000015360,ENSGALG00000007072,ENSGALG00000035916,ENSGALG00000016438,ENSGALG00000002321,ENSGALG00000016993,ENSGALG00000016430,ENSGALG00000005407,ENSGALG00000008066,ENSGALG00000003922,ENSGALG00000027963,ENSGALG00000005789,ENSGALG00000001334,ENSGALG00000043223,ENSGALG00000005215,ENSGALG00000007904,ENSGALG00000001491,ENSGALG00000014425,ENSGALG00000015874,…
GO:0006637	acyl-CoA metabolic process	biological_process	0.00035539	0.040891	7	1008	51	15004	ENSGALG00000016993,ENSGALG00000016430,ENSGALG00000009700,ENSGALG00000003913,ENSGALG00000007904,ENSGALG00000015876,ENSGALG00000015961
GO:0035383	thioester metabolic process	biological_process	0.00035539	0.040891	7	1008	51	15004	ENSGALG00000016430,ENSGALG00000016993,ENSGALG00000003913,ENSGALG00000007904,ENSGALG00000009700,ENSGALG00000015876,ENSGALG00000015961
GO:0051302	regulation of cell division	biological_process	0.00037302	0.042658	16	1008	212	15004	ENSGALG00000002175,ENSGALG00000048409,ENSGALG00000009157,ENSGALG00000007768,ENSGALG00000032398,ENSGALG00000015874,ENSGALG00000008095,ENSGALG00000009241,ENSGALG00000014801,ENSGALG00000036892,ENSGALG00000013208,ENSGALG00000030597,ENSGALG00000027932,ENSGALG00000033231,ENSGALG00000006110,ENSGALG00000008233
GO:1902495	transmembrane transporter complex	cellular_component	0.00041981	0.047719	16	1008	214	15004	ENSGALG00000025819,ENSGALG00000005215,ENSGALG00000004310,ENSGALG00000004980,ENSGALG00000034109,ENSGALG00000011009,ENSGALG00000011040,ENSGALG00000032142,ENSGALG00000009395,ENSGALG00000003005,ENSGALG00000009405,ENSGALG00000035916,ENSGALG00000029319,ENSGALG00000008066,ENSGALG00000004376,ENSGALG00000005400
GO:0010739	positive regulation of protein kinase A signaling	biological_process	0.0004401	0.049724	3	1008	7	15004	ENSGALG00000040035,ENSGALG00000005554,ENSGALG00000036240
GO:0051321	meiotic cell cycle	biological_process	0.00045196	0.050758	13	1008	151	15004	ENSGALG00000003922,ENSGALG00000007768,ENSGALG00000032398,ENSGALG00000015874,ENSGALG00000015691,ENSGALG00000006110,ENSGALG00000008233,ENSGALG00000036892,ENSGALG00000011683,ENSGALG00000012160,ENSGALG00000001491,ENSGALG00000041938,ENSGALG00000037453
GO:0044424	intracellular part	cellular_component	0.00046218	0.051597	281	1008	9201	15004	ENSGALG00000016993,ENSGALG00000005407,ENSGALG00000016430,ENSGALG00000007744,ENSGALG00000015360,ENSGALG00000007072,ENSGALG00000016438,ENSGALG00000035916,ENSGALG00000002321,ENSGALG00000005789,ENSGALG00000032619,ENSGALG00000027963,ENSGALG00000001334,ENSGALG00000008066,ENSGALG00000033609,ENSGALG00000003922,ENSGALG00000007904,ENSGALG00000001491,ENSGALG00000043223,ENSGALG00000042400,ENSGALG00000015874,…
GO:0022857	transmembrane transporter activity	molecular_function	0.00046755	0.051888	40	1008	837	15004	ENSGALG00000007955,ENSGALG00000004980,ENSGALG00000028302,ENSGALG00000032718,ENSGALG00000025819,ENSGALG00000008045,ENSGALG00000045362,ENSGALG00000004310,ENSGALG00000016979,ENSGALG00000038801,ENSGALG00000029319,ENSGALG00000003778,ENSGALG00000004376,ENSGALG00000016054,ENSGALG00000008369,ENSGALG00000032142,ENSGALG00000003256,ENSGALG00000003005,ENSGALG00000009405,ENSGALG00000016896,ENSGALG00000017316,…
GO:0045132	meiotic chromosome segregation	biological_process	0.00047163	0.052032	8	1008	63	15004	ENSGALG00000041938,ENSGALG00000037453,ENSGALG00000036892,ENSGALG00000011683,ENSGALG00000006110,ENSGALG00000008233,ENSGALG00000015691,ENSGALG00000015874
GO:0007010	cytoskeleton organization	biological_process	0.00049536	0.054331	50	1008	1060	15004	ENSGALG00000043587,ENSGALG00000007993,ENSGALG00000004901,ENSGALG00000006267,ENSGALG00000011645,ENSGALG00000009844,ENSGALG00000031275,ENSGALG00000009157,ENSGALG00000007582,ENSGALG00000004195,ENSGALG00000007768,ENSGALG00000008188,ENSGALG00000010120,ENSGALG00000007246,ENSGALG00000011683,ENSGALG00000012160,ENSGALG00000038678,ENSGALG00000013505,ENSGALG00000002831,ENSGALG00000033231,ENSGALG00000013208,…
GO:1990351	transporter complex	cellular_component	0.00050627	0.054955	16	1008	219	15004	ENSGALG00000034109,ENSGALG00000004980,ENSGALG00000004310,ENSGALG00000005215,ENSGALG00000025819,ENSGALG00000005400,ENSGALG00000004376,ENSGALG00000029319,ENSGALG00000008066,ENSGALG00000009395,ENSGALG00000003005,ENSGALG00000009405,ENSGALG00000035916,ENSGALG00000011009,ENSGALG00000011040,ENSGALG00000032142
GO:0005828	kinetochore microtubule	cellular_component	0.00050691	0.054955	3	1008	5	15004	ENSGALG00000011645,ENSGALG00000013208,ENSGALG00000012160
GO:0006107	oxaloacetate metabolic process	biological_process	0.0005166	0.055683	3	1008	7	15004	ENSGALG00000002321,ENSGALG00000007484,ENSGALG00000008858
GO:0003779	actin binding	molecular_function	0.00052859	0.05665	22	1008	310	15004	ENSGALG00000013768,ENSGALG00000014201,ENSGALG00000004980,ENSGALG00000052932,ENSGALG00000036441,ENSGALG00000030603,ENSGALG00000006583,ENSGALG00000012732,ENSGALG00000004901,ENSGALG00000043587,ENSGALG00000031301,ENSGALG00000020067,ENSGALG00000014978,ENSGALG00000027853,ENSGALG00000043642,ENSGALG00000016937,ENSGALG00000012160,ENSGALG00000014999,ENSGALG00000038678,ENSGALG00000013505,ENSGALG00000035594,…
GO:0031012	extracellular matrix	cellular_component	0.0005481	0.058011	17	1008	219	15004	ENSGALG00000043223,ENSGALG00000007837,ENSGALG00000017046,ENSGALG00000005797,ENSGALG00000016584,ENSGALG00000043584,ENSGALG00000019060,ENSGALG00000002081,ENSGALG00000042400,ENSGALG00000010346,ENSGALG00000031112,ENSGALG00000036484,ENSGALG00000015624,ENSGALG00000038022,ENSGALG00000011200,ENSGALG00000008298,ENSGALG00000033671
GO:0051782	negative regulation of cell division	biological_process	0.00055331	0.058011	7	1008	49	15004	ENSGALG00000008233,ENSGALG00000048409,ENSGALG00000006110,ENSGALG00000015874,ENSGALG00000032398,ENSGALG00000014801,ENSGALG00000036892
GO:0004069	L-aspartate:2-oxoglutarate aminotransferase activity	molecular_function	0.00056558	0.058011	2	1008	2	15004	ENSGALG00000002321,ENSGALG00000007484
GO:0006532	aspartate biosynthetic process	biological_process	0.00056558	0.058011	2	1008	2	15004	ENSGALG00000007484,ENSGALG00000002321
GO:0006538	glutamate catabolic process	biological_process	0.00056558	0.058011	2	1008	2	15004	ENSGALG00000007484,ENSGALG00000002321
GO:0019550	glutamate catabolic process to aspartate	biological_process	0.00056558	0.058011	2	1008	2	15004	ENSGALG00000002321,ENSGALG00000007484
GO:0019551	glutamate catabolic process to 2-oxoglutarate	biological_process	0.00056558	0.058011	2	1008	2	15004	ENSGALG00000007484,ENSGALG00000002321
GO:0021860	pyramidal neuron development	biological_process	0.00056604	0.058011	3	1008	6	15004	ENSGALG00000028302,ENSGALG00000014155,ENSGALG00000007993
GO:0005737	cytoplasm	cellular_component	0.00059137	0.060278	214	1008	6631	15004	ENSGALG00000035334,ENSGALG00000011998,ENSGALG00000005961,ENSGALG00000043223,ENSGALG00000007904,ENSGALG00000009082,ENSGALG00000005806,ENSGALG00000009027,ENSGALG00000014425,ENSGALG00000015874,ENSGALG00000011950,ENSGALG00000043035,ENSGALG00000042400,ENSGALG00000035916,ENSGALG00000016438,ENSGALG00000002321,ENSGALG00000007072,ENSGALG00000008293,ENSGALG00000008858,ENSGALG00000015360,ENSGALG00000007744,…
GO:0034453	microtubule anchoring	biological_process	0.00059847	0.060671	7	1008	46	15004	ENSGALG00000010120,ENSGALG00000009157,ENSGALG00000033231,ENSGALG00000011683,ENSGALG00000013208,ENSGALG00000014801,ENSGALG00000011645
GO:0005747	mitochondrial respiratory chain complex I	cellular_component	0.00060823	0.060677	5	1008	39	15004	ENSGALG00000017282,ENSGALG00000006073,ENSGALG00000008606,ENSGALG00000008084,ENSGALG00000009703
GO:0030964	NADH dehydrogenase complex	cellular_component	0.00060823	0.060677	5	1008	39	15004	ENSGALG00000009703,ENSGALG00000008084,ENSGALG00000008606,ENSGALG00000006073,ENSGALG00000017282
GO:0045271	respiratory chain complex I	cellular_component	0.00060823	0.060677	5	1008	39	15004	ENSGALG00000009703,ENSGALG00000008084,ENSGALG00000008606,ENSGALG00000006073,ENSGALG00000017282
GO:0033047	regulation of mitotic sister chromatid segregation	biological_process	0.00063701	0.062724	7	1008	49	15004	ENSGALG00000008233,ENSGALG00000006110,ENSGALG00000015874,ENSGALG00000027932,ENSGALG00000013208,ENSGALG00000014801,ENSGALG00000036892
GO:0008324	cation transmembrane transporter activity	molecular_function	0.00063841	0.062724	27	1008	492	15004	ENSGALG00000003256,ENSGALG00000006753,ENSGALG00000001096,ENSGALG00000011009,ENSGALG00000011040,ENSGALG00000017032,ENSGALG00000032142,ENSGALG00000032456,ENSGALG00000007205,ENSGALG00000003778,ENSGALG00000008066,ENSGALG00000029319,ENSGALG00000038801,ENSGALG00000004376,ENSGALG00000016054,ENSGALG00000027963,ENSGALG00000005400,ENSGALG00000042134,ENSGALG00000035334,ENSGALG00000005215,ENSGALG00000025819,…
GO:0043234	protein complex	cellular_component	0.00063878	0.062724	121	1008	3372	15004	ENSGALG00000032142,ENSGALG00000001073,ENSGALG00000000302,ENSGALG00000012160,ENSGALG00000004304,ENSGALG00000009405,ENSGALG00000000470,ENSGALG00000003256,ENSGALG00000002831,ENSGALG00000006073,ENSGALG00000032456,ENSGALG00000012199,ENSGALG00000004901,ENSGALG00000006267,ENSGALG00000045362,ENSGALG00000009844,ENSGALG00000031275,ENSGALG00000004310,ENSGALG00000017282,ENSGALG00000009157,ENSGALG00000043806,…
GO:0033045	regulation of sister chromatid segregation	biological_process	0.0006946	0.06785	7	1008	50	15004	ENSGALG00000027932,ENSGALG00000013208,ENSGALG00000036892,ENSGALG00000014801,ENSGALG00000015874,ENSGALG00000006110,ENSGALG00000008233
GO:1901661	quinone metabolic process	biological_process	0.00071346	0.069331	4	1008	19	15004	ENSGALG00000017282,ENSGALG00000001184,ENSGALG00000007185,ENSGALG00000009082
GO:0098660	inorganic ion transmembrane transport	biological_process	0.0007295	0.070525	27	1008	492	15004	ENSGALG00000038801,ENSGALG00000003778,ENSGALG00000014869,ENSGALG00000010930,ENSGALG00000016054,ENSGALG00000027963,ENSGALG00000005400,ENSGALG00000004376,ENSGALG00000011040,ENSGALG00000032142,ENSGALG00000009703,ENSGALG00000011009,ENSGALG00000006753,ENSGALG00000003256,ENSGALG00000009395,ENSGALG00000014695,ENSGALG00000007205,ENSGALG00000017316,ENSGALG00000032456,ENSGALG00000004980,ENSGALG00000001330,…
GO:0090307	mitotic spindle assembly	biological_process	0.00074323	0.071484	6	1008	38	15004	ENSGALG00000008095,ENSGALG00000006110,ENSGALG00000030597,ENSGALG00000004195,ENSGALG00000006267,ENSGALG00000033231
GO:0043515	kinetochore binding	molecular_function	0.00075475	0.072221	3	1008	6	15004	ENSGALG00000015874,ENSGALG00000013208,ENSGALG00000011645
GO:0005622	intracellular	cellular_component	0.00078273	0.074519	281	1008	9273	15004	ENSGALG00000039553,ENSGALG00000003438,ENSGALG00000015977,ENSGALG00000014801,ENSGALG00000029072,ENSGALG00000006110,ENSGALG00000034590,ENSGALG00000049848,ENSGALG00000001949,ENSGALG00000009303,ENSGALG00000030597,ENSGALG00000034024,ENSGALG00000004491,ENSGALG00000008747,ENSGALG00000008095,ENSGALG00000002855,ENSGALG00000043033,ENSGALG00000000470,ENSGALG00000012756,ENSGALG00000039171,ENSGALG00000004304,…
GO:0007094	mitotic spindle assembly checkpoint	biological_process	0.00084864	0.078405	5	1008	25	15004	ENSGALG00000015874,ENSGALG00000036892,ENSGALG00000014801,ENSGALG00000008233,ENSGALG00000006110
GO:0031577	spindle checkpoint	biological_process	0.00084864	0.078405	5	1008	25	15004	ENSGALG00000036892,ENSGALG00000014801,ENSGALG00000015874,ENSGALG00000006110,ENSGALG00000008233
GO:0051436	negative regulation of ubiquitin-protein ligase activity involved in mitotic cell cycle	biological_process	0.00084864	0.078405	5	1008	25	15004	ENSGALG00000015874,ENSGALG00000036892,ENSGALG00000014801,ENSGALG00000008233,ENSGALG00000006110
GO:0051439	regulation of ubiquitin-protein ligase activity involved in mitotic cell cycle	biological_process	0.00084864	0.078405	5	1008	25	15004	ENSGALG00000036892,ENSGALG00000014801,ENSGALG00000015874,ENSGALG00000006110,ENSGALG00000008233
GO:0071173	spindle assembly checkpoint	biological_process	0.00084864	0.078405	5	1008	25	15004	ENSGALG00000036892,ENSGALG00000014801,ENSGALG00000015874,ENSGALG00000006110,ENSGALG00000008233
GO:0071174	mitotic spindle checkpoint	biological_process	0.00084864	0.078405	5	1008	25	15004	ENSGALG00000015874,ENSGALG00000014801,ENSGALG00000036892,ENSGALG00000008233,ENSGALG00000006110
GO:0006733	oxidoreduction coenzyme metabolic process	biological_process	0.00085827	0.078906	9	1008	98	15004	ENSGALG00000014526,ENSGALG00000001184,ENSGALG00000009082,ENSGALG00000007185,ENSGALG00000033271,ENSGALG00000017282,ENSGALG00000049891,ENSGALG00000008858,ENSGALG00000007936
GO:0016651	oxidoreductase activity, acting on NAD(P)H	molecular_function	0.00087443	0.08	7	1008	67	15004	ENSGALG00000008084,ENSGALG00000014869,ENSGALG00000041418,ENSGALG00000009703,ENSGALG00000017282,ENSGALG00000008606,ENSGALG00000002831
GO:0030198	extracellular matrix organization	biological_process	0.00088664	0.080723	15	1008	197	15004	ENSGALG00000011099,ENSGALG00000007837,ENSGALG00000008747,ENSGALG00000011645,ENSGALG00000002831,ENSGALG00000031112,ENSGALG00000039553,ENSGALG00000016584,ENSGALG00000017046,ENSGALG00000030603,ENSGALG00000038022,ENSGALG00000002081,ENSGALG00000009241,ENSGALG00000043584,ENSGALG00000019060
GO:0072687	meiotic spindle	cellular_component	0.0009005	0.081589	3	1008	7	15004	ENSGALG00000032398,ENSGALG00000007768,ENSGALG00000016931
GO:0030071	regulation of mitotic metaphase/anaphase transition	biological_process	0.00092203	0.083138	6	1008	38	15004	ENSGALG00000008233,ENSGALG00000006110,ENSGALG00000015874,ENSGALG00000014801,ENSGALG00000036892,ENSGALG00000013208
GO:0051303	establishment of chromosome localization	biological_process	0.00093419	0.083831	7	1008	50	15004	ENSGALG00000014801,ENSGALG00000009690,ENSGALG00000013208,ENSGALG00000012160,ENSGALG00000002175,ENSGALG00000037453,ENSGALG00000010120
GO:0043062	extracellular structure organization	biological_process	0.00097382	0.086972	15	1008	199	15004	ENSGALG00000039553,ENSGALG00000002831,ENSGALG00000031112,ENSGALG00000008747,ENSGALG00000011645,ENSGALG00000007837,ENSGALG00000011099,ENSGALG00000002081,ENSGALG00000009241,ENSGALG00000019060,ENSGALG00000043584,ENSGALG00000038022,ENSGALG00000030603,ENSGALG00000016584,ENSGALG00000017046
GO:0006793	phosphorus metabolic process	biological_process	0.00098392	0.087457	85	1008	2210	15004	ENSGALG00000002175,ENSGALG00000003085,ENSGALG00000009700,ENSGALG00000010312,ENSGALG00000010967,ENSGALG00000001330,ENSGALG00000033271,ENSGALG00000006753,ENSGALG00000006431,ENSGALG00000006110,ENSGALG00000008606,ENSGALG00000003913,ENSGALG00000011248,ENSGALG00000006525,ENSGALG00000001184,ENSGALG00000009157,ENSGALG00000011618,ENSGALG00000004901,ENSGALG00000006267,ENSGALG00000015961,ENSGALG00000039080,…
GO:0021859	pyramidal neuron differentiation	biological_process	0.00098985	0.087569	3	1008	7	15004	ENSGALG00000014155,ENSGALG00000028302,ENSGALG00000007993
GO:0043167	ion binding	molecular_function	0.00099486	0.087599	139	1008	3820	15004	ENSGALG00000043806,ENSGALG00000031275,ENSGALG00000009844,ENSGALG00000004195,ENSGALG00000015286,ENSGALG00000002479,ENSGALG00000032456,ENSGALG00000030157,ENSGALG00000008349,ENSGALG00000002831,ENSGALG00000016896,ENSGALG00000016797,ENSGALG00000012160,ENSGALG00000001073,ENSGALG00000032142,ENSGALG00000010440,ENSGALG00000014978,ENSGALG00000009170,ENSGALG00000004719,ENSGALG00000002175,ENSGALG00000008444,…
GO:0003954	NADH dehydrogenase activity	molecular_function	0.0010084	0.088376	4	1008	25	15004	ENSGALG00000009703,ENSGALG00000008084,ENSGALG00000008606,ENSGALG00000017282
GO:0006928	movement of cell or subcellular component	biological_process	0.0010467	0.09131	56	1008	1242	15004	ENSGALG00000005554,ENSGALG00000004376,ENSGALG00000043642,ENSGALG00000010930,ENSGALG00000010311,ENSGALG00000027853,ENSGALG00000013208,ENSGALG00000037540,ENSGALG00000008763,ENSGALG00000029197,ENSGALG00000038801,ENSGALG00000011099,ENSGALG00000012160,ENSGALG00000007246,ENSGALG00000003818,ENSGALG00000010120,ENSGALG00000036645,ENSGALG00000009241,ENSGALG00000002081,ENSGALG00000010053,ENSGALG00000004195,…
GO:0051225	spindle assembly	biological_process	0.0010563	0.09172	8	1008	70	15004	ENSGALG00000006267,ENSGALG00000030597,ENSGALG00000007768,ENSGALG00000032398,ENSGALG00000033231,ENSGALG00000004195,ENSGALG00000008095,ENSGALG00000006110
GO:0050000	chromosome localization	biological_process	0.0010962	0.094435	7	1008	51	15004	ENSGALG00000014801,ENSGALG00000009690,ENSGALG00000013208,ENSGALG00000012160,ENSGALG00000002175,ENSGALG00000037453,ENSGALG00000010120
GO:0006811	ion transport	biological_process	0.0010977	0.094435	48	1008	1097	15004	ENSGALG00000034109,ENSGALG00000042400,ENSGALG00000001330,ENSGALG00000004071,ENSGALG00000005215,ENSGALG00000035334,ENSGALG00000013604,ENSGALG00000010312,ENSGALG00000009545,ENSGALG00000042134,ENSGALG00000005400,ENSGALG00000027963,ENSGALG00000002728,ENSGALG00000007205,ENSGALG00000014695,ENSGALG00000035916,ENSGALG00000002321,ENSGALG00000009395,ENSGALG00000006753,ENSGALG00000017032,ENSGALG00000011040,…
GO:0007076	mitotic chromosome condensation	biological_process	0.0011195	0.09587	4	1008	14	15004	ENSGALG00000015691,ENSGALG00000014425,ENSGALG00000008584,ENSGALG00000001491
GO:0015990	electron transport coupled proton transport	biological_process	0.0011487	0.097927	2	1008	3	15004	ENSGALG00000032142,ENSGALG00000009703
GO:0030261	chromosome condensation	biological_process	0.001186	0.10065	5	1008	29	15004	ENSGALG00000003922,ENSGALG00000008584,ENSGALG00000014425,ENSGALG00000015691,ENSGALG00000001491
GO:0045841	negative regulation of mitotic metaphase/anaphase transition	biological_process	0.0012203	0.10295	5	1008	27	15004	ENSGALG00000015874,ENSGALG00000014801,ENSGALG00000036892,ENSGALG00000008233,ENSGALG00000006110
GO:0005652	nuclear lamina	cellular_component	0.0012302	0.10295	3	1008	8	15004	ENSGALG00000000470,ENSGALG00000042400,ENSGALG00000014692
GO:1902099	regulation of metaphase/anaphase transition of cell cycle	biological_process	0.0012333	0.10295	6	1008	40	15004	ENSGALG00000036892,ENSGALG00000014801,ENSGALG00000013208,ENSGALG00000015874,ENSGALG00000006110,ENSGALG00000008233
GO:0003824	catalytic activity	molecular_function	0.0012373	0.10295	160	1008	4804	15004	ENSGALG00000009700,ENSGALG00000015473,ENSGALG00000041418,ENSGALG00000010312,ENSGALG00000002855,ENSGALG00000008095,ENSGALG00000010200,ENSGALG00000002086,ENSGALG00000039553,ENSGALG00000036990,ENSGALG00000015977,ENSGALG00000008084,ENSGALG00000009703,ENSGALG00000006431,ENSGALG00000006300,ENSGALG00000006110,ENSGALG00000001949,ENSGALG00000012588,ENSGALG00000016875,ENSGALG00000011248,ENSGALG00000030597,…
GO:0007189	adenylate cyclase-activating G-protein coupled receptor signaling pathway	biological_process	0.0012405	0.10295	8	1008	82	15004	ENSGALG00000016511,ENSGALG00000008890,ENSGALG00000040035,ENSGALG00000009509,ENSGALG00000010163,ENSGALG00000013604,ENSGALG00000011319,ENSGALG00000040834
GO:0032787	monocarboxylic acid metabolic process	biological_process	0.0012985	0.10728	19	1008	334	15004	ENSGALG00000011532,ENSGALG00000037443,ENSGALG00000014526,ENSGALG00000005554,ENSGALG00000007072,ENSGALG00000036990,ENSGALG00000015876,ENSGALG00000006073,ENSGALG00000033271,ENSGALG00000016430,ENSGALG00000017316,ENSGALG00000002891,ENSGALG00000003193,ENSGALG00000016456,ENSGALG00000007936,ENSGALG00000002781,ENSGALG00000007904,ENSGALG00000009700,ENSGALG00000049891
GO:2000816	negative regulation of mitotic sister chromatid separation	biological_process	0.0013477	0.11086	5	1008	28	15004	ENSGALG00000008233,ENSGALG00000006110,ENSGALG00000015874,ENSGALG00000036892,ENSGALG00000014801
GO:0098796	membrane protein complex	cellular_component	0.0013587	0.11098	37	1008	825	15004	ENSGALG00000004980,ENSGALG00000017282,ENSGALG00000004310,ENSGALG00000004901,ENSGALG00000045362,ENSGALG00000025819,ENSGALG00000004376,ENSGALG00000004852,ENSGALG00000029319,ENSGALG00000038801,ENSGALG00000032456,ENSGALG00000006073,ENSGALG00000003005,ENSGALG00000009405,ENSGALG00000009670,ENSGALG00000003256,ENSGALG00000032142,ENSGALG00000034109,ENSGALG00000001330,ENSGALG00000005215,ENSGALG00000035334,…
GO:0044236	multicellular organismal metabolic process	biological_process	0.001361	0.11098	7	1008	60	15004	ENSGALG00000002081,ENSGALG00000019060,ENSGALG00000010346,ENSGALG00000017316,ENSGALG00000008393,ENSGALG00000040035,ENSGALG00000011099
GO:0022892	substrate-specific transporter activity	molecular_function	0.0013737	0.11153	40	1008	878	15004	ENSGALG00000032456,ENSGALG00000032142,ENSGALG00000003005,ENSGALG00000009405,ENSGALG00000003256,ENSGALG00000028273,ENSGALG00000008369,ENSGALG00000004376,ENSGALG00000016054,ENSGALG00000038801,ENSGALG00000029319,ENSGALG00000003778,ENSGALG00000004310,ENSGALG00000016979,ENSGALG00000008045,ENSGALG00000045362,ENSGALG00000025819,ENSGALG00000032718,ENSGALG00000028302,ENSGALG00000007955,ENSGALG00000004980,…
GO:0005977	glycogen metabolic process	biological_process	0.0014079	0.11284	6	1008	45	15004	ENSGALG00000033271,ENSGALG00000004801,ENSGALG00000005407,ENSGALG00000016655,ENSGALG00000042771,ENSGALG00000006670
GO:0006073	cellular glucan metabolic process	biological_process	0.0014079	0.11284	6	1008	45	15004	ENSGALG00000016655,ENSGALG00000042771,ENSGALG00000006670,ENSGALG00000033271,ENSGALG00000004801,ENSGALG00000005407
GO:0044042	glucan metabolic process	biological_process	0.0014079	0.11284	6	1008	45	15004	ENSGALG00000033271,ENSGALG00000004801,ENSGALG00000005407,ENSGALG00000016655,ENSGALG00000042771,ENSGALG00000006670
GO:0051310	metaphase plate congression	biological_process	0.0014364	0.11463	6	1008	39	15004	ENSGALG00000009690,ENSGALG00000014801,ENSGALG00000013208,ENSGALG00000012160,ENSGALG00000002175,ENSGALG00000010120
GO:0033046	negative regulation of sister chromatid segregation	biological_process	0.0014657	0.11599	5	1008	29	15004	ENSGALG00000006110,ENSGALG00000008233,ENSGALG00000036892,ENSGALG00000014801,ENSGALG00000015874
GO:0033048	negative regulation of mitotic sister chromatid segregation	biological_process	0.0014657	0.11599	5	1008	29	15004	ENSGALG00000006110,ENSGALG00000008233,ENSGALG00000014801,ENSGALG00000036892,ENSGALG00000015874
GO:0044464	cell part	cellular_component	0.0014931	0.11718	315	1008	10708	15004	ENSGALG00000036990,ENSGALG00000008084,ENSGALG00000003584,ENSGALG00000009703,ENSGALG00000000608,ENSGALG00000006300,ENSGALG00000008584,ENSGALG00000001475,ENSGALG00000015783,ENSGALG00000011319,ENSGALG00000014695,ENSGALG00000009024,ENSGALG00000016511,ENSGALG00000012588,ENSGALG00000013604,ENSGALG00000010156,ENSGALG00000010312,ENSGALG00000032398,ENSGALG00000005499,ENSGALG00000001330,ENSGALG00000010200,…
GO:0006086	acetyl-CoA biosynthetic process from pyruvate	biological_process	0.0014933	0.11718	3	1008	10	15004	ENSGALG00000016430,ENSGALG00000007904,ENSGALG00000009700
GO:0043168	anion binding	molecular_function	0.0015206	0.11835	84	1008	2096	15004	ENSGALG00000011861,ENSGALG00000043587,ENSGALG00000007936,ENSGALG00000036645,ENSGALG00000010120,ENSGALG00000043938,ENSGALG00000003193,ENSGALG00000031448,ENSGALG00000002891,ENSGALG00000010053,ENSGALG00000007768,ENSGALG00000013167,ENSGALG00000001316,ENSGALG00000004037,ENSGALG00000015358,ENSGALG00000010311,ENSGALG00000010930,ENSGALG00000004376,ENSGALG00000005554,ENSGALG00000008369,ENSGALG00000008850,…
GO:0007091	metaphase/anaphase transition of mitotic cell cycle	biological_process	0.0015208	0.11835	6	1008	41	15004	ENSGALG00000006110,ENSGALG00000008233,ENSGALG00000013208,ENSGALG00000014801,ENSGALG00000036892,ENSGALG00000015874
GO:0031436	BRCA1-BARD1 complex	cellular_component	0.0015362	0.11906	2	1008	2	15004	ENSGALG00000003484,ENSGALG00000002781
GO:0006106	fumarate metabolic process	biological_process	0.0015454	0.11928	2	1008	3	15004	ENSGALG00000002321,ENSGALG00000007484
GO:0030060	L-malate dehydrogenase activity	molecular_function	0.0015996	0.12295	2	1008	3	15004	ENSGALG00000001949,ENSGALG00000008858
GO:0006090	pyruvate metabolic process	biological_process	0.0016653	0.12748	7	1008	65	15004	ENSGALG00000007904,ENSGALG00000009700,ENSGALG00000014526,ENSGALG00000033271,ENSGALG00000016430,ENSGALG00000049891,ENSGALG00000007936
GO:0005623	cell	cellular_component	0.0016982	0.12947	317	1008	10800	15004	ENSGALG00000004304,ENSGALG00000039171,ENSGALG00000011099,ENSGALG00000012756,ENSGALG00000000470,ENSGALG00000043033,ENSGALG00000011200,ENSGALG00000008763,ENSGALG00000004273,ENSGALG00000017272,ENSGALG00000048409,ENSGALG00000010748,ENSGALG00000017046,ENSGALG00000008188,ENSGALG00000002081,ENSGALG00000013193,ENSGALG00000028302,ENSGALG00000003818,ENSGALG00000017204,ENSGALG00000006431,ENSGALG00000029072,…
GO:0070507	regulation of microtubule cytoskeleton organization	biological_process	0.0017243	0.13029	12	1008	142	15004	ENSGALG00000008188,ENSGALG00000030597,ENSGALG00000033231,ENSGALG00000010478,ENSGALG00000006110,ENSGALG00000010311,ENSGALG00000011645,ENSGALG00000006267,ENSGALG00000012160,ENSGALG00000014999,ENSGALG00000001475,ENSGALG00000009157
GO:1902100	negative regulation of metaphase/anaphase transition of cell cycle	biological_process	0.0017281	0.13029	5	1008	29	15004	ENSGALG00000036892,ENSGALG00000014801,ENSGALG00000015874,ENSGALG00000006110,ENSGALG00000008233
GO:0044427	chromosomal part	cellular_component	0.0017298	0.13029	30	1008	603	15004	ENSGALG00000001491,ENSGALG00000041938,ENSGALG00000002781,ENSGALG00000029212,ENSGALG00000011645,ENSGALG00000010120,ENSGALG00000005451,ENSGALG00000014425,ENSGALG00000031571,ENSGALG00000015874,ENSGALG00000034271,ENSGALG00000007768,ENSGALG00000009690,ENSGALG00000037453,ENSGALG00000003438,ENSGALG00000004037,ENSGALG00000008393,ENSGALG00000004687,ENSGALG00000004304,ENSGALG00000012160,ENSGALG00000011683,…
GO:0035384	thioester biosynthetic process	biological_process	0.0017768	0.13276	4	1008	21	15004	ENSGALG00000009700,ENSGALG00000007904,ENSGALG00000016430,ENSGALG00000015876
GO:0071616	acyl-CoA biosynthetic process	biological_process	0.0017768	0.13276	4	1008	21	15004	ENSGALG00000016430,ENSGALG00000009700,ENSGALG00000007904,ENSGALG00000015876
GO:0000003	reproduction	biological_process	0.0017981	0.13382	26	1008	490	15004	ENSGALG00000003922,ENSGALG00000033231,ENSGALG00000015691,ENSGALG00000006110,ENSGALG00000038540,ENSGALG00000008233,ENSGALG00000036892,ENSGALG00000009395,ENSGALG00000001073,ENSGALG00000015360,ENSGALG00000011683,ENSGALG00000012160,ENSGALG00000037453,ENSGALG00000002831,ENSGALG00000008188,ENSGALG00000007768,ENSGALG00000032398,ENSGALG00000015874,ENSGALG00000010502,ENSGALG00000010163,ENSGALG00000005215,…
GO:0006533	aspartate catabolic process	biological_process	0.0018111	0.13426	2	1008	3	15004	ENSGALG00000007484,ENSGALG00000002321
GO:0051985	negative regulation of chromosome segregation	biological_process	0.0018238	0.13466	5	1008	30	15004	ENSGALG00000014801,ENSGALG00000036892,ENSGALG00000015874,ENSGALG00000006110,ENSGALG00000008233
GO:1904667	negative regulation of ubiquitin protein ligase activity	biological_process	0.0019395	0.14265	5	1008	32	15004	ENSGALG00000014801,ENSGALG00000036892,ENSGALG00000015874,ENSGALG00000006110,ENSGALG00000008233
GO:0044784	metaphase/anaphase transition of cell cycle	biological_process	0.0019715	0.14444	6	1008	43	15004	ENSGALG00000013208,ENSGALG00000014801,ENSGALG00000036892,ENSGALG00000015874,ENSGALG00000006110,ENSGALG00000008233
GO:0010965	regulation of mitotic sister chromatid separation	biological_process	0.0021103	0.154	6	1008	44	15004	ENSGALG00000015874,ENSGALG00000014801,ENSGALG00000036892,ENSGALG00000013208,ENSGALG00000008233,ENSGALG00000006110
GO:2001013	epithelial cell proliferation involved in renal tubule morphogenesis	biological_process	0.0021906	0.15924	2	1008	3	15004	ENSGALG00000040834,ENSGALG00000010163
GO:0097060	synaptic membrane	cellular_component	0.0022618	0.16379	11	1008	135	15004	ENSGALG00000015846,ENSGALG00000009395,ENSGALG00000035916,ENSGALG00000009405,ENSGALG00000003005,ENSGALG00000015111,ENSGALG00000034109,ENSGALG00000049848,ENSGALG00000004980,ENSGALG00000004852,ENSGALG00000037387
GO:0098655	cation transmembrane transport	biological_process	0.002271	0.16382	25	1008	478	15004	ENSGALG00000032456,ENSGALG00000007205,ENSGALG00000017316,ENSGALG00000006753,ENSGALG00000003256,ENSGALG00000011040,ENSGALG00000017032,ENSGALG00000032142,ENSGALG00000011009,ENSGALG00000009703,ENSGALG00000042134,ENSGALG00000016054,ENSGALG00000005400,ENSGALG00000027963,ENSGALG00000004376,ENSGALG00000010930,ENSGALG00000003778,ENSGALG00000014869,ENSGALG00000038801,ENSGALG00000035334,ENSGALG00000005215,…
GO:0007190	activation of adenylate cyclase activity	biological_process	0.0023636	0.16984	3	1008	10	15004	ENSGALG00000010163,ENSGALG00000040834,ENSGALG00000040035
GO:0043226	organelle	cellular_component	0.0024043	0.17211	247	1008	8083	15004	ENSGALG00000009545,ENSGALG00000045255,ENSGALG00000008606,ENSGALG00000041814,ENSGALG00000006525,ENSGALG00000037443,ENSGALG00000054420,ENSGALG00000001184,ENSGALG00000014753,ENSGALG00000003033,ENSGALG00000033271,ENSGALG00000013402,ENSGALG00000000172,ENSGALG00000011476,ENSGALG00000010967,ENSGALG00000005451,ENSGALG00000010502,ENSGALG00000007484,ENSGALG00000019718,ENSGALG00000002175,ENSGALG00000008444,…
GO:0031262	Ndc80 complex	cellular_component	0.0025324	0.18059	2	1008	3	15004	ENSGALG00000003438,ENSGALG00000014801
GO:0042995	cell projection	cellular_component	0.0025426	0.18063	52	1008	1175	15004	ENSGALG00000035916,ENSGALG00000009395,ENSGALG00000015419,ENSGALG00000000608,ENSGALG00000005809,ENSGALG00000011040,ENSGALG00000014999,ENSGALG00000011009,ENSGALG00000006912,ENSGALG00000001475,ENSGALG00000011319,ENSGALG00000033271,ENSGALG00000001334,ENSGALG00000041814,ENSGALG00000012588,ENSGALG00000049848,ENSGALG00000012952,ENSGALG00000016915,ENSGALG00000013604,ENSGALG00000031301,ENSGALG00000030603,…
GO:0005215	transporter activity	molecular_function	0.002565	0.18154	42	1008	976	15004	ENSGALG00000003584,ENSGALG00000011009,ENSGALG00000001096,ENSGALG00000017032,ENSGALG00000011040,ENSGALG00000006753,ENSGALG00000009395,ENSGALG00000014695,ENSGALG00000007205,ENSGALG00000008066,ENSGALG00000002728,ENSGALG00000005400,ENSGALG00000027963,ENSGALG00000009545,ENSGALG00000042134,ENSGALG00000035334,ENSGALG00000005215,ENSGALG00000001330,ENSGALG00000034109,ENSGALG00000032142,ENSGALG00000028273,…
GO:0031145	anaphase-promoting complex-dependent proteasomal ubiquitin-dependent protein catabolic process	biological_process	0.0026145	0.18434	6	1008	48	15004	ENSGALG00000014801,ENSGALG00000036892,ENSGALG00000013208,ENSGALG00000015874,ENSGALG00000006110,ENSGALG00000008233
GO:0016576	histone dephosphorylation	biological_process	0.0026299	0.18473	2	1008	3	15004	ENSGALG00000004508,ENSGALG00000043033
GO:0051306	mitotic sister chromatid separation	biological_process	0.0026576	0.18598	6	1008	46	15004	ENSGALG00000015874,ENSGALG00000014801,ENSGALG00000036892,ENSGALG00000013208,ENSGALG00000008233,ENSGALG00000006110
GO:0070192	chromosome organization involved in meiosis	biological_process	0.0027605	0.19247	6	1008	48	15004	ENSGALG00000037453,ENSGALG00000008233,ENSGALG00000001491,ENSGALG00000041938,ENSGALG00000015691,ENSGALG00000036892
GO:0006734	NADH metabolic process	biological_process	0.002773	0.19262	3	1008	12	15004	ENSGALG00000033271,ENSGALG00000049891,ENSGALG00000008858
GO:0060073	micturition	biological_process	0.0027953	0.19345	2	1008	3	15004	ENSGALG00000004980,ENSGALG00000003005
GO:0006112	energy reserve metabolic process	biological_process	0.0028385	0.19478	6	1008	51	15004	ENSGALG00000016655,ENSGALG00000006670,ENSGALG00000042771,ENSGALG00000033271,ENSGALG00000004801,ENSGALG00000005407
GO:0004774	succinate-CoA ligase activity	molecular_function	0.002856	0.19478	2	1008	3	15004	ENSGALG00000015961,ENSGALG00000016993
GO:0004775	succinate-CoA ligase (ADP-forming) activity	molecular_function	0.002856	0.19478	2	1008	3	15004	ENSGALG00000016993,ENSGALG00000015961
GO:0006104	succinyl-CoA metabolic process	biological_process	0.002856	0.19478	2	1008	3	15004	ENSGALG00000016993,ENSGALG00000015961
GO:0098662	inorganic cation transmembrane transport	biological_process	0.0028836	0.19595	23	1008	434	15004	ENSGALG00000004980,ENSGALG00000001330,ENSGALG00000008045,ENSGALG00000045362,ENSGALG00000005215,ENSGALG00000035334,ENSGALG00000038801,ENSGALG00000014869,ENSGALG00000003778,ENSGALG00000010930,ENSGALG00000016054,ENSGALG00000005400,ENSGALG00000027963,ENSGALG00000004376,ENSGALG00000032142,ENSGALG00000011040,ENSGALG00000009703,ENSGALG00000011009,ENSGALG00000003256,ENSGALG00000006753,ENSGALG00000017316,…
GO:0098590	plasma membrane region	cellular_component	0.0028976	0.19619	27	1008	488	15004	ENSGALG00000042400,ENSGALG00000034109,ENSGALG00000004980,ENSGALG00000039080,ENSGALG00000030603,ENSGALG00000004901,ENSGALG00000049848,ENSGALG00000010930,ENSGALG00000040035,ENSGALG00000037387,ENSGALG00000004852,ENSGALG00000005846,ENSGALG00000037540,ENSGALG00000027853,ENSGALG00000003261,ENSGALG00000016896,ENSGALG00000042652,ENSGALG00000015846,ENSGALG00000011099,ENSGALG00000000608,ENSGALG00000012160,…
GO:0009068	aspartate family amino acid catabolic process	biological_process	0.0030413	0.20418	3	1008	12	15004	ENSGALG00000007484,ENSGALG00000002321,ENSGALG00000002479
GO:0045981	positive regulation of nucleotide metabolic process	biological_process	0.0030482	0.20418	5	1008	36	15004	ENSGALG00000040834,ENSGALG00000040035,ENSGALG00000049891,ENSGALG00000007936,ENSGALG00000010163
GO:1900544	positive regulation of purine nucleotide metabolic process	biological_process	0.0030482	0.20418	5	1008	36	15004	ENSGALG00000010163,ENSGALG00000007936,ENSGALG00000040035,ENSGALG00000049891,ENSGALG00000040834
GO:0044712	single-organism catabolic process	biological_process	0.0031296	0.20856	33	1008	719	15004	ENSGALG00000007936,ENSGALG00000049891,ENSGALG00000003816,ENSGALG00000015286,ENSGALG00000002891,ENSGALG00000003193,ENSGALG00000017204,ENSGALG00000002081,ENSGALG00000003256,ENSGALG00000036892,ENSGALG00000011099,ENSGALG00000002479,ENSGALG00000013208,ENSGALG00000040035,ENSGALG00000005554,ENSGALG00000009492,ENSGALG00000010312,ENSGALG00000007484,ENSGALG00000015874,ENSGALG00000016456,ENSGALG00000019060,…
GO:0045839	negative regulation of mitotic nuclear division	biological_process	0.0031359	0.20856	5	1008	35	15004	ENSGALG00000006110,ENSGALG00000008233,ENSGALG00000014801,ENSGALG00000036892,ENSGALG00000015874
GO:0005540	hyaluronic acid binding	molecular_function	0.0031974	0.2119	4	1008	19	15004	ENSGALG00000015624,ENSGALG00000036484,ENSGALG00000042009,ENSGALG00000039080
GO:0072522	purine-containing compound biosynthetic process	biological_process	0.003236	0.21331	10	1008	140	15004	ENSGALG00000002479,ENSGALG00000011618,ENSGALG00000040834,ENSGALG00000010163,ENSGALG00000005961,ENSGALG00000006753,ENSGALG00000006431,ENSGALG00000040035,ENSGALG00000001330,ENSGALG00000038801
GO:0006531	aspartate metabolic process	biological_process	0.0032617	0.21331	2	1008	4	15004	ENSGALG00000007484,ENSGALG00000002321
GO:0000768	syncytium formation by plasma membrane fusion	biological_process	0.0032642	0.21331	5	1008	34	15004	ENSGALG00000020067,ENSGALG00000008293,ENSGALG00000000172,ENSGALG00000037540,ENSGALG00000015464
GO:0006949	syncytium formation	biological_process	0.0032642	0.21331	5	1008	34	15004	ENSGALG00000037540,ENSGALG00000015464,ENSGALG00000008293,ENSGALG00000000172,ENSGALG00000020067
GO:0005694	chromosome	cellular_component	0.0033981	0.22129	31	1008	656	15004	ENSGALG00000037453,ENSGALG00000003438,ENSGALG00000008393,ENSGALG00000004037,ENSGALG00000004687,ENSGALG00000012160,ENSGALG00000004304,ENSGALG00000011683,ENSGALG00000036892,ENSGALG00000014801,ENSGALG00000008233,ENSGALG00000006110,ENSGALG00000012199,ENSGALG00000015691,ENSGALG00000027932,ENSGALG00000013208,ENSGALG00000006525,ENSGALG00000003922,ENSGALG00000001491,ENSGALG00000041938,ENSGALG00000002781,…
GO:0032467	positive regulation of cytokinesis	biological_process	0.0034746	0.22549	4	1008	23	15004	ENSGALG00000033231,ENSGALG00000009157,ENSGALG00000008095,ENSGALG00000002175
GO:0005978	glycogen biosynthetic process	biological_process	0.0036192	0.23326	4	1008	24	15004	ENSGALG00000016655,ENSGALG00000006670,ENSGALG00000042771,ENSGALG00000005407
GO:0009250	glucan biosynthetic process	biological_process	0.0036192	0.23326	4	1008	24	15004	ENSGALG00000005407,ENSGALG00000006670,ENSGALG00000042771,ENSGALG00000016655
GO:0043933	macromolecular complex subunit organization	biological_process	0.0036883	0.23544	70	1008	1782	15004	ENSGALG00000027853,ENSGALG00000014978,ENSGALG00000012160,ENSGALG00000039171,ENSGALG00000015111,ENSGALG00000006073,ENSGALG00000002831,ENSGALG00000043033,ENSGALG00000002479,ENSGALG00000031571,ENSGALG00000004195,ENSGALG00000034271,ENSGALG00000008188,ENSGALG00000004901,ENSGALG00000006267,ENSGALG00000017272,ENSGALG00000009844,ENSGALG00000009157,ENSGALG00000017282,ENSGALG00000014753,ENSGALG00000030597,…
GO:0043228	non-membrane-bounded organelle	cellular_component	0.0037126	0.23544	100	1008	2799	15004	ENSGALG00000036441,ENSGALG00000005806,ENSGALG00000014201,ENSGALG00000015874,ENSGALG00000014425,ENSGALG00000010478,ENSGALG00000042400,ENSGALG00000035804,ENSGALG00000041938,ENSGALG00000001491,ENSGALG00000015519,ENSGALG00000052203,ENSGALG00000003922,ENSGALG00000027932,ENSGALG00000015556,ENSGALG00000015691,ENSGALG00000012952,ENSGALG00000008233,ENSGALG00000035916,ENSGALG00000004161,ENSGALG00000035594,…
GO:0043232	intracellular non-membrane-bounded organelle	cellular_component	0.0037126	0.23544	100	1008	2799	15004	ENSGALG00000009690,ENSGALG00000007768,ENSGALG00000005676,ENSGALG00000031448,ENSGALG00000010120,ENSGALG00000036645,ENSGALG00000011645,ENSGALG00000029212,ENSGALG00000002781,ENSGALG00000043587,ENSGALG00000013208,ENSGALG00000038801,ENSGALG00000033231,ENSGALG00000012025,ENSGALG00000016931,ENSGALG00000010311,ENSGALG00000036892,ENSGALG00000037829,ENSGALG00000005458,ENSGALG00000011683,ENSGALG00000012775,…
GO:0051352	negative regulation of ligase activity	biological_process	0.0037159	0.23544	5	1008	37	15004	ENSGALG00000015874,ENSGALG00000014801,ENSGALG00000036892,ENSGALG00000008233,ENSGALG00000006110
GO:0051444	negative regulation of ubiquitin-protein transferase activity	biological_process	0.0037159	0.23544	5	1008	37	15004	ENSGALG00000008233,ENSGALG00000006110,ENSGALG00000015874,ENSGALG00000014801,ENSGALG00000036892
GO:0021884	forebrain neuron development	biological_process	0.0037422	0.23624	4	1008	22	15004	ENSGALG00000014155,ENSGALG00000028302,ENSGALG00000006560,ENSGALG00000007993
GO:0042180	cellular ketone metabolic process	biological_process	0.0038494	0.24146	10	1008	137	15004	ENSGALG00000002781,ENSGALG00000005215,ENSGALG00000009700,ENSGALG00000017282,ENSGALG00000049891,ENSGALG00000001184,ENSGALG00000009082,ENSGALG00000007185,ENSGALG00000014526,ENSGALG00000005554
GO:0051304	chromosome separation	biological_process	0.0039086	0.24435	7	1008	66	15004	ENSGALG00000008233,ENSGALG00000001491,ENSGALG00000006110,ENSGALG00000015874,ENSGALG00000036892,ENSGALG00000014801,ENSGALG00000013208
GO:0016043	cellular component organization	biological_process	0.0039354	0.24521	147	1008	4274	15004	ENSGALG00000031571,ENSGALG00000004195,ENSGALG00000006704,ENSGALG00000007246,ENSGALG00000006267,ENSGALG00000009844,ENSGALG00000031275,ENSGALG00000009157,ENSGALG00000014978,ENSGALG00000012160,ENSGALG00000015111,ENSGALG00000038678,ENSGALG00000006073,ENSGALG00000002831,ENSGALG00000016896,ENSGALG00000037453,ENSGALG00000002479,ENSGALG00000014699,ENSGALG00000005451,ENSGALG00000010502,ENSGALG00000010967,…
GO:0044815	DNA packaging complex	cellular_component	0.0040755	0.2531	6	1008	74	15004	ENSGALG00000006525,ENSGALG00000027932,ENSGALG00000031571,ENSGALG00000014425,ENSGALG00000015691,ENSGALG00000001491
GO:0090068	positive regulation of cell cycle process	biological_process	0.0041533	0.25708	11	1008	153	15004	ENSGALG00000011099,ENSGALG00000000172,ENSGALG00000014801,ENSGALG00000002781,ENSGALG00000003085,ENSGALG00000009157,ENSGALG00000003033,ENSGALG00000002175,ENSGALG00000033231,ENSGALG00000027932,ENSGALG00000008095
GO:0000287	magnesium ion binding	molecular_function	0.0041934	0.25871	11	1008	151	15004	ENSGALG00000006110,ENSGALG00000016875,ENSGALG00000030357,ENSGALG00000003922,ENSGALG00000016993,ENSGALG00000003816,ENSGALG00000037401,ENSGALG00000004508,ENSGALG00000011618,ENSGALG00000015473,ENSGALG00000011016
GO:0033567	DNA replication, Okazaki fragment processing	biological_process	0.0043463	0.26726	2	1008	4	15004	ENSGALG00000004037,ENSGALG00000043938
GO:0033108	mitochondrial respiratory chain complex assembly	biological_process	0.0043677	0.2677	5	1008	57	15004	ENSGALG00000006073,ENSGALG00000017282,ENSGALG00000009703,ENSGALG00000029319,ENSGALG00000008066
GO:0007018	microtubule-based movement	biological_process	0.0044265	0.27042	14	1008	200	15004	ENSGALG00000043806,ENSGALG00000002175,ENSGALG00000012160,ENSGALG00000014999,ENSGALG00000008095,ENSGALG00000041814,ENSGALG00000012588,ENSGALG00000010120,ENSGALG00000036645,ENSGALG00000005806,ENSGALG00000008763,ENSGALG00000013208,ENSGALG00000030597,ENSGALG00000004195
GO:0051656	establishment of organelle localization	biological_process	0.0044525	0.27112	17	1008	273	15004	ENSGALG00000010120,ENSGALG00000003930,ENSGALG00000008095,ENSGALG00000042400,ENSGALG00000009690,ENSGALG00000002175,ENSGALG00000011645,ENSGALG00000006110,ENSGALG00000013208,ENSGALG00000004852,ENSGALG00000037453,ENSGALG00000015846,ENSGALG00000008584,ENSGALG00000012160,ENSGALG00000014999,ENSGALG00000015111,ENSGALG00000014801
GO:0015988	energy coupled proton transmembrane transport, against electrochemical gradient	biological_process	0.0044774	0.27176	4	1008	28	15004	ENSGALG00000001330,ENSGALG00000003256,ENSGALG00000032142,ENSGALG00000009703
GO:0055085	transmembrane transport	biological_process	0.0045258	0.27381	42	1008	1006	15004	ENSGALG00000038801,ENSGALG00000003778,ENSGALG00000014869,ENSGALG00000010930,ENSGALG00000040035,ENSGALG00000008369,ENSGALG00000004376,ENSGALG00000016054,ENSGALG00000032142,ENSGALG00000003005,ENSGALG00000009405,ENSGALG00000003256,ENSGALG00000016896,ENSGALG00000017316,ENSGALG00000032456,ENSGALG00000004980,ENSGALG00000007955,ENSGALG00000008045,ENSGALG00000045362,ENSGALG00000032718,ENSGALG00000004310,…
GO:0045259	proton-transporting ATP synthase complex	cellular_component	0.0045982	0.2773	3	1008	18	15004	ENSGALG00000001330,ENSGALG00000038801,ENSGALG00000006753
GO:0043229	intracellular organelle	cellular_component	0.0046755	0.28106	241	1008	7928	15004	ENSGALG00000004274,ENSGALG00000016915,ENSGALG00000011016,ENSGALG00000006489,ENSGALG00000002175,ENSGALG00000008444,ENSGALG00000003085,ENSGALG00000019718,ENSGALG00000007484,ENSGALG00000010967,ENSGALG00000005451,ENSGALG00000000172,ENSGALG00000011476,ENSGALG00000013402,ENSGALG00000003033,ENSGALG00000006525,ENSGALG00000001184,ENSGALG00000014753,ENSGALG00000054420,ENSGALG00000037443,ENSGALG00000009545,…
GO:0032886	regulation of microtubule-based process	biological_process	0.0047001	0.28163	12	1008	158	15004	ENSGALG00000010311,ENSGALG00000006110,ENSGALG00000010478,ENSGALG00000033231,ENSGALG00000008188,ENSGALG00000030597,ENSGALG00000001475,ENSGALG00000009157,ENSGALG00000006267,ENSGALG00000012160,ENSGALG00000014999,ENSGALG00000011645
GO:0051382	kinetochore assembly	biological_process	0.0047462	0.28349	3	1008	14	15004	ENSGALG00000013208,ENSGALG00000011683,ENSGALG00000014753
GO:0006461	protein complex assembly	biological_process	0.0047861	0.28364	39	1008	910	15004	ENSGALG00000008095,ENSGALG00000032398,ENSGALG00000002175,ENSGALG00000035334,ENSGALG00000011998,ENSGALG00000016875,ENSGALG00000006110,ENSGALG00000014753,ENSGALG00000008066,ENSGALG00000027932,ENSGALG00000030597,ENSGALG00000015846,ENSGALG00000001475,ENSGALG00000004687,ENSGALG00000011476,ENSGALG00000009703,ENSGALG00000036990,ENSGALG00000004195,ENSGALG00000007768,ENSGALG00000017282,ENSGALG00000009157,…
GO:0070271	protein complex biogenesis	biological_process	0.0047861	0.28364	39	1008	910	15004	ENSGALG00000008095,ENSGALG00000032398,ENSGALG00000002175,ENSGALG00000035334,ENSGALG00000011998,ENSGALG00000006110,ENSGALG00000016875,ENSGALG00000030597,ENSGALG00000027932,ENSGALG00000008066,ENSGALG00000014753,ENSGALG00000001475,ENSGALG00000015846,ENSGALG00000004687,ENSGALG00000036990,ENSGALG00000011476,ENSGALG00000009703,ENSGALG00000007768,ENSGALG00000004195,ENSGALG00000017282,ENSGALG00000009157,…
GO:1904666	regulation of ubiquitin protein ligase activity	biological_process	0.0047989	0.28364	5	1008	40	15004	ENSGALG00000015874,ENSGALG00000014801,ENSGALG00000036892,ENSGALG00000008233,ENSGALG00000006110
GO:0044283	small molecule biosynthetic process	biological_process	0.0048092	0.28364	17	1008	316	15004	ENSGALG00000002321,ENSGALG00000015876,ENSGALG00000006073,ENSGALG00000001184,ENSGALG00000026536,ENSGALG00000011248,ENSGALG00000014526,ENSGALG00000010312,ENSGALG00000005215,ENSGALG00000002781,ENSGALG00000004518,ENSGALG00000029212,ENSGALG00000009700,ENSGALG00000017282,ENSGALG00000009082,ENSGALG00000007484,ENSGALG00000007185
GO:0006796	phosphate-containing compound metabolic process	biological_process	0.0048471	0.28497	80	1008	2175	15004	ENSGALG00000049891,ENSGALG00000040834,ENSGALG00000003816,ENSGALG00000004508,ENSGALG00000043587,ENSGALG00000025819,ENSGALG00000007936,ENSGALG00000015058,ENSGALG00000044527,ENSGALG00000009241,ENSGALG00000010053,ENSGALG00000007768,ENSGALG00000031448,ENSGALG00000013768,ENSGALG00000003484,ENSGALG00000042652,ENSGALG00000037889,ENSGALG00000004801,ENSGALG00000016442,ENSGALG00000036892,ENSGALG00000040035,…
GO:0006164	purine nucleotide biosynthetic process	biological_process	0.0048918	0.28671	9	1008	124	15004	ENSGALG00000040834,ENSGALG00000011618,ENSGALG00000005961,ENSGALG00000006753,ENSGALG00000010163,ENSGALG00000006431,ENSGALG00000040035,ENSGALG00000001330,ENSGALG00000038801
GO:0032156	septin cytoskeleton	cellular_component	0.0049911	0.29101	3	1008	13	15004	ENSGALG00000011476,ENSGALG00000005809,ENSGALG00000031448
GO:0022411	cellular component disassembly	biological_process	0.0049963	0.29101	13	1008	194	15004	ENSGALG00000006110,ENSGALG00000010120,ENSGALG00000035804,ENSGALG00000010311,ENSGALG00000003922,ENSGALG00000005806,ENSGALG00000001475,ENSGALG00000002831,ENSGALG00000029212,ENSGALG00000011645,ENSGALG00000011099,ENSGALG00000014999,ENSGALG00000012160
GO:0007080	mitotic metaphase plate congression	biological_process	0.0050419	0.29276	4	1008	25	15004	ENSGALG00000013208,ENSGALG00000012160,ENSGALG00000002175,ENSGALG00000010120
GO:0051784	negative regulation of nuclear division	biological_process	0.0051005	0.29525	5	1008	40	15004	ENSGALG00000015874,ENSGALG00000014801,ENSGALG00000036892,ENSGALG00000008233,ENSGALG00000006110
GO:1900120	regulation of receptor binding	biological_process	0.0051787	0.29885	3	1008	14	15004	ENSGALG00000005554,ENSGALG00000010053,ENSGALG00000011248
GO:0040037	negative regulation of fibroblast growth factor receptor signaling pathway	biological_process	0.0052454	0.30177	3	1008	15	15004	ENSGALG00000043035,ENSGALG00000039553,ENSGALG00000008393
GO:0071459	protein localization to chromosome, centromeric region	biological_process	0.0052626	0.30183	3	1008	13	15004	ENSGALG00000015874,ENSGALG00000036892,ENSGALG00000003085
GO:0015985	energy coupled proton transport, down electrochemical gradient	biological_process	0.0053726	0.30627	3	1008	19	15004	ENSGALG00000001330,ENSGALG00000006753,ENSGALG00000038801
GO:0015986	ATP synthesis coupled proton transport	biological_process	0.0053726	0.30627	3	1008	19	15004	ENSGALG00000001330,ENSGALG00000006753,ENSGALG00000038801
GO:0032835	glomerulus development	biological_process	0.0054322	0.30806	5	1008	39	15004	ENSGALG00000029197,ENSGALG00000005554,ENSGALG00000039553,ENSGALG00000012952,ENSGALG00000040834
GO:0009127	purine nucleoside monophosphate biosynthetic process	biological_process	0.0054368	0.30806	5	1008	50	15004	ENSGALG00000001330,ENSGALG00000011618,ENSGALG00000038801,ENSGALG00000006753,ENSGALG00000005961
GO:0046912	transferase activity, transferring acyl groups, acyl groups converted into alkyl on transfer	molecular_function	0.0055247	0.31209	2	1008	5	15004	ENSGALG00000016875,ENSGALG00000030466
GO:0016615	malate dehydrogenase activity	molecular_function	0.0056919	0.32057	2	1008	5	15004	ENSGALG00000001949,ENSGALG00000008858
GO:0036094	small molecule binding	molecular_function	0.0057163	0.32098	73	1008	1874	15004	ENSGALG00000003816,ENSGALG00000007936,ENSGALG00000043938,ENSGALG00000003193,ENSGALG00000010120,ENSGALG00000036645,ENSGALG00000007768,ENSGALG00000031448,ENSGALG00000002891,ENSGALG00000015358,ENSGALG00000004037,ENSGALG00000013167,ENSGALG00000008369,ENSGALG00000005554,ENSGALG00000010311,ENSGALG00000010930,ENSGALG00000030357,ENSGALG00000013208,ENSGALG00000004852,ENSGALG00000038801,ENSGALG00000008850,…
GO:0051010	microtubule plus-end binding	molecular_function	0.0059116	0.33096	3	1008	11	15004	ENSGALG00000011645,ENSGALG00000012160,ENSGALG00000010120
GO:0004738	pyruvate dehydrogenase activity	molecular_function	0.0060188	0.33596	2	1008	5	15004	ENSGALG00000016430,ENSGALG00000007904
GO:0010712	regulation of collagen metabolic process	biological_process	0.0060554	0.33601	3	1008	16	15004	ENSGALG00000011099,ENSGALG00000010346,ENSGALG00000008393
GO:0044246	regulation of multicellular organismal metabolic process	biological_process	0.0060554	0.33601	3	1008	16	15004	ENSGALG00000011099,ENSGALG00000010346,ENSGALG00000008393
GO:0044877	macromolecular complex binding	molecular_function	0.0061445	0.33844	49	1008	1120	15004	ENSGALG00000030603,ENSGALG00000005806,ENSGALG00000016584,ENSGALG00000015874,ENSGALG00000008095,ENSGALG00000005451,ENSGALG00000002175,ENSGALG00000001491,ENSGALG00000031301,ENSGALG00000003085,ENSGALG00000052203,ENSGALG00000003922,ENSGALG00000027932,ENSGALG00000030597,ENSGALG00000017120,ENSGALG00000001334,ENSGALG00000006110,ENSGALG00000012588,ENSGALG00000035594,ENSGALG00000008584,ENSGALG00000000172,…
GO:0042451	purine nucleoside biosynthetic process	biological_process	0.0061534	0.33844	6	1008	73	15004	ENSGALG00000006431,ENSGALG00000038801,ENSGALG00000006753,ENSGALG00000001330,ENSGALG00000011618,ENSGALG00000002479
GO:0046129	purine ribonucleoside biosynthetic process	biological_process	0.0061534	0.33844	6	1008	73	15004	ENSGALG00000002479,ENSGALG00000011618,ENSGALG00000001330,ENSGALG00000006753,ENSGALG00000038801,ENSGALG00000006431
GO:0005901	caveola	cellular_component	0.0062869	0.3445	5	1008	39	15004	ENSGALG00000000608,ENSGALG00000004901,ENSGALG00000012160,ENSGALG00000003261,ENSGALG00000004980
GO:0044282	small molecule catabolic process	biological_process	0.0063022	0.3445	11	1008	175	15004	ENSGALG00000002479,ENSGALG00000007072,ENSGALG00000036990,ENSGALG00000002321,ENSGALG00000016456,ENSGALG00000005554,ENSGALG00000003193,ENSGALG00000014526,ENSGALG00000007484,ENSGALG00000004491,ENSGALG00000002891
GO:0010738	regulation of protein kinase A signaling	biological_process	0.0063188	0.3445	3	1008	14	15004	ENSGALG00000036240,ENSGALG00000005554,ENSGALG00000040035
GO:0002118	aggressive behavior	biological_process	0.0064878	0.35218	2	1008	5	15004	ENSGALG00000029197,ENSGALG00000015419
GO:0007143	female meiotic division	biological_process	0.0064981	0.35218	4	1008	25	15004	ENSGALG00000006110,ENSGALG00000015874,ENSGALG00000007768,ENSGALG00000003922
GO:0040001	establishment of mitotic spindle localization	biological_process	0.0065159	0.35218	4	1008	25	15004	ENSGALG00000006110,ENSGALG00000008584,ENSGALG00000011645,ENSGALG00000014801
GO:0098722	asymmetric stem cell division	biological_process	0.0066124	0.35637	2	1008	5	15004	ENSGALG00000010967,ENSGALG00000038540
GO:0035255	ionotropic glutamate receptor binding	molecular_function	0.0067351	0.36194	3	1008	15	15004	ENSGALG00000004071,ENSGALG00000035916,ENSGALG00000035804
GO:0010564	regulation of cell cycle process	biological_process	0.0068094	0.36488	21	1008	397	15004	ENSGALG00000008095,ENSGALG00000010478,ENSGALG00000009690,ENSGALG00000007768,ENSGALG00000015874,ENSGALG00000009157,ENSGALG00000002175,ENSGALG00000003085,ENSGALG00000002781,ENSGALG00000006267,ENSGALG00000006110,ENSGALG00000008233,ENSGALG00000030597,ENSGALG00000027932,ENSGALG00000013208,ENSGALG00000033231,ENSGALG00000003033,ENSGALG00000014801,ENSGALG00000036892,ENSGALG00000011099,ENSGALG00000000172
GO:0007188	adenylate cyclase-modulating G-protein coupled receptor signaling pathway	biological_process	0.0068358	0.36526	9	1008	132	15004	ENSGALG00000040035,ENSGALG00000049848,ENSGALG00000009509,ENSGALG00000016511,ENSGALG00000008890,ENSGALG00000011319,ENSGALG00000040834,ENSGALG00000010163,ENSGALG00000013604
GO:1902589	single-organism organelle organization	biological_process	0.0068889	0.36705	72	1008	1835	15004	ENSGALG00000010502,ENSGALG00000005451,ENSGALG00000008095,ENSGALG00000010967,ENSGALG00000032398,ENSGALG00000003085,ENSGALG00000002175,ENSGALG00000008444,ENSGALG00000041814,ENSGALG00000009303,ENSGALG00000006110,ENSGALG00000030597,ENSGALG00000001475,ENSGALG00000008584,ENSGALG00000014801,ENSGALG00000006704,ENSGALG00000004195,ENSGALG00000034271,ENSGALG00000008188,ENSGALG00000031275,ENSGALG00000009157,…
GO:0048037	cofactor binding	molecular_function	0.0069233	0.36784	13	1008	222	15004	ENSGALG00000002891,ENSGALG00000007484,ENSGALG00000014155,ENSGALG00000009703,ENSGALG00000041418,ENSGALG00000015961,ENSGALG00000036990,ENSGALG00000007072,ENSGALG00000002321,ENSGALG00000037401,ENSGALG00000006073,ENSGALG00000013167,ENSGALG00000017282
GO:0008137	NADH dehydrogenase (ubiquinone) activity	molecular_function	0.0070348	0.37165	3	1008	22	15004	ENSGALG00000008606,ENSGALG00000009703,ENSGALG00000008084
GO:0050136	NADH dehydrogenase (quinone) activity	molecular_function	0.0070348	0.37165	3	1008	22	15004	ENSGALG00000009703,ENSGALG00000008084,ENSGALG00000008606
GO:0031109	microtubule polymerization or depolymerization	biological_process	0.0071126	0.37471	7	1008	70	15004	ENSGALG00000011645,ENSGALG00000005806,ENSGALG00000014999,ENSGALG00000012160,ENSGALG00000001475,ENSGALG00000010311,ENSGALG00000010120
GO:0010470	regulation of gastrulation	biological_process	0.0071502	0.37558	4	1008	25	15004	ENSGALG00000031112,ENSGALG00000009241,ENSGALG00000005554,ENSGALG00000011645
GO:0004971	AMPA glutamate receptor activity	molecular_function	0.0071691	0.37558	2	1008	4	15004	ENSGALG00000009405,ENSGALG00000034109
GO:0044444	cytoplasmic part	cellular_component	0.0072078	0.37567	169	1008	5286	15004	ENSGALG00000037401,ENSGALG00000015846,ENSGALG00000005809,ENSGALG00000004897,ENSGALG00000015876,ENSGALG00000004161,ENSGALG00000008233,ENSGALG00000014526,ENSGALG00000012952,ENSGALG00000043583,ENSGALG00000017120,ENSGALG00000015556,ENSGALG00000015519,ENSGALG00000031301,ENSGALG00000010163,ENSGALG00000016375,ENSGALG00000003930,ENSGALG00000035804,ENSGALG00000019060,ENSGALG00000016456,ENSGALG00000012732,…
GO:0017145	stem cell division	biological_process	0.007211	0.37567	4	1008	27	15004	ENSGALG00000010967,ENSGALG00000009241,ENSGALG00000038540,ENSGALG00000032398
GO:0045211	postsynaptic membrane	cellular_component	0.0073493	0.38101	8	1008	97	15004	ENSGALG00000035916,ENSGALG00000003005,ENSGALG00000009405,ENSGALG00000009395,ENSGALG00000034109,ENSGALG00000037387,ENSGALG00000004980,ENSGALG00000004852
GO:0016051	carbohydrate biosynthetic process	biological_process	0.0073607	0.38101	9	1008	130	15004	ENSGALG00000014526,ENSGALG00000005554,ENSGALG00000006670,ENSGALG00000007484,ENSGALG00000005407,ENSGALG00000049891,ENSGALG00000007936,ENSGALG00000016655,ENSGALG00000042771
GO:0006085	acetyl-CoA biosynthetic process	biological_process	0.0073888	0.38101	3	1008	16	15004	ENSGALG00000016430,ENSGALG00000009700,ENSGALG00000007904
GO:0044463	cell projection part	cellular_component	0.0074333	0.38101	28	1008	565	15004	ENSGALG00000030603,ENSGALG00000009690,ENSGALG00000007768,ENSGALG00000003930,ENSGALG00000010502,ENSGALG00000035804,ENSGALG00000007993,ENSGALG00000043587,ENSGALG00000006267,ENSGALG00000031301,ENSGALG00000043806,ENSGALG00000029197,ENSGALG00000008763,ENSGALG00000037540,ENSGALG00000004852,ENSGALG00000041814,ENSGALG00000049848,ENSGALG00000012952,ENSGALG00000012025,ENSGALG00000011009,ENSGALG00000011099,…
GO:0045261	proton-transporting ATP synthase complex, catalytic core F(1)	cellular_component	0.007454	0.38101	2	1008	6	15004	ENSGALG00000006753,ENSGALG00000038801
GO:0016054	organic acid catabolic process	biological_process	0.0074644	0.38101	9	1008	132	15004	ENSGALG00000002479,ENSGALG00000036990,ENSGALG00000007072,ENSGALG00000002321,ENSGALG00000016456,ENSGALG00000003193,ENSGALG00000005554,ENSGALG00000007484,ENSGALG00000002891
GO:0046395	carboxylic acid catabolic process	biological_process	0.0074644	0.38101	9	1008	132	15004	ENSGALG00000002891,ENSGALG00000007484,ENSGALG00000016456,ENSGALG00000003193,ENSGALG00000005554,ENSGALG00000036990,ENSGALG00000007072,ENSGALG00000002321,ENSGALG00000002479
GO:0071680	response to indole-3-methanol	biological_process	0.0074963	0.38101	2	1008	4	15004	ENSGALG00000002781,ENSGALG00000000608
GO:0071681	cellular response to indole-3-methanol	biological_process	0.0074963	0.38101	2	1008	4	15004	ENSGALG00000000608,ENSGALG00000002781
GO:0072329	monocarboxylic acid catabolic process	biological_process	0.0075266	0.38152	6	1008	65	15004	ENSGALG00000007072,ENSGALG00000036990,ENSGALG00000002891,ENSGALG00000016456,ENSGALG00000003193,ENSGALG00000005554
GO:0030816	positive regulation of cAMP metabolic process	biological_process	0.0077631	0.39034	3	1008	13	15004	ENSGALG00000010163,ENSGALG00000040035,ENSGALG00000040834
GO:0030819	positive regulation of cAMP biosynthetic process	biological_process	0.0077631	0.39034	3	1008	13	15004	ENSGALG00000040834,ENSGALG00000040035,ENSGALG00000010163
GO:0045762	positive regulation of adenylate cyclase activity	biological_process	0.0077631	0.39034	3	1008	13	15004	ENSGALG00000040834,ENSGALG00000040035,ENSGALG00000010163
GO:0051653	spindle localization	biological_process	0.0078195	0.39213	5	1008	37	15004	ENSGALG00000006110,ENSGALG00000014801,ENSGALG00000011645,ENSGALG00000032398,ENSGALG00000008584
GO:0043005	neuron projection	cellular_component	0.0078411	0.39216	29	1008	607	15004	ENSGALG00000049848,ENSGALG00000012952,ENSGALG00000027853,ENSGALG00000004852,ENSGALG00000029197,ENSGALG00000001475,ENSGALG00000006912,ENSGALG00000011319,ENSGALG00000034967,ENSGALG00000015111,ENSGALG00000035916,ENSGALG00000003005,ENSGALG00000009670,ENSGALG00000009395,ENSGALG00000015419,ENSGALG00000011040,ENSGALG00000014999,ENSGALG00000011009,ENSGALG00000003818,ENSGALG00000003193,ENSGALG00000009509,…
GO:0006108	malate metabolic process	biological_process	0.0080276	0.40042	2	1008	6	15004	ENSGALG00000001949,ENSGALG00000008858
GO:0005638	lamin filament	cellular_component	0.0081579	0.40584	2	1008	5	15004	ENSGALG00000014692,ENSGALG00000000470
GO:0051640	organelle localization	biological_process	0.0082244	0.40748	20	1008	358	15004	ENSGALG00000006110,ENSGALG00000012025,ENSGALG00000004852,ENSGALG00000013208,ENSGALG00000037453,ENSGALG00000015846,ENSGALG00000008584,ENSGALG00000014999,ENSGALG00000012160,ENSGALG00000015111,ENSGALG00000014801,ENSGALG00000010120,ENSGALG00000003930,ENSGALG00000008095,ENSGALG00000042400,ENSGALG00000007768,ENSGALG00000009690,ENSGALG00000032398,ENSGALG00000002175,ENSGALG00000011645
GO:0009067	aspartate family amino acid biosynthetic process	biological_process	0.0082343	0.40748	3	1008	16	15004	ENSGALG00000007484,ENSGALG00000004518,ENSGALG00000002321
GO:0051261	protein depolymerization	biological_process	0.0082565	0.4075	7	1008	71	15004	ENSGALG00000012160,ENSGALG00000014999,ENSGALG00000005806,ENSGALG00000011645,ENSGALG00000010311,ENSGALG00000010120,ENSGALG00000001475
GO:0044264	cellular polysaccharide metabolic process	biological_process	0.0083951	0.41325	6	1008	64	15004	ENSGALG00000005407,ENSGALG00000033271,ENSGALG00000004801,ENSGALG00000042771,ENSGALG00000006670,ENSGALG00000016655
GO:2000243	positive regulation of reproductive process	biological_process	0.0085174	0.41742	4	1008	32	15004	ENSGALG00000006560,ENSGALG00000013604,ENSGALG00000007768,ENSGALG00000005215
GO:0016600	flotillin complex	cellular_component	0.0085243	0.41742	2	1008	5	15004	ENSGALG00000000608,ENSGALG00000004901
GO:0043648	dicarboxylic acid metabolic process	biological_process	0.0085611	0.41813	5	1008	49	15004	ENSGALG00000007484,ENSGALG00000002321,ENSGALG00000008858,ENSGALG00000015961,ENSGALG00000001949
GO:0043649	dicarboxylic acid catabolic process	biological_process	0.0086845	0.42306	2	1008	6	15004	ENSGALG00000007484,ENSGALG00000002321
GO:1901293	nucleoside phosphate biosynthetic process	biological_process	0.0087994	0.42755	11	1008	188	15004	ENSGALG00000040035,ENSGALG00000001330,ENSGALG00000038801,ENSGALG00000011618,ENSGALG00000040834,ENSGALG00000010163,ENSGALG00000006753,ENSGALG00000016442,ENSGALG00000005961,ENSGALG00000015961,ENSGALG00000006431
GO:0016918	retinal binding	molecular_function	0.0089689	0.43466	2	1008	8	15004	ENSGALG00000011532,ENSGALG00000003193
GO:0032506	cytokinetic process	biological_process	0.0090509	0.4375	3	1008	16	15004	ENSGALG00000033231,ENSGALG00000009157,ENSGALG00000008095
GO:0032991	macromolecular complex	cellular_component	0.0091576	0.44152	134	1008	4113	15004	ENSGALG00000006110,ENSGALG00000012588,ENSGALG00000030597,ENSGALG00000001475,ENSGALG00000003438,ENSGALG00000031112,ENSGALG00000014801,ENSGALG00000008084,ENSGALG00000009703,ENSGALG00000000608,ENSGALG00000008584,ENSGALG00000008095,ENSGALG00000001330,ENSGALG00000032398,ENSGALG00000008747,ENSGALG00000008763,ENSGALG00000043033,ENSGALG00000000470,ENSGALG00000009405,ENSGALG00000004304,ENSGALG00000017204,…
GO:0021761	limbic system development	biological_process	0.0093189	0.44815	6	1008	62	15004	ENSGALG00000002175,ENSGALG00000014155,ENSGALG00000028302,ENSGALG00000006560,ENSGALG00000029197,ENSGALG00000007993
GO:0006323	DNA packaging	biological_process	0.0093969	0.45074	7	1008	86	15004	ENSGALG00000014425,ENSGALG00000015691,ENSGALG00000008584,ENSGALG00000003922,ENSGALG00000005451,ENSGALG00000004687,ENSGALG00000001491
GO:0031032	actomyosin structure organization	biological_process	0.0094635	0.45278	10	1008	142	15004	ENSGALG00000010346,ENSGALG00000002831,ENSGALG00000001475,ENSGALG00000009157,ENSGALG00000009844,ENSGALG00000038678,ENSGALG00000011645,ENSGALG00000008095,ENSGALG00000012732,ENSGALG00000033231
GO:0034637	cellular carbohydrate biosynthetic process	biological_process	0.0098519	0.47016	5	1008	49	15004	ENSGALG00000005407,ENSGALG00000006670,ENSGALG00000042771,ENSGALG00000007484,ENSGALG00000016655
GO:0022617	extracellular matrix disassembly	biological_process	0.010039	0.47788	3	1008	14	15004	ENSGALG00000011099,ENSGALG00000011645,ENSGALG00000002831
GO:0017062	respiratory chain complex III assembly	biological_process	0.010177	0.48076	2	1008	8	15004	ENSGALG00000008066,ENSGALG00000029319
GO:0034551	mitochondrial respiratory chain complex III assembly	biological_process	0.010177	0.48076	2	1008	8	15004	ENSGALG00000008066,ENSGALG00000029319
GO:0097033	mitochondrial respiratory chain complex III biogenesis	biological_process	0.010177	0.48076	2	1008	8	15004	ENSGALG00000029319,ENSGALG00000008066
GO:0009066	aspartate family amino acid metabolic process	biological_process	0.010254	0.4832	4	1008	32	15004	ENSGALG00000002479,ENSGALG00000007484,ENSGALG00000004518,ENSGALG00000002321
GO:0071840	cellular component organization or biogenesis	biological_process	0.010343	0.48615	147	1008	4397	15004	ENSGALG00000006267,ENSGALG00000009844,ENSGALG00000031275,ENSGALG00000009157,ENSGALG00000004195,ENSGALG00000031571,ENSGALG00000006704,ENSGALG00000007246,ENSGALG00000012160,ENSGALG00000038678,ENSGALG00000015111,ENSGALG00000002831,ENSGALG00000006073,ENSGALG00000016896,ENSGALG00000037453,ENSGALG00000002479,ENSGALG00000014978,ENSGALG00000016915,ENSGALG00000015464,ENSGALG00000003085,ENSGALG00000008444,…
GO:0022607	cellular component assembly	biological_process	0.010372	0.48631	65	1008	1714	15004	ENSGALG00000011645,ENSGALG00000043587,ENSGALG00000007993,ENSGALG00000007582,ENSGALG00000007768,ENSGALG00000016442,ENSGALG00000005458,ENSGALG00000011683,ENSGALG00000013208,ENSGALG00000003778,ENSGALG00000037387,ENSGALG00000029319,ENSGALG00000029197,ENSGALG00000033231,ENSGALG00000005554,ENSGALG00000012025,ENSGALG00000004376,ENSGALG00000016937,ENSGALG00000010311,ENSGALG00000035334,ENSGALG00000011998,…
GO:0009152	purine ribonucleotide biosynthetic process	biological_process	0.01045	0.48875	8	1008	116	15004	ENSGALG00000011618,ENSGALG00000040834,ENSGALG00000006431,ENSGALG00000010163,ENSGALG00000006753,ENSGALG00000001330,ENSGALG00000040035,ENSGALG00000038801
GO:0043203	axon hillock	cellular_component	0.010525	0.49106	2	1008	5	15004	ENSGALG00000006267,ENSGALG00000007768
GO:0019226	transmission of nerve impulse	biological_process	0.010734	0.49953	5	1008	44	15004	ENSGALG00000005215,ENSGALG00000003005,ENSGALG00000011009,ENSGALG00000011040,ENSGALG00000014695
GO:0085020	protein K6-linked ubiquitination	biological_process	0.010822	0.50239	2	1008	6	15004	ENSGALG00000002781,ENSGALG00000003484
GO:0051539	4 iron, 4 sulfur cluster binding	molecular_function	0.010857	0.50275	4	1008	31	15004	ENSGALG00000009703,ENSGALG00000011950,ENSGALG00000004037,ENSGALG00000008606
GO:0046983	protein dimerization activity	molecular_function	0.010906	0.50382	34	1008	847	15004	ENSGALG00000041074,ENSGALG00000015874,ENSGALG00000004274,ENSGALG00000016915,ENSGALG00000014526,ENSGALG00000001184,ENSGALG00000015691,ENSGALG00000003922,ENSGALG00000014695,ENSGALG00000033271,ENSGALG00000015360,ENSGALG00000000172,ENSGALG00000006431,ENSGALG00000013402,ENSGALG00000031571,ENSGALG00000031448,ENSGALG00000007768,ENSGALG00000009690,ENSGALG00000011861,ENSGALG00000009157,ENSGALG00000039595,…
GO:0021766	hippocampus development	biological_process	0.011034	0.50733	5	1008	48	15004	ENSGALG00000028302,ENSGALG00000014155,ENSGALG00000002175,ENSGALG00000007993,ENSGALG00000029197
GO:0001917	photoreceptor inner segment	cellular_component	0.011055	0.50733	4	1008	30	15004	ENSGALG00000042652,ENSGALG00000031301,ENSGALG00000004852,ENSGALG00000035916
GO:0006996	organelle organization	biological_process	0.011076	0.50733	92	1008	2586	15004	ENSGALG00000008233,ENSGALG00000009168,ENSGALG00000015691,ENSGALG00000008066,ENSGALG00000015556,ENSGALG00000003922,ENSGALG00000052203,ENSGALG00000027932,ENSGALG00000010346,ENSGALG00000004687,ENSGALG00000015846,ENSGALG00000014999,ENSGALG00000007744,ENSGALG00000035916,ENSGALG00000035804,ENSGALG00000012732,ENSGALG00000010478,ENSGALG00000015874,ENSGALG00000014201,ENSGALG00000014425,ENSGALG00000030603,…
GO:0032465	regulation of cytokinesis	biological_process	0.011091	0.50733	6	1008	59	15004	ENSGALG00000009157,ENSGALG00000002175,ENSGALG00000006110,ENSGALG00000008095,ENSGALG00000033231,ENSGALG00000007768
GO:0021954	central nervous system neuron development	biological_process	0.011123	0.50759	6	1008	58	15004	ENSGALG00000016915,ENSGALG00000007993,ENSGALG00000028302,ENSGALG00000014155,ENSGALG00000006560,ENSGALG00000041263
GO:0006812	cation transport	biological_process	0.011325	0.51528	31	1008	724	15004	ENSGALG00000004980,ENSGALG00000042400,ENSGALG00000001330,ENSGALG00000035334,ENSGALG00000005215,ENSGALG00000013604,ENSGALG00000008045,ENSGALG00000010312,ENSGALG00000045362,ENSGALG00000032718,ENSGALG00000039712,ENSGALG00000014869,ENSGALG00000003778,ENSGALG00000038801,ENSGALG00000040035,ENSGALG00000042134,ENSGALG00000005400,ENSGALG00000016054,ENSGALG00000027963,ENSGALG00000004376,ENSGALG00000010930,…
GO:0051179	localization	biological_process	0.011347	0.51528	136	1008	4065	15004	ENSGALG00000003256,ENSGALG00000038678,ENSGALG00000015111,ENSGALG00000012160,ENSGALG00000032142,ENSGALG00000032456,ENSGALG00000002831,ENSGALG00000037453,ENSGALG00000016896,ENSGALG00000014869,ENSGALG00000008045,ENSGALG00000045362,ENSGALG00000009157,ENSGALG00000004310,ENSGALG00000007955,ENSGALG00000015554,ENSGALG00000006704,ENSGALG00000007246,ENSGALG00000036240,ENSGALG00000006753,ENSGALG00000003033,…
GO:0032963	collagen metabolic process	biological_process	0.011406	0.51548	5	1008	49	15004	ENSGALG00000011099,ENSGALG00000008393,ENSGALG00000002081,ENSGALG00000019060,ENSGALG00000010346
GO:0044259	multicellular organismal macromolecule metabolic process	biological_process	0.011406	0.51548	5	1008	49	15004	ENSGALG00000011099,ENSGALG00000008393,ENSGALG00000010346,ENSGALG00000019060,ENSGALG00000002081
GO:0017004	cytochrome complex assembly	biological_process	0.011522	0.51877	3	1008	24	15004	ENSGALG00000035334,ENSGALG00000008066,ENSGALG00000029319
GO:0007088	regulation of mitotic nuclear division	biological_process	0.011548	0.51877	8	1008	112	15004	ENSGALG00000015874,ENSGALG00000030597,ENSGALG00000027932,ENSGALG00000013208,ENSGALG00000008233,ENSGALG00000006110,ENSGALG00000036892,ENSGALG00000014801
GO:0030027	lamellipodium	cellular_component	0.011562	0.51877	8	1008	98	15004	ENSGALG00000011099,ENSGALG00000004901,ENSGALG00000000608,ENSGALG00000043587,ENSGALG00000014201,ENSGALG00000014978,ENSGALG00000027853,ENSGALG00000030603
GO:0051754	meiotic sister chromatid cohesion, centromeric	biological_process	0.011645	0.52002	2	1008	5	15004	ENSGALG00000036892,ENSGALG00000008233
GO:0010226	response to lithium ion	biological_process	0.011713	0.52056	2	1008	7	15004	ENSGALG00000000172,ENSGALG00000000608
GO:0071285	cellular response to lithium ion	biological_process	0.011713	0.52056	2	1008	7	15004	ENSGALG00000000608,ENSGALG00000000172
GO:0044422	organelle part	cellular_component	0.01175	0.52098	169	1008	5356	15004	ENSGALG00000009452,ENSGALG00000031571,ENSGALG00000004195,ENSGALG00000006704,ENSGALG00000015554,ENSGALG00000015286,ENSGALG00000009157,ENSGALG00000043806,ENSGALG00000031275,ENSGALG00000009844,ENSGALG00000006267,ENSGALG00000012199,ENSGALG00000042009,ENSGALG00000015219,ENSGALG00000004719,ENSGALG00000032456,ENSGALG00000030157,ENSGALG00000006073,ENSGALG00000002831,ENSGALG00000016797,ENSGALG00000016896,…
GO:0016616	oxidoreductase activity, acting on the CH-OH group of donors, NAD or NADP as acceptor	molecular_function	0.011849	0.52372	6	1008	80	15004	ENSGALG00000049891,ENSGALG00000001949,ENSGALG00000037401,ENSGALG00000008858,ENSGALG00000006300,ENSGALG00000039712
GO:0032435	negative regulation of proteasomal ubiquitin-dependent protein catabolic process	biological_process	0.011868	0.52372	5	1008	49	15004	ENSGALG00000006110,ENSGALG00000008233,ENSGALG00000014801,ENSGALG00000036892,ENSGALG00000015874
GO:0090306	spindle assembly involved in meiosis	biological_process	0.011904	0.52407	2	1008	5	15004	ENSGALG00000007768,ENSGALG00000032398
GO:0009163	nucleoside biosynthetic process	biological_process	0.011986	0.52508	6	1008	83	15004	ENSGALG00000006753,ENSGALG00000006431,ENSGALG00000038801,ENSGALG00000002479,ENSGALG00000001330,ENSGALG00000011618
GO:0042455	ribonucleoside biosynthetic process	biological_process	0.011986	0.52508	6	1008	83	15004	ENSGALG00000011618,ENSGALG00000001330,ENSGALG00000002479,ENSGALG00000038801,ENSGALG00000006431,ENSGALG00000006753
GO:0016887	ATPase activity	molecular_function	0.012011	0.52508	19	1008	330	15004	ENSGALG00000008095,ENSGALG00000010120,ENSGALG00000036645,ENSGALG00000005806,ENSGALG00000004195,ENSGALG00000043806,ENSGALG00000002175,ENSGALG00000009844,ENSGALG00000008369,ENSGALG00000041814,ENSGALG00000012588,ENSGALG00000003922,ENSGALG00000013208,ENSGALG00000030597,ENSGALG00000038801,ENSGALG00000004037,ENSGALG00000016896,ENSGALG00000006753,ENSGALG00000012160
GO:0030336	negative regulation of cell migration	biological_process	0.012073	0.52599	10	1008	149	15004	ENSGALG00000000608,ENSGALG00000004901,ENSGALG00000011645,ENSGALG00000029212,ENSGALG00000039553,ENSGALG00000006560,ENSGALG00000009241,ENSGALG00000010311,ENSGALG00000002081,ENSGALG00000005554
GO:0034702	ion channel complex	cellular_component	0.012088	0.52599	12	1008	195	15004	ENSGALG00000004980,ENSGALG00000034109,ENSGALG00000004376,ENSGALG00000005400,ENSGALG00000011040,ENSGALG00000011009,ENSGALG00000003005,ENSGALG00000035916,ENSGALG00000009405,ENSGALG00000005215,ENSGALG00000009395,ENSGALG00000004310
GO:0005976	polysaccharide metabolic process	biological_process	0.012318	0.53477	6	1008	69	15004	ENSGALG00000033271,ENSGALG00000004801,ENSGALG00000005407,ENSGALG00000016655,ENSGALG00000006670,ENSGALG00000042771
GO:0007187	G-protein coupled receptor signaling pathway, coupled to cyclic nucleotide second messenger	biological_process	0.012454	0.53788	9	1008	146	15004	ENSGALG00000040035,ENSGALG00000009509,ENSGALG00000049848,ENSGALG00000016511,ENSGALG00000008890,ENSGALG00000040834,ENSGALG00000011319,ENSGALG00000013604,ENSGALG00000010163
GO:0051536	iron-sulfur cluster binding	molecular_function	0.012504	0.53788	5	1008	51	15004	ENSGALG00000004037,ENSGALG00000011950,ENSGALG00000008606,ENSGALG00000009703,ENSGALG00000025819
GO:0051540	metal cluster binding	molecular_function	0.012504	0.53788	5	1008	51	15004	ENSGALG00000025819,ENSGALG00000009703,ENSGALG00000008606,ENSGALG00000004037,ENSGALG00000011950
GO:0016624	oxidoreductase activity, acting on the aldehyde or oxo group of donors, disulfide as acceptor	molecular_function	0.012525	0.53788	2	1008	7	15004	ENSGALG00000014155,ENSGALG00000016430
GO:0045787	positive regulation of cell cycle	biological_process	0.012533	0.53788	12	1008	202	15004	ENSGALG00000014801,ENSGALG00000002781,ENSGALG00000011099,ENSGALG00000000172,ENSGALG00000009157,ENSGALG00000003033,ENSGALG00000002175,ENSGALG00000034967,ENSGALG00000003085,ENSGALG00000027932,ENSGALG00000033231,ENSGALG00000008095
GO:0016321	female meiosis chromosome segregation	biological_process	0.012605	0.53975	2	1008	6	15004	ENSGALG00000015874,ENSGALG00000006110
GO:0009062	fatty acid catabolic process	biological_process	0.013032	0.55675	5	1008	52	15004	ENSGALG00000005554,ENSGALG00000016456,ENSGALG00000002891,ENSGALG00000007072,ENSGALG00000036990
GO:0090407	organophosphate biosynthetic process	biological_process	0.013205	0.56285	17	1008	350	15004	ENSGALG00000011248,ENSGALG00000038801,ENSGALG00000026536,ENSGALG00000040035,ENSGALG00000014526,ENSGALG00000015219,ENSGALG00000016442,ENSGALG00000006753,ENSGALG00000006431,ENSGALG00000044527,ENSGALG00000001330,ENSGALG00000005961,ENSGALG00000010163,ENSGALG00000010312,ENSGALG00000015961,ENSGALG00000040834,ENSGALG00000011618
GO:0006127	glycerophosphate shuttle	biological_process	0.013329	0.56686	1	1008	1	15004	ENSGALG00000049891
GO:0005980	glycogen catabolic process	biological_process	0.013433	0.56871	2	1008	7	15004	ENSGALG00000033271,ENSGALG00000005407
GO:0009251	glucan catabolic process	biological_process	0.013433	0.56871	2	1008	7	15004	ENSGALG00000005407,ENSGALG00000033271
GO:0006273	lagging strand elongation	biological_process	0.013467	0.56885	2	1008	6	15004	ENSGALG00000004037,ENSGALG00000043938
GO:0098589	membrane region	cellular_component	0.013676	0.57615	28	1008	583	15004	ENSGALG00000004901,ENSGALG00000004980,ENSGALG00000039080,ENSGALG00000030603,ENSGALG00000042400,ENSGALG00000034109,ENSGALG00000000608,ENSGALG00000011099,ENSGALG00000012160,ENSGALG00000009405,ENSGALG00000035916,ENSGALG00000015111,ENSGALG00000009670,ENSGALG00000003005,ENSGALG00000009395,ENSGALG00000016896,ENSGALG00000042652,ENSGALG00000039553,ENSGALG00000015846,ENSGALG00000037387,ENSGALG00000004852,…
GO:0016185	synaptic vesicle budding from presynaptic membrane	biological_process	0.013701	0.57615	2	1008	7	15004	ENSGALG00000004852,ENSGALG00000015846
GO:0030574	collagen catabolic process	biological_process	0.013788	0.57852	3	1008	19	15004	ENSGALG00000019060,ENSGALG00000002081,ENSGALG00000011099
GO:0000166	nucleotide binding	molecular_function	0.013864	0.57913	64	1008	1650	15004	ENSGALG00000004195,ENSGALG00000043597,ENSGALG00000009844,ENSGALG00000015961,ENSGALG00000043806,ENSGALG00000031275,ENSGALG00000011618,ENSGALG00000010440,ENSGALG00000012160,ENSGALG00000002479,ENSGALG00000016896,ENSGALG00000008095,ENSGALG00000005451,ENSGALG00000002086,ENSGALG00000041418,ENSGALG00000008444,ENSGALG00000002175,ENSGALG00000003085,ENSGALG00000009700,ENSGALG00000030597,ENSGALG00000054420,…
GO:1901265	nucleoside phosphate binding	molecular_function	0.013864	0.57913	64	1008	1650	15004	ENSGALG00000015961,ENSGALG00000009844,ENSGALG00000011618,ENSGALG00000031275,ENSGALG00000043806,ENSGALG00000004195,ENSGALG00000043597,ENSGALG00000012160,ENSGALG00000016896,ENSGALG00000002479,ENSGALG00000010440,ENSGALG00000041418,ENSGALG00000009700,ENSGALG00000003085,ENSGALG00000002175,ENSGALG00000008444,ENSGALG00000002086,ENSGALG00000005451,ENSGALG00000008095,ENSGALG00000011476,ENSGALG00000006431,…
GO:0051493	regulation of cytoskeleton organization	biological_process	0.013899	0.57926	19	1008	364	15004	ENSGALG00000015556,ENSGALG00000027853,ENSGALG00000030597,ENSGALG00000014978,ENSGALG00000033231,ENSGALG00000006110,ENSGALG00000010311,ENSGALG00000014999,ENSGALG00000012160,ENSGALG00000001475,ENSGALG00000002831,ENSGALG00000010346,ENSGALG00000008188,ENSGALG00000010478,ENSGALG00000011645,ENSGALG00000016915,ENSGALG00000043587,ENSGALG00000006267,ENSGALG00000009157
GO:0065003	macromolecular complex assembly	biological_process	0.014137	0.58791	44	1008	1134	15004	ENSGALG00000006267,ENSGALG00000011645,ENSGALG00000017272,ENSGALG00000009157,ENSGALG00000017282,ENSGALG00000004195,ENSGALG00000007768,ENSGALG00000011683,ENSGALG00000039171,ENSGALG00000005458,ENSGALG00000016442,ENSGALG00000015111,ENSGALG00000006073,ENSGALG00000002831,ENSGALG00000002479,ENSGALG00000033231,ENSGALG00000029319,ENSGALG00000003778,ENSGALG00000027853,ENSGALG00000014978,ENSGALG00000013208,…
GO:2000542	negative regulation of gastrulation	biological_process	0.014172	0.58803	2	1008	6	15004	ENSGALG00000009241,ENSGALG00000031112
GO:0031314	extrinsic component of mitochondrial inner membrane	cellular_component	0.014264	0.59057	2	1008	9	15004	ENSGALG00000009082,ENSGALG00000007185
GO:0070728	leucine binding	molecular_function	0.01446	0.59735	2	1008	6	15004	ENSGALG00000017204,ENSGALG00000015286
GO:0072001	renal system development	biological_process	0.014578	0.60088	12	1008	197	15004	ENSGALG00000005554,ENSGALG00000013193,ENSGALG00000012952,ENSGALG00000038540,ENSGALG00000009690,ENSGALG00000029197,ENSGALG00000039553,ENSGALG00000040834,ENSGALG00000043033,ENSGALG00000015519,ENSGALG00000008747,ENSGALG00000010163
GO:1901659	glycosyl compound biosynthetic process	biological_process	0.014651	0.60258	6	1008	87	15004	ENSGALG00000006753,ENSGALG00000006431,ENSGALG00000038801,ENSGALG00000002479,ENSGALG00000001330,ENSGALG00000011618
GO:0097367	carbohydrate derivative binding	molecular_function	0.014702	0.60338	65	1008	1673	15004	ENSGALG00000010440,ENSGALG00000042009,ENSGALG00000012160,ENSGALG00000002479,ENSGALG00000016896,ENSGALG00000039080,ENSGALG00000017046,ENSGALG00000004195,ENSGALG00000043597,ENSGALG00000009844,ENSGALG00000043806,ENSGALG00000011618,ENSGALG00000031275,ENSGALG00000030597,ENSGALG00000054420,ENSGALG00000006110,ENSGALG00000012588,ENSGALG00000041814,ENSGALG00000009601,ENSGALG00000011476,ENSGALG00000006431,…
GO:1901135	carbohydrate derivative metabolic process	biological_process	0.014828	0.6072	30	1008	760	15004	ENSGALG00000049891,ENSGALG00000011618,ENSGALG00000040834,ENSGALG00000035334,ENSGALG00000010163,ENSGALG00000005961,ENSGALG00000007936,ENSGALG00000025819,ENSGALG00000001330,ENSGALG00000009452,ENSGALG00000009027,ENSGALG00000039553,ENSGALG00000007205,ENSGALG00000002479,ENSGALG00000032456,ENSGALG00000033271,ENSGALG00000006753,ENSGALG00000016442,ENSGALG00000032142,ENSGALG00000006431,ENSGALG00000040035,…
GO:0000035	acyl binding	molecular_function	0.015041	0.60958	1	1008	1	15004	ENSGALG00000006073
GO:0000036	ACP phosphopantetheine attachment site binding involved in fatty acid biosynthetic process	molecular_function	0.015041	0.60958	1	1008	1	15004	ENSGALG00000006073
GO:0044620	ACP phosphopantetheine attachment site binding	molecular_function	0.015041	0.60958	1	1008	1	15004	ENSGALG00000006073
GO:0051192	prosthetic group binding	molecular_function	0.015041	0.60958	1	1008	1	15004	ENSGALG00000006073
GO:0016469	proton-transporting two-sector ATPase complex	cellular_component	0.015049	0.60958	4	1008	43	15004	ENSGALG00000001330,ENSGALG00000038801,ENSGALG00000003256,ENSGALG00000006753
GO:0040007	growth	biological_process	0.015121	0.61121	26	1008	566	15004	ENSGALG00000035804,ENSGALG00000041263,ENSGALG00000003930,ENSGALG00000009241,ENSGALG00000003818,ENSGALG00000037332,ENSGALG00000005797,ENSGALG00000007768,ENSGALG00000032398,ENSGALG00000002175,ENSGALG00000007993,ENSGALG00000015464,ENSGALG00000041036,ENSGALG00000007837,ENSGALG00000006560,ENSGALG00000015101,ENSGALG00000040035,ENSGALG00000027068,ENSGALG00000010346,ENSGALG00000002831,ENSGALG00000014999,…
GO:0071158	positive regulation of cell cycle arrest	biological_process	0.015171	0.61189	3	1008	21	15004	ENSGALG00000000172,ENSGALG00000011099,ENSGALG00000002781
GO:0001964	startle response	biological_process	0.015215	0.61234	3	1008	19	15004	ENSGALG00000027853,ENSGALG00000015419,ENSGALG00000009395
GO:0031055	chromatin remodeling at centromere	biological_process	0.015414	0.61729	2	1008	9	15004	ENSGALG00000004687,ENSGALG00000005451
GO:0016655	oxidoreductase activity, acting on NAD(P)H, quinone or similar compound as acceptor	molecular_function	0.015434	0.61729	3	1008	28	15004	ENSGALG00000008606,ENSGALG00000008084,ENSGALG00000009703
GO:0044243	multicellular organismal catabolic process	biological_process	0.015436	0.61729	3	1008	20	15004	ENSGALG00000011099,ENSGALG00000019060,ENSGALG00000002081
GO:2000146	negative regulation of cell motility	biological_process	0.015766	0.62915	10	1008	157	15004	ENSGALG00000029212,ENSGALG00000011645,ENSGALG00000004901,ENSGALG00000000608,ENSGALG00000039553,ENSGALG00000005554,ENSGALG00000006560,ENSGALG00000009241,ENSGALG00000010311,ENSGALG00000002081
GO:0031788	motilin receptor binding	molecular_function	0.015835	0.63053	1	1008	1	15004	ENSGALG00000002860
GO:0015453	oxidoreduction-driven active transmembrane transporter activity	molecular_function	0.015919	0.6312	1	1008	1	15004	ENSGALG00000035334
GO:0019646	aerobic electron transport chain	biological_process	0.015919	0.6312	1	1008	1	15004	ENSGALG00000035334
GO:0000228	nuclear chromosome	cellular_component	0.016099	0.637	18	1008	360	15004	ENSGALG00000012199,ENSGALG00000006110,ENSGALG00000008233,ENSGALG00000003922,ENSGALG00000015691,ENSGALG00000004037,ENSGALG00000008393,ENSGALG00000037453,ENSGALG00000036892,ENSGALG00000014801,ENSGALG00000011683,ENSGALG00000004304,ENSGALG00000007768,ENSGALG00000031571,ENSGALG00000034271,ENSGALG00000041938,ENSGALG00000001491,ENSGALG00000002781
GO:0048333	mesodermal cell differentiation	biological_process	0.016183	0.63774	3	1008	20	15004	ENSGALG00000008747,ENSGALG00000043033,ENSGALG00000009241
GO:1900121	negative regulation of receptor binding	biological_process	0.016186	0.63774	2	1008	8	15004	ENSGALG00000010053,ENSGALG00000005554
GO:0071387	cellular response to cortisol stimulus	biological_process	0.016638	0.65419	1	1008	1	15004	ENSGALG00000027374
GO:0009260	ribonucleotide biosynthetic process	biological_process	0.016757	0.65747	8	1008	127	15004	ENSGALG00000010163,ENSGALG00000006753,ENSGALG00000006431,ENSGALG00000011618,ENSGALG00000040834,ENSGALG00000038801,ENSGALG00000040035,ENSGALG00000001330
GO:0010737	protein kinase A signaling	biological_process	0.016929	0.66285	3	1008	20	15004	ENSGALG00000040035,ENSGALG00000005554,ENSGALG00000036240
GO:0060406	positive regulation of penile erection	biological_process	0.016967	0.66296	1	1008	1	15004	ENSGALG00000013604
GO:0007340	acrosome reaction	biological_process	0.017009	0.6632	3	1008	19	15004	ENSGALG00000008188,ENSGALG00000005215,ENSGALG00000009395
GO:0042802	identical protein binding	molecular_function	0.017148	0.66409	42	1008	1079	15004	ENSGALG00000034271,ENSGALG00000009690,ENSGALG00000011861,ENSGALG00000009157,ENSGALG00000043587,ENSGALG00000017272,ENSGALG00000002781,ENSGALG00000029212,ENSGALG00000038540,ENSGALG00000005554,ENSGALG00000040035,ENSGALG00000004376,ENSGALG00000004852,ENSGALG00000027853,ENSGALG00000037453,ENSGALG00000002479,ENSGALG00000003484,ENSGALG00000001073,ENSGALG00000011099,ENSGALG00000016442,ENSGALG00000035804,…
GO:0004474	malate synthase activity	molecular_function	0.017194	0.66409	1	1008	1	15004	ENSGALG00000016875
GO:0047777	(3S)-citramalyl-CoA lyase activity	molecular_function	0.017194	0.66409	1	1008	1	15004	ENSGALG00000016875
GO:0005759	mitochondrial matrix	cellular_component	0.017277	0.66409	9	1008	170	15004	ENSGALG00000004037,ENSGALG00000017282,ENSGALG00000003085,ENSGALG00000006073,ENSGALG00000007904,ENSGALG00000007185,ENSGALG00000030466,ENSGALG00000004491,ENSGALG00000038801
GO:0008301	DNA binding, bending	molecular_function	0.017281	0.66409	2	1008	9	15004	ENSGALG00000003922,ENSGALG00000037453
GO:0010032	meiotic chromosome condensation	biological_process	0.017298	0.66409	2	1008	6	15004	ENSGALG00000015691,ENSGALG00000001491
GO:0021872	forebrain generation of neurons	biological_process	0.01734	0.66409	5	1008	52	15004	ENSGALG00000007993,ENSGALG00000032398,ENSGALG00000006560,ENSGALG00000028302,ENSGALG00000014155
GO:0005539	glycosaminoglycan binding	molecular_function	0.017435	0.66409	8	1008	109	15004	ENSGALG00000009601,ENSGALG00000015624,ENSGALG00000036484,ENSGALG00000039553,ENSGALG00000017046,ENSGALG00000010053,ENSGALG00000039080,ENSGALG00000042009
GO:0004136	deoxyadenosine kinase activity	molecular_function	0.017511	0.66409	1	1008	1	15004	ENSGALG00000005961
GO:0006170	dAMP biosynthetic process	biological_process	0.017511	0.66409	1	1008	1	15004	ENSGALG00000005961
GO:0009170	purine deoxyribonucleoside monophosphate metabolic process	biological_process	0.017511	0.66409	1	1008	1	15004	ENSGALG00000005961
GO:0009171	purine deoxyribonucleoside monophosphate biosynthetic process	biological_process	0.017511	0.66409	1	1008	1	15004	ENSGALG00000005961
GO:0046053	dAMP metabolic process	biological_process	0.017511	0.66409	1	1008	1	15004	ENSGALG00000005961
GO:0098794	postsynapse	cellular_component	0.017527	0.66409	15	1008	276	15004	ENSGALG00000034109,ENSGALG00000041263,ENSGALG00000003930,ENSGALG00000004980,ENSGALG00000004852,ENSGALG00000027853,ENSGALG00000015554,ENSGALG00000037387,ENSGALG00000004071,ENSGALG00000035916,ENSGALG00000003005,ENSGALG00000009405,ENSGALG00000015111,ENSGALG00000009395,ENSGALG00000014999
GO:0010216	maintenance of DNA methylation	biological_process	0.017717	0.66991	2	1008	6	15004	ENSGALG00000034271,ENSGALG00000005451
GO:0007501	mesodermal cell fate specification	biological_process	0.017817	0.67233	2	1008	9	15004	ENSGALG00000043033,ENSGALG00000009241
GO:0016176	superoxide-generating NADPH oxidase activator activity	molecular_function	0.018044	0.67779	2	1008	8	15004	ENSGALG00000008293,ENSGALG00000002831
GO:0070531	BRCA1-A complex	cellular_component	0.01813	0.67779	2	1008	7	15004	ENSGALG00000002781,ENSGALG00000003484
GO:0001972	retinoic acid binding	molecular_function	0.018135	0.67779	2	1008	10	15004	ENSGALG00000011532,ENSGALG00000003193
GO:0000272	polysaccharide catabolic process	biological_process	0.018142	0.67779	2	1008	8	15004	ENSGALG00000005407,ENSGALG00000033271
GO:0044247	cellular polysaccharide catabolic process	biological_process	0.018142	0.67779	2	1008	8	15004	ENSGALG00000033271,ENSGALG00000005407
GO:0007275	multicellular organismal development	biological_process	0.018224	0.67819	102	1008	2922	15004	ENSGALG00000004304,ENSGALG00000012160,ENSGALG00000015111,ENSGALG00000041255,ENSGALG00000003374,ENSGALG00000002831,ENSGALG00000043033,ENSGALG00000016797,ENSGALG00000011200,ENSGALG00000027853,ENSGALG00000009492,ENSGALG00000043642,ENSGALG00000004901,ENSGALG00000009844,ENSGALG00000009157,ENSGALG00000010748,ENSGALG00000048409,ENSGALG00000052932,ENSGALG00000013193,ENSGALG00000043597,ENSGALG00000009509,…
GO:0014801	longitudinal sarcoplasmic reticulum	cellular_component	0.01825	0.67819	1	1008	1	15004	ENSGALG00000039712
GO:0016614	oxidoreductase activity, acting on CH-OH group of donors	molecular_function	0.01829	0.67819	6	1008	87	15004	ENSGALG00000006300,ENSGALG00000008858,ENSGALG00000039712,ENSGALG00000001949,ENSGALG00000037401,ENSGALG00000049891
GO:0000831	inositol hexakisphosphate 6-kinase activity	molecular_function	0.018333	0.67819	1	1008	1	15004	ENSGALG00000026536
GO:0014878	response to electrical stimulus involved in regulation of muscle adaptation	biological_process	0.018333	0.67819	1	1008	1	15004	ENSGALG00000000172
GO:0097125	cyclin B1-CDK1 complex	cellular_component	0.018399	0.67847	1	1008	1	15004	ENSGALG00000003085
GO:1901799	negative regulation of proteasomal protein catabolic process	biological_process	0.018413	0.67847	5	1008	54	15004	ENSGALG00000036892,ENSGALG00000014801,ENSGALG00000015874,ENSGALG00000006110,ENSGALG00000008233
GO:0031252	cell leading edge	cellular_component	0.018465	0.67904	13	1008	214	15004	ENSGALG00000009670,ENSGALG00000004901,ENSGALG00000000608,ENSGALG00000011099,ENSGALG00000010156,ENSGALG00000012160,ENSGALG00000043587,ENSGALG00000014978,ENSGALG00000037540,ENSGALG00000027853,ENSGALG00000008763,ENSGALG00000030603,ENSGALG00000014201
GO:0097223	sperm part	cellular_component	0.018633	0.68387	6	1008	78	15004	ENSGALG00000010502,ENSGALG00000035804,ENSGALG00000009509,ENSGALG00000033271,ENSGALG00000005809,ENSGALG00000008188
GO:0030866	cortical actin cytoskeleton organization	biological_process	0.018723	0.68489	4	1008	29	15004	ENSGALG00000008095,ENSGALG00000009157,ENSGALG00000033231,ENSGALG00000038678
GO:0006103	2-oxoglutarate metabolic process	biological_process	0.018788	0.68489	2	1008	9	15004	ENSGALG00000002321,ENSGALG00000007484
GO:0001655	urogenital system development	biological_process	0.018791	0.68489	13	1008	231	15004	ENSGALG00000039553,ENSGALG00000043033,ENSGALG00000015519,ENSGALG00000040834,ENSGALG00000010163,ENSGALG00000008747,ENSGALG00000005554,ENSGALG00000012952,ENSGALG00000038540,ENSGALG00000005451,ENSGALG00000013193,ENSGALG00000009690,ENSGALG00000029197
GO:0009124	nucleoside monophosphate biosynthetic process	biological_process	0.018807	0.68489	5	1008	68	15004	ENSGALG00000006753,ENSGALG00000005961,ENSGALG00000038801,ENSGALG00000011618,ENSGALG00000001330
GO:0045143	homologous chromosome segregation	biological_process	0.018945	0.6886	4	1008	37	15004	ENSGALG00000037453,ENSGALG00000041938,ENSGALG00000006110,ENSGALG00000011683
GO:0045992	negative regulation of embryonic development	biological_process	0.019181	0.69581	3	1008	21	15004	ENSGALG00000039553,ENSGALG00000031112,ENSGALG00000009241
GO:0005929	cilium	cellular_component	0.019549	0.70615	18	1008	362	15004	ENSGALG00000010502,ENSGALG00000035804,ENSGALG00000009509,ENSGALG00000009690,ENSGALG00000043806,ENSGALG00000031301,ENSGALG00000007993,ENSGALG00000043587,ENSGALG00000001334,ENSGALG00000012025,ENSGALG00000012588,ENSGALG00000041814,ENSGALG00000008763,ENSGALG00000042652,ENSGALG00000033271,ENSGALG00000035916,ENSGALG00000005809,ENSGALG00000014999
GO:0001750	photoreceptor outer segment	cellular_component	0.019565	0.70615	5	1008	53	15004	ENSGALG00000014999,ENSGALG00000035916,ENSGALG00000031301,ENSGALG00000001334,ENSGALG00000042652
GO:0030801	positive regulation of cyclic nucleotide metabolic process	biological_process	0.019616	0.70615	3	1008	19	15004	ENSGALG00000010163,ENSGALG00000040035,ENSGALG00000040834
GO:0030804	positive regulation of cyclic nucleotide biosynthetic process	biological_process	0.019616	0.70615	3	1008	19	15004	ENSGALG00000010163,ENSGALG00000040834,ENSGALG00000040035
GO:0046390	ribose phosphate biosynthetic process	biological_process	0.019683	0.70707	8	1008	131	15004	ENSGALG00000006753,ENSGALG00000010163,ENSGALG00000006431,ENSGALG00000040834,ENSGALG00000011618,ENSGALG00000038801,ENSGALG00000040035,ENSGALG00000001330
GO:1903054	negative regulation of extracellular matrix organization	biological_process	0.019717	0.70707	2	1008	7	15004	ENSGALG00000011099,ENSGALG00000030603
GO:0009165	nucleotide biosynthetic process	biological_process	0.019819	0.70935	10	1008	185	15004	ENSGALG00000040035,ENSGALG00000001330,ENSGALG00000038801,ENSGALG00000011618,ENSGALG00000040834,ENSGALG00000010163,ENSGALG00000006753,ENSGALG00000016442,ENSGALG00000005961,ENSGALG00000006431
GO:0010837	regulation of keratinocyte proliferation	biological_process	0.019856	0.70935	3	1008	20	15004	ENSGALG00000027374,ENSGALG00000003033,ENSGALG00000042400
GO:0043624	cellular protein complex disassembly	biological_process	0.020172	0.71927	7	1008	88	15004	ENSGALG00000012160,ENSGALG00000014999,ENSGALG00000005806,ENSGALG00000011645,ENSGALG00000010311,ENSGALG00000010120,ENSGALG00000001475
GO:0017077	oxidative phosphorylation uncoupler activity	molecular_function	0.020427	0.72656	1	1008	1	15004	ENSGALG00000017316
GO:0042803	protein homodimerization activity	molecular_function	0.020533	0.72656	23	1008	529	15004	ENSGALG00000009690,ENSGALG00000015874,ENSGALG00000009157,ENSGALG00000011861,ENSGALG00000017272,ENSGALG00000029212,ENSGALG00000016915,ENSGALG00000043587,ENSGALG00000040035,ENSGALG00000005554,ENSGALG00000038540,ENSGALG00000014526,ENSGALG00000003922,ENSGALG00000001184,ENSGALG00000003484,ENSGALG00000014695,ENSGALG00000037453,ENSGALG00000033271,ENSGALG00000016442,ENSGALG00000001073,ENSGALG00000011099,…
GO:0002032	desensitization of G-protein coupled receptor protein signaling pathway by arrestin	biological_process	0.02054	0.72656	1	1008	1	15004	ENSGALG00000040035
GO:0004941	beta2-adrenergic receptor activity	molecular_function	0.02054	0.72656	1	1008	1	15004	ENSGALG00000040035
GO:0006006	glucose metabolic process	biological_process	0.020598	0.72656	7	1008	104	15004	ENSGALG00000007936,ENSGALG00000011016,ENSGALG00000014526,ENSGALG00000009700,ENSGALG00000033271,ENSGALG00000049891,ENSGALG00000005554
GO:0034502	protein localization to chromosome	biological_process	0.020614	0.72656	5	1008	49	15004	ENSGALG00000003085,ENSGALG00000006110,ENSGALG00000015874,ENSGALG00000036892,ENSGALG00000027932
GO:0050811	GABA receptor binding	molecular_function	0.020696	0.72656	2	1008	8	15004	ENSGALG00000011248,ENSGALG00000015528
GO:0021794	thalamus development	biological_process	0.020764	0.72656	2	1008	8	15004	ENSGALG00000028302,ENSGALG00000014155
GO:0051750	delta3,5-delta2,4-dienoyl-CoA isomerase activity	molecular_function	0.020851	0.72656	1	1008	1	15004	ENSGALG00000030164
GO:0001822	kidney development	biological_process	0.020856	0.72656	11	1008	184	15004	ENSGALG00000009690,ENSGALG00000029197,ENSGALG00000005554,ENSGALG00000013193,ENSGALG00000038540,ENSGALG00000012952,ENSGALG00000008747,ENSGALG00000039553,ENSGALG00000040834,ENSGALG00000015519,ENSGALG00000043033
GO:0017108	5'-flap endonuclease activity	molecular_function	0.020874	0.72656	2	1008	7	15004	ENSGALG00000010748,ENSGALG00000004037
GO:0048256	flap endonuclease activity	molecular_function	0.020874	0.72656	2	1008	7	15004	ENSGALG00000010748,ENSGALG00000004037
GO:0047150	betaine-homocysteine S-methyltransferase activity	molecular_function	0.020881	0.72656	1	1008	1	15004	ENSGALG00000004518
GO:0044853	plasma membrane raft	cellular_component	0.021025	0.73023	5	1008	52	15004	ENSGALG00000012160,ENSGALG00000000608,ENSGALG00000004901,ENSGALG00000003261,ENSGALG00000004980
GO:0043333	2-octaprenyl-6-methoxy-1,4-benzoquinone methyltransferase activity	molecular_function	0.021139	0.73224	1	1008	1	15004	ENSGALG00000007185
GO:0006754	ATP biosynthetic process	biological_process	0.021161	0.73224	3	1008	28	15004	ENSGALG00000006753,ENSGALG00000038801,ENSGALG00000001330
GO:2001251	negative regulation of chromosome organization	biological_process	0.021389	0.73843	7	1008	90	15004	ENSGALG00000002781,ENSGALG00000014801,ENSGALG00000036892,ENSGALG00000015874,ENSGALG00000006110,ENSGALG00000037453,ENSGALG00000008233
GO:0071963	establishment or maintenance of cell polarity regulating cell shape	biological_process	0.021419	0.73843	1	1008	1	15004	ENSGALG00000014201
GO:0044275	cellular carbohydrate catabolic process	biological_process	0.021497	0.73977	4	1008	41	15004	ENSGALG00000005407,ENSGALG00000049891,ENSGALG00000014526,ENSGALG00000033271
GO:0004108	citrate (Si)-synthase activity	molecular_function	0.021645	0.74103	1	1008	1	15004	ENSGALG00000030466
GO:0036440	citrate synthase activity	molecular_function	0.021645	0.74103	1	1008	1	15004	ENSGALG00000030466
GO:0040036	regulation of fibroblast growth factor receptor signaling pathway	biological_process	0.021652	0.74103	3	1008	25	15004	ENSGALG00000039553,ENSGALG00000008393,ENSGALG00000043035
GO:1901987	regulation of cell cycle phase transition	biological_process	0.021799	0.74467	11	1008	184	15004	ENSGALG00000015874,ENSGALG00000009690,ENSGALG00000013208,ENSGALG00000008233,ENSGALG00000006110,ENSGALG00000014801,ENSGALG00000036892,ENSGALG00000002781,ENSGALG00000003085,ENSGALG00000003033,ENSGALG00000002175
GO:0010715	regulation of extracellular matrix disassembly	biological_process	0.022	0.74467	2	1008	7	15004	ENSGALG00000011645,ENSGALG00000011099
GO:0004618	phosphoglycerate kinase activity	molecular_function	0.022028	0.74467	1	1008	1	15004	ENSGALG00000007936
GO:0042643	actomyosin, actin portion	cellular_component	0.022216	0.74467	1	1008	1	15004	ENSGALG00000009844
GO:0051293	establishment of spindle localization	biological_process	0.022296	0.74467	4	1008	33	15004	ENSGALG00000006110,ENSGALG00000008584,ENSGALG00000011645,ENSGALG00000014801
GO:0040013	negative regulation of locomotion	biological_process	0.022305	0.74467	11	1008	189	15004	ENSGALG00000011645,ENSGALG00000029212,ENSGALG00000004901,ENSGALG00000000608,ENSGALG00000039553,ENSGALG00000015519,ENSGALG00000005554,ENSGALG00000006560,ENSGALG00000002081,ENSGALG00000010311,ENSGALG00000009241
GO:0044262	cellular carbohydrate metabolic process	biological_process	0.022336	0.74467	11	1008	198	15004	ENSGALG00000007484,ENSGALG00000006670,ENSGALG00000005554,ENSGALG00000014526,ENSGALG00000042771,ENSGALG00000016655,ENSGALG00000049891,ENSGALG00000005407,ENSGALG00000009700,ENSGALG00000033271,ENSGALG00000004801
GO:0033691	sialic acid binding	molecular_function	0.022417	0.74467	1	1008	1	15004	ENSGALG00000005554
GO:0070994	detection of oxidative stress	biological_process	0.022417	0.74467	1	1008	1	15004	ENSGALG00000005554
GO:0097018	renal albumin absorption	biological_process	0.022417	0.74467	1	1008	1	15004	ENSGALG00000005554
GO:2000477	regulation of metanephric glomerular visceral epithelial cell development	biological_process	0.022417	0.74467	1	1008	1	15004	ENSGALG00000005554
GO:2000478	positive regulation of metanephric glomerular visceral epithelial cell development	biological_process	0.022417	0.74467	1	1008	1	15004	ENSGALG00000005554
GO:2000532	regulation of renal albumin absorption	biological_process	0.022417	0.74467	1	1008	1	15004	ENSGALG00000005554
GO:2000534	positive regulation of renal albumin absorption	biological_process	0.022417	0.74467	1	1008	1	15004	ENSGALG00000005554
GO:2000590	negative regulation of metanephric mesenchymal cell migration	biological_process	0.022417	0.74467	1	1008	1	15004	ENSGALG00000005554
GO:0035254	glutamate receptor binding	molecular_function	0.02244	0.74467	3	1008	23	15004	ENSGALG00000035804,ENSGALG00000035916,ENSGALG00000004071
GO:0030424	axon	cellular_component	0.022477	0.74467	15	1008	271	15004	ENSGALG00000006267,ENSGALG00000011040,ENSGALG00000011009,ENSGALG00000015419,ENSGALG00000016915,ENSGALG00000011319,ENSGALG00000031301,ENSGALG00000034967,ENSGALG00000029197,ENSGALG00000007768,ENSGALG00000027853,ENSGALG00000004852,ENSGALG00000049848,ENSGALG00000009509,ENSGALG00000003193
GO:0051783	regulation of nuclear division	biological_process	0.022543	0.74467	8	1008	129	15004	ENSGALG00000015874,ENSGALG00000013208,ENSGALG00000027932,ENSGALG00000030597,ENSGALG00000008233,ENSGALG00000006110,ENSGALG00000014801,ENSGALG00000036892
GO:0004742	dihydrolipoyllysine-residue acetyltransferase activity	molecular_function	0.022621	0.74467	1	1008	1	15004	ENSGALG00000007904
GO:0016418	S-acetyltransferase activity	molecular_function	0.022621	0.74467	1	1008	1	15004	ENSGALG00000007904
GO:0030523	dihydrolipoamide S-acyltransferase activity	molecular_function	0.022621	0.74467	1	1008	1	15004	ENSGALG00000007904
GO:0021785	branchiomotor neuron axon guidance	biological_process	0.022715	0.74467	2	1008	5	15004	ENSGALG00000006560,ENSGALG00000016915
GO:0045144	meiotic sister chromatid segregation	biological_process	0.022799	0.74467	2	1008	8	15004	ENSGALG00000008233,ENSGALG00000036892
GO:0051177	meiotic sister chromatid cohesion	biological_process	0.022799	0.74467	2	1008	8	15004	ENSGALG00000036892,ENSGALG00000008233
GO:0034501	protein localization to kinetochore	biological_process	0.022804	0.74467	2	1008	9	15004	ENSGALG00000003085,ENSGALG00000015874
GO:0051438	regulation of ubiquitin-protein transferase activity	biological_process	0.022833	0.74467	5	1008	59	15004	ENSGALG00000015874,ENSGALG00000036892,ENSGALG00000014801,ENSGALG00000008233,ENSGALG00000006110
GO:0043200	response to amino acid	biological_process	0.022868	0.74467	5	1008	52	15004	ENSGALG00000015286,ENSGALG00000009395,ENSGALG00000031112,ENSGALG00000017204,ENSGALG00000006912
GO:0051340	regulation of ligase activity	biological_process	0.02287	0.74467	5	1008	60	15004	ENSGALG00000006110,ENSGALG00000008233,ENSGALG00000036892,ENSGALG00000014801,ENSGALG00000015874
GO:0010257	NADH dehydrogenase complex assembly	biological_process	0.023076	0.74747	3	1008	33	15004	ENSGALG00000006073,ENSGALG00000017282,ENSGALG00000009703
GO:0032981	mitochondrial respiratory chain complex I assembly	biological_process	0.023076	0.74747	3	1008	33	15004	ENSGALG00000006073,ENSGALG00000017282,ENSGALG00000009703
GO:0097031	mitochondrial respiratory chain complex I biogenesis	biological_process	0.023076	0.74747	3	1008	33	15004	ENSGALG00000009703,ENSGALG00000006073,ENSGALG00000017282
GO:0004092	carnitine O-acetyltransferase activity	molecular_function	0.023264	0.74968	1	1008	1	15004	ENSGALG00000037443
GO:0019254	carnitine metabolic process, CoA-linked	biological_process	0.023264	0.74968	1	1008	1	15004	ENSGALG00000037443
GO:0004807	triose-phosphate isomerase activity	molecular_function	0.023344	0.74968	1	1008	1	15004	ENSGALG00000014526
GO:0008929	methylglyoxal synthase activity	molecular_function	0.023344	0.74968	1	1008	1	15004	ENSGALG00000014526
GO:0019242	methylglyoxal biosynthetic process	biological_process	0.023344	0.74968	1	1008	1	15004	ENSGALG00000014526
GO:0030810	positive regulation of nucleotide biosynthetic process	biological_process	0.023684	0.75678	3	1008	21	15004	ENSGALG00000040834,ENSGALG00000040035,ENSGALG00000010163
GO:1900373	positive regulation of purine nucleotide biosynthetic process	biological_process	0.023684	0.75678	3	1008	21	15004	ENSGALG00000040834,ENSGALG00000040035,ENSGALG00000010163
GO:1901004	ubiquinone-6 metabolic process	biological_process	0.023726	0.75678	1	1008	1	15004	ENSGALG00000017282
GO:1901006	ubiquinone-6 biosynthetic process	biological_process	0.023726	0.75678	1	1008	1	15004	ENSGALG00000017282
GO:0031281	positive regulation of cyclase activity	biological_process	0.023918	0.76133	3	1008	21	15004	ENSGALG00000040035,ENSGALG00000040834,ENSGALG00000010163
GO:0032984	macromolecular complex disassembly	biological_process	0.024041	0.76133	8	1008	115	15004	ENSGALG00000010120,ENSGALG00000010311,ENSGALG00000005806,ENSGALG00000001475,ENSGALG00000014999,ENSGALG00000012160,ENSGALG00000011645,ENSGALG00000029212
GO:0014861	regulation of skeletal muscle contraction via regulation of action potential	biological_process	0.02411	0.76133	1	1008	1	15004	ENSGALG00000004376
GO:0090076	relaxation of skeletal muscle	biological_process	0.02411	0.76133	1	1008	1	15004	ENSGALG00000004376
GO:0003844	1,4-alpha-glucan branching enzyme activity	molecular_function	0.024159	0.76133	1	1008	1	15004	ENSGALG00000042771
GO:0009087	methionine catabolic process	biological_process	0.024166	0.76133	1	1008	1	15004	ENSGALG00000002479
GO:0055011	atrial cardiac muscle cell differentiation	biological_process	0.024194	0.76133	1	1008	1	15004	ENSGALG00000016797
GO:0055014	atrial cardiac muscle cell development	biological_process	0.024194	0.76133	1	1008	1	15004	ENSGALG00000016797
GO:0070142	synaptic vesicle budding	biological_process	0.024298	0.76332	2	1008	9	15004	ENSGALG00000004852,ENSGALG00000015846
GO:0051349	positive regulation of lyase activity	biological_process	0.024499	0.76397	3	1008	22	15004	ENSGALG00000010163,ENSGALG00000040035,ENSGALG00000040834
GO:0003875	ADP-ribosylarginine hydrolase activity	molecular_function	0.02451	0.76397	1	1008	1	15004	ENSGALG00000015473
GO:0006071	glycerol metabolic process	biological_process	0.024564	0.76397	2	1008	10	15004	ENSGALG00000014526,ENSGALG00000007484
GO:0043425	bHLH transcription factor binding	molecular_function	0.024573	0.76397	3	1008	25	15004	ENSGALG00000006525,ENSGALG00000004304,ENSGALG00000013402
GO:0036413	histone H3-R26 citrullination	biological_process	0.024596	0.76397	1	1008	1	15004	ENSGALG00000029212
GO:1901624	negative regulation of lymphocyte chemotaxis	biological_process	0.024596	0.76397	1	1008	1	15004	ENSGALG00000029212
GO:0051988	regulation of attachment of spindle microtubules to kinetochore	biological_process	0.024604	0.76397	2	1008	9	15004	ENSGALG00000033231,ENSGALG00000009157
GO:0093001	glycolysis from storage polysaccharide through glucose-1-phosphate	biological_process	0.024732	0.76668	1	1008	1	15004	ENSGALG00000033271
GO:0021854	hypothalamus development	biological_process	0.024846	0.76814	2	1008	9	15004	ENSGALG00000006560,ENSGALG00000028302
GO:0006084	acetyl-CoA metabolic process	biological_process	0.024931	0.76814	3	1008	25	15004	ENSGALG00000016430,ENSGALG00000007904,ENSGALG00000009700
GO:0033692	cellular polysaccharide biosynthetic process	biological_process	0.024935	0.76814	4	1008	41	15004	ENSGALG00000042771,ENSGALG00000006670,ENSGALG00000016655,ENSGALG00000005407
GO:0019674	NAD metabolic process	biological_process	0.024943	0.76814	3	1008	26	15004	ENSGALG00000008858,ENSGALG00000049891,ENSGALG00000033271
GO:1901202	negative regulation of extracellular matrix assembly	biological_process	0.025022	0.76933	1	1008	1	15004	ENSGALG00000030603
GO:0061185	negative regulation of dermatome development	biological_process	0.025333	0.77713	1	1008	1	15004	ENSGALG00000009241
GO:0051276	chromosome organization	biological_process	0.025399	0.77713	31	1008	726	15004	ENSGALG00000006110,ENSGALG00000008233,ENSGALG00000003922,ENSGALG00000027932,ENSGALG00000013208,ENSGALG00000015691,ENSGALG00000014753,ENSGALG00000004687,ENSGALG00000004037,ENSGALG00000043033,ENSGALG00000037453,ENSGALG00000036892,ENSGALG00000014801,ENSGALG00000012160,ENSGALG00000011683,ENSGALG00000008584,ENSGALG00000005451,ENSGALG00000010120,ENSGALG00000007768,ENSGALG00000031571,ENSGALG00000014425,…
GO:0009168	purine ribonucleoside monophosphate biosynthetic process	biological_process	0.0254	0.77713	4	1008	49	15004	ENSGALG00000038801,ENSGALG00000006753,ENSGALG00000001330,ENSGALG00000011618
GO:0043650	dicarboxylic acid biosynthetic process	biological_process	0.026076	0.7961	2	1008	9	15004	ENSGALG00000002321,ENSGALG00000007484
GO:0016405	CoA-ligase activity	molecular_function	0.026191	0.7961	2	1008	9	15004	ENSGALG00000016993,ENSGALG00000015961
GO:0008309	double-stranded DNA exodeoxyribonuclease activity	molecular_function	0.026232	0.7961	1	1008	1	15004	ENSGALG00000010748
GO:0045145	single-stranded DNA 5'-3' exodeoxyribonuclease activity	molecular_function	0.026232	0.7961	1	1008	1	15004	ENSGALG00000010748
GO:0051908	double-stranded DNA 5'-3' exodeoxyribonuclease activity	molecular_function	0.026232	0.7961	1	1008	1	15004	ENSGALG00000010748
GO:0022836	gated channel activity	molecular_function	0.026419	0.80047	14	1008	267	15004	ENSGALG00000009395,ENSGALG00000009405,ENSGALG00000005215,ENSGALG00000003005,ENSGALG00000011009,ENSGALG00000011040,ENSGALG00000004310,ENSGALG00000014695,ENSGALG00000004980,ENSGALG00000004376,ENSGALG00000016054,ENSGALG00000034109,ENSGALG00000005400,ENSGALG00000042134
GO:0000800	lateral element	cellular_component	0.026681	0.80711	2	1008	7	15004	ENSGALG00000041938,ENSGALG00000002781
GO:0031111	negative regulation of microtubule polymerization or depolymerization	biological_process	0.026778	0.80874	3	1008	21	15004	ENSGALG00000001475,ENSGALG00000010311,ENSGALG00000011645
GO:0042402	cellular biogenic amine catabolic process	biological_process	0.027015	0.81423	2	1008	11	15004	ENSGALG00000015977,ENSGALG00000004491
GO:0004085	butyryl-CoA dehydrogenase activity	molecular_function	0.027272	0.81423	1	1008	1	15004	ENSGALG00000007072
GO:0019605	butyrate metabolic process	biological_process	0.027272	0.81423	1	1008	1	15004	ENSGALG00000007072
GO:0046359	butyrate catabolic process	biological_process	0.027272	0.81423	1	1008	1	15004	ENSGALG00000007072
GO:0052890	oxidoreductase activity, acting on the CH-CH group of donors, with a flavin as acceptor	molecular_function	0.027272	0.81423	1	1008	1	15004	ENSGALG00000007072
GO:0030814	regulation of cAMP metabolic process	biological_process	0.027453	0.81423	3	1008	22	15004	ENSGALG00000010163,ENSGALG00000040035,ENSGALG00000040834
GO:0030817	regulation of cAMP biosynthetic process	biological_process	0.027453	0.81423	3	1008	22	15004	ENSGALG00000040834,ENSGALG00000040035,ENSGALG00000010163
GO:0045761	regulation of adenylate cyclase activity	biological_process	0.027453	0.81423	3	1008	22	15004	ENSGALG00000040834,ENSGALG00000040035,ENSGALG00000010163
GO:0030865	cortical cytoskeleton organization	biological_process	0.027455	0.81423	4	1008	33	15004	ENSGALG00000009157,ENSGALG00000008095,ENSGALG00000033231,ENSGALG00000038678
GO:0034446	substrate adhesion-dependent cell spreading	biological_process	0.027472	0.81423	6	1008	74	15004	ENSGALG00000004901,ENSGALG00000014201,ENSGALG00000007744,ENSGALG00000030603,ENSGALG00000008747,ENSGALG00000002175
GO:0001710	mesodermal cell fate commitment	biological_process	0.027532	0.81423	2	1008	11	15004	ENSGALG00000043033,ENSGALG00000009241
GO:0022414	reproductive process	biological_process	0.027539	0.81423	23	1008	534	15004	ENSGALG00000009241,ENSGALG00000010502,ENSGALG00000030603,ENSGALG00000032398,ENSGALG00000008188,ENSGALG00000007768,ENSGALG00000020067,ENSGALG00000041938,ENSGALG00000040834,ENSGALG00000015519,ENSGALG00000013604,ENSGALG00000010163,ENSGALG00000005215,ENSGALG00000006560,ENSGALG00000038540,ENSGALG00000033231,ENSGALG00000039553,ENSGALG00000002831,ENSGALG00000007690,ENSGALG00000009395,ENSGALG00000012160,…
GO:0072006	nephron development	biological_process	0.027565	0.81423	7	1008	99	15004	ENSGALG00000012952,ENSGALG00000043033,ENSGALG00000013193,ENSGALG00000040834,ENSGALG00000005554,ENSGALG00000039553,ENSGALG00000029197
GO:0010839	negative regulation of keratinocyte proliferation	biological_process	0.027568	0.81423	2	1008	9	15004	ENSGALG00000042400,ENSGALG00000027374
GO:0021543	pallium development	biological_process	0.027769	0.81603	8	1008	111	15004	ENSGALG00000014155,ENSGALG00000028302,ENSGALG00000006560,ENSGALG00000042766,ENSGALG00000032398,ENSGALG00000029197,ENSGALG00000002175,ENSGALG00000007993
GO:0032501	multicellular organismal process	biological_process	0.0278	0.81603	130	1008	3976	15004	ENSGALG00000009168,ENSGALG00000014526,ENSGALG00000012952,ENSGALG00000009395,ENSGALG00000015419,ENSGALG00000004161,ENSGALG00000011009,ENSGALG00000011040,ENSGALG00000036484,ENSGALG00000011355,ENSGALG00000014155,ENSGALG00000003930,ENSGALG00000016375,ENSGALG00000041263,ENSGALG00000019060,ENSGALG00000010163,ENSGALG00000041036,ENSGALG00000020067,ENSGALG00000031301,ENSGALG00000015519,ENSGALG00000038801,…
GO:0030544	Hsp70 protein binding	molecular_function	0.027855	0.81603	3	1008	24	15004	ENSGALG00000003085,ENSGALG00000009492,ENSGALG00000017120
GO:0050673	epithelial cell proliferation	biological_process	0.027857	0.81603	12	1008	232	15004	ENSGALG00000027374,ENSGALG00000009241,ENSGALG00000042400,ENSGALG00000011099,ENSGALG00000013604,ENSGALG00000010163,ENSGALG00000040834,ENSGALG00000003374,ENSGALG00000043033,ENSGALG00000003033,ENSGALG00000020067,ENSGALG00000039553
GO:1901988	negative regulation of cell cycle phase transition	biological_process	0.027876	0.81603	7	1008	99	15004	ENSGALG00000006110,ENSGALG00000008233,ENSGALG00000003085,ENSGALG00000002781,ENSGALG00000036892,ENSGALG00000014801,ENSGALG00000015874
GO:0044450	microtubule organizing center part	cellular_component	0.02789	0.81603	8	1008	113	15004	ENSGALG00000043587,ENSGALG00000011645,ENSGALG00000005806,ENSGALG00000003922,ENSGALG00000008763,ENSGALG00000012025,ENSGALG00000010478,ENSGALG00000006110
GO:0051316	attachment of spindle microtubules to kinetochore involved in meiotic chromosome segregation	biological_process	0.028085	0.81792	1	1008	1	15004	ENSGALG00000011683
GO:0051455	attachment of spindle microtubules to kinetochore involved in homologous chromosome segregation	biological_process	0.028085	0.81792	1	1008	1	15004	ENSGALG00000011683
GO:0090172	microtubule cytoskeleton organization involved in homologous chromosome segregation	biological_process	0.028085	0.81792	1	1008	1	15004	ENSGALG00000011683
GO:0000795	synaptonemal complex	cellular_component	0.028165	0.81897	3	1008	23	15004	ENSGALG00000006110,ENSGALG00000041938,ENSGALG00000002781
GO:0043014	alpha-tubulin binding	molecular_function	0.028271	0.82023	3	1008	23	15004	ENSGALG00000008188,ENSGALG00000033231,ENSGALG00000008850
GO:0019228	neuronal action potential	biological_process	0.028297	0.82023	3	1008	19	15004	ENSGALG00000005215,ENSGALG00000011009,ENSGALG00000011040
GO:0017111	nucleoside-triphosphatase activity	molecular_function	0.028339	0.82023	29	1008	676	15004	ENSGALG00000013208,ENSGALG00000003922,ENSGALG00000030597,ENSGALG00000004852,ENSGALG00000054420,ENSGALG00000038801,ENSGALG00000001334,ENSGALG00000008369,ENSGALG00000041814,ENSGALG00000012588,ENSGALG00000006753,ENSGALG00000035594,ENSGALG00000012160,ENSGALG00000011476,ENSGALG00000005809,ENSGALG00000015358,ENSGALG00000004037,ENSGALG00000016896,ENSGALG00000005806,ENSGALG00000004195,ENSGALG00000008095,…
GO:1902749	regulation of cell cycle G2/M phase transition	biological_process	0.028423	0.82137	5	1008	56	15004	ENSGALG00000002175,ENSGALG00000006110,ENSGALG00000003085,ENSGALG00000009690,ENSGALG00000002781
GO:0042134	rRNA primary transcript binding	molecular_function	0.028488	0.82199	1	1008	1	15004	ENSGALG00000003261
GO:0042426	choline catabolic process	biological_process	0.028707	0.8245	1	1008	1	15004	ENSGALG00000004491
GO:0046997	oxidoreductase activity, acting on the CH-NH group of donors, flavin as acceptor	molecular_function	0.028707	0.8245	1	1008	1	15004	ENSGALG00000004491
GO:0047865	dimethylglycine dehydrogenase activity	molecular_function	0.028707	0.8245	1	1008	1	15004	ENSGALG00000004491
GO:0018209	peptidyl-serine modification	biological_process	0.028773	0.82514	12	1008	212	15004	ENSGALG00000034493,ENSGALG00000003085,ENSGALG00000010440,ENSGALG00000011248,ENSGALG00000007768,ENSGALG00000009452,ENSGALG00000015874,ENSGALG00000010967,ENSGALG00000006110,ENSGALG00000009241,ENSGALG00000041263,ENSGALG00000010930
GO:0033147	negative regulation of intracellular estrogen receptor signaling pathway	biological_process	0.029004	0.83048	2	1008	9	15004	ENSGALG00000002781,ENSGALG00000015008
GO:0010716	negative regulation of extracellular matrix disassembly	biological_process	0.029112	0.83104	1	1008	1	15004	ENSGALG00000011099
GO:1902362	melanocyte apoptotic process	biological_process	0.029112	0.83104	1	1008	1	15004	ENSGALG00000011099
GO:0045272	plasma membrane respiratory chain complex I	cellular_component	0.029238	0.83212	1	1008	1	15004	ENSGALG00000008606
GO:0070470	plasma membrane respiratory chain	cellular_component	0.029238	0.83212	1	1008	1	15004	ENSGALG00000008606
GO:0070206	protein trimerization	biological_process	0.029393	0.83525	3	1008	26	15004	ENSGALG00000003778,ENSGALG00000005554,ENSGALG00000016875
GO:0016049	cell growth	biological_process	0.029443	0.83541	14	1008	268	15004	ENSGALG00000002175,ENSGALG00000010346,ENSGALG00000007837,ENSGALG00000008084,ENSGALG00000038678,ENSGALG00000014999,ENSGALG00000007993,ENSGALG00000027068,ENSGALG00000003818,ENSGALG00000009241,ENSGALG00000041263,ENSGALG00000006560,ENSGALG00000007768,ENSGALG00000037332
GO:0044767	single-organism developmental process	biological_process	0.029552	0.83556	119	1008	3566	15004	ENSGALG00000010346,ENSGALG00000011355,ENSGALG00000036484,ENSGALG00000008293,ENSGALG00000005809,ENSGALG00000011009,ENSGALG00000014999,ENSGALG00000007744,ENSGALG00000004161,ENSGALG00000035916,ENSGALG00000009395,ENSGALG00000012952,ENSGALG00000014526,ENSGALG00000001334,ENSGALG00000003922,ENSGALG00000015519,ENSGALG00000031301,ENSGALG00000020067,ENSGALG00000041938,ENSGALG00000010163,ENSGALG00000041036,…
GO:0033316	meiotic spindle assembly checkpoint	biological_process	0.029626	0.83556	1	1008	1	15004	ENSGALG00000015874
GO:0044779	meiotic spindle checkpoint	biological_process	0.029626	0.83556	1	1008	1	15004	ENSGALG00000015874
GO:1903096	protein localization to meiotic spindle midzone	biological_process	0.029626	0.83556	1	1008	1	15004	ENSGALG00000015874
GO:0015556	C4-dicarboxylate transmembrane transporter activity	molecular_function	0.029679	0.83578	2	1008	10	15004	ENSGALG00000016979,ENSGALG00000009545
GO:0044707	single-multicellular organism process	biological_process	0.029846	0.83853	126	1008	3843	15004	ENSGALG00000032398,ENSGALG00000005797,ENSGALG00000014699,ENSGALG00000010967,ENSGALG00000002086,ENSGALG00000005451,ENSGALG00000029264,ENSGALG00000004274,ENSGALG00000016915,ENSGALG00000008747,ENSGALG00000013604,ENSGALG00000002175,ENSGALG00000009700,ENSGALG00000006525,ENSGALG00000011248,ENSGALG00000031895,ENSGALG00000041814,ENSGALG00000049848,ENSGALG00000012588,ENSGALG00000006560,ENSGALG00000008298,…
GO:0006165	nucleoside diphosphate phosphorylation	biological_process	0.029911	0.83853	5	1008	65	15004	ENSGALG00000049891,ENSGALG00000014526,ENSGALG00000033271,ENSGALG00000015961,ENSGALG00000007936
GO:0046939	nucleotide phosphorylation	biological_process	0.029911	0.83853	5	1008	65	15004	ENSGALG00000033271,ENSGALG00000014526,ENSGALG00000049891,ENSGALG00000015961,ENSGALG00000007936
GO:0021879	forebrain neuron differentiation	biological_process	0.030021	0.84037	4	1008	42	15004	ENSGALG00000007993,ENSGALG00000006560,ENSGALG00000028302,ENSGALG00000014155
GO:0031114	regulation of microtubule depolymerization	biological_process	0.030202	0.84417	3	1008	19	15004	ENSGALG00000010311,ENSGALG00000011645,ENSGALG00000014999
GO:0070194	synaptonemal complex disassembly	biological_process	0.030499	0.8483	1	1008	1	15004	ENSGALG00000006110
GO:0045295	gamma-catenin binding	molecular_function	0.030578	0.8483	2	1008	7	15004	ENSGALG00000037889,ENSGALG00000000608
GO:0009142	nucleoside triphosphate biosynthetic process	biological_process	0.030594	0.8483	4	1008	52	15004	ENSGALG00000001330,ENSGALG00000006753,ENSGALG00000038801,ENSGALG00000015961
GO:0032502	developmental process	biological_process	0.030618	0.8483	120	1008	3605	15004	ENSGALG00000011998,ENSGALG00000010163,ENSGALG00000041036,ENSGALG00000031301,ENSGALG00000015519,ENSGALG00000041938,ENSGALG00000020067,ENSGALG00000014201,ENSGALG00000005806,ENSGALG00000030603,ENSGALG00000003930,ENSGALG00000016375,ENSGALG00000041263,ENSGALG00000014155,ENSGALG00000014999,ENSGALG00000011009,ENSGALG00000007744,ENSGALG00000005809,ENSGALG00000008293,ENSGALG00000009395,ENSGALG00000035916,…
GO:0048870	cell motility	biological_process	0.030623	0.8483	38	1008	947	15004	ENSGALG00000007744,ENSGALG00000000608,ENSGALG00000014729,ENSGALG00000011319,ENSGALG00000046160,ENSGALG00000039553,ENSGALG00000003261,ENSGALG00000009303,ENSGALG00000006560,ENSGALG00000038520,ENSGALG00000010156,ENSGALG00000004274,ENSGALG00000002175,ENSGALG00000014699,ENSGALG00000032398,ENSGALG00000041263,ENSGALG00000012732,ENSGALG00000014155,ENSGALG00000011099,ENSGALG00000038801,ENSGALG00000029197,…
GO:0051674	localization of cell	biological_process	0.030623	0.8483	38	1008	947	15004	ENSGALG00000000608,ENSGALG00000007744,ENSGALG00000014729,ENSGALG00000046160,ENSGALG00000011319,ENSGALG00000039553,ENSGALG00000003261,ENSGALG00000006560,ENSGALG00000009303,ENSGALG00000038520,ENSGALG00000010156,ENSGALG00000004274,ENSGALG00000002175,ENSGALG00000014699,ENSGALG00000032398,ENSGALG00000041263,ENSGALG00000014155,ENSGALG00000012732,ENSGALG00000011099,ENSGALG00000029197,ENSGALG00000038801,…
GO:0031572	G2 DNA damage checkpoint	biological_process	0.030735	0.8483	3	1008	22	15004	ENSGALG00000003085,ENSGALG00000006110,ENSGALG00000002781
GO:0036445	neuronal stem cell division	biological_process	0.030771	0.8483	2	1008	8	15004	ENSGALG00000010967,ENSGALG00000032398
GO:0055057	neuroblast division	biological_process	0.030771	0.8483	2	1008	8	15004	ENSGALG00000010967,ENSGALG00000032398
GO:0004493	methylmalonyl-CoA epimerase activity	molecular_function	0.030847	0.8483	1	1008	1	15004	ENSGALG00000003913
GO:0046491	L-methylmalonyl-CoA metabolic process	biological_process	0.030847	0.8483	1	1008	1	15004	ENSGALG00000003913
GO:1903051	negative regulation of proteolysis involved in cellular protein catabolic process	biological_process	0.030972	0.85049	5	1008	63	15004	ENSGALG00000036892,ENSGALG00000014801,ENSGALG00000015874,ENSGALG00000006110,ENSGALG00000008233
GO:1903461	Okazaki fragment processing involved in mitotic DNA replication	biological_process	0.031135	0.85306	1	1008	1	15004	ENSGALG00000043938
GO:0008574	ATP-dependent microtubule motor activity, plus-end-directed	molecular_function	0.031157	0.85306	3	1008	23	15004	ENSGALG00000002175,ENSGALG00000030597,ENSGALG00000012160
GO:0000075	cell cycle checkpoint	biological_process	0.031224	0.85364	8	1008	126	15004	ENSGALG00000008233,ENSGALG00000006110,ENSGALG00000015874,ENSGALG00000003085,ENSGALG00000004037,ENSGALG00000002781,ENSGALG00000036892,ENSGALG00000014801
GO:0006094	gluconeogenesis	biological_process	0.031389	0.8569	4	1008	45	15004	ENSGALG00000007936,ENSGALG00000005554,ENSGALG00000049891,ENSGALG00000014526
GO:1990023	mitotic spindle midzone	cellular_component	0.031499	0.85866	2	1008	8	15004	ENSGALG00000013208,ENSGALG00000012160
GO:0032812	positive regulation of epinephrine secretion	biological_process	0.031547	0.85873	1	1008	2	15004	ENSGALG00000013604
GO:0044454	nuclear chromosome part	cellular_component	0.031606	0.85908	16	1008	335	15004	ENSGALG00000031571,ENSGALG00000034271,ENSGALG00000007768,ENSGALG00000002781,ENSGALG00000001491,ENSGALG00000041938,ENSGALG00000008233,ENSGALG00000012199,ENSGALG00000006110,ENSGALG00000004304,ENSGALG00000011683,ENSGALG00000014801,ENSGALG00000036892,ENSGALG00000037453,ENSGALG00000004037,ENSGALG00000008393
GO:0036335	intestinal stem cell homeostasis	biological_process	0.031663	0.8594	1	1008	1	15004	ENSGALG00000040834
GO:0016627	oxidoreductase activity, acting on the CH-CH group of donors	molecular_function	0.031731	0.85998	4	1008	47	15004	ENSGALG00000013167,ENSGALG00000036990,ENSGALG00000007072,ENSGALG00000002891
GO:0006790	sulfur compound metabolic process	biological_process	0.03179	0.86035	10	1008	197	15004	ENSGALG00000003913,ENSGALG00000016430,ENSGALG00000039553,ENSGALG00000016993,ENSGALG00000002479,ENSGALG00000007904,ENSGALG00000009700,ENSGALG00000004518,ENSGALG00000015876,ENSGALG00000015961
GO:0048856	anatomical structure development	biological_process	0.0322	0.87019	112	1008	3323	15004	ENSGALG00000014155,ENSGALG00000041263,ENSGALG00000003930,ENSGALG00000016375,ENSGALG00000030603,ENSGALG00000005806,ENSGALG00000014201,ENSGALG00000041938,ENSGALG00000020067,ENSGALG00000031301,ENSGALG00000015519,ENSGALG00000041036,ENSGALG00000010163,ENSGALG00000011998,ENSGALG00000001334,ENSGALG00000012952,ENSGALG00000003922,ENSGALG00000036484,ENSGALG00000011355,ENSGALG00000010346,ENSGALG00000035916,…
GO:0051128	regulation of cellular component organization	biological_process	0.032268	0.87076	59	1008	1576	15004	ENSGALG00000015556,ENSGALG00000030597,ENSGALG00000027932,ENSGALG00000017120,ENSGALG00000038520,ENSGALG00000006110,ENSGALG00000008233,ENSGALG00000006560,ENSGALG00000014801,ENSGALG00000035916,ENSGALG00000008084,ENSGALG00000014999,ENSGALG00000007744,ENSGALG00000000172,ENSGALG00000015846,ENSGALG00000001475,ENSGALG00000011319,ENSGALG00000010346,ENSGALG00000030603,ENSGALG00000014201,ENSGALG00000015874,…
GO:1990845	adaptive thermogenesis	biological_process	0.032537	0.87602	2	1008	10	15004	ENSGALG00000040035,ENSGALG00000017316
GO:0006266	DNA ligation	biological_process	0.032556	0.87602	2	1008	10	15004	ENSGALG00000043938,ENSGALG00000003922
GO:0016500	protein-hormone receptor activity	molecular_function	0.032666	0.87772	2	1008	11	15004	ENSGALG00000010163,ENSGALG00000040834
GO:0042734	presynaptic membrane	cellular_component	0.032749	0.87868	4	1008	39	15004	ENSGALG00000015846,ENSGALG00000049848,ENSGALG00000015111,ENSGALG00000004852
GO:0048038	quinone binding	molecular_function	0.032799	0.87879	2	1008	12	15004	ENSGALG00000009703,ENSGALG00000041418
GO:0019400	alditol metabolic process	biological_process	0.032992	0.88269	2	1008	12	15004	ENSGALG00000007484,ENSGALG00000014526
GO:0016890	site-specific endodeoxyribonuclease activity, specific for altered base	molecular_function	0.033209	0.88598	1	1008	1	15004	ENSGALG00000004037
GO:0071932	replication fork reversal	biological_process	0.033209	0.88598	1	1008	1	15004	ENSGALG00000004037
GO:0009263	deoxyribonucleotide biosynthetic process	biological_process	0.033323	0.88774	2	1008	13	15004	ENSGALG00000005961,ENSGALG00000016442
GO:0007093	mitotic cell cycle checkpoint	biological_process	0.033653	0.89527	6	1008	84	15004	ENSGALG00000006110,ENSGALG00000008233,ENSGALG00000003085,ENSGALG00000014801,ENSGALG00000036892,ENSGALG00000015874
GO:0097458	neuron part	cellular_component	0.033932	0.90064	34	1008	833	15004	ENSGALG00000009509,ENSGALG00000003193,ENSGALG00000003818,ENSGALG00000010053,ENSGALG00000007768,ENSGALG00000007993,ENSGALG00000006267,ENSGALG00000029197,ENSGALG00000004852,ENSGALG00000027853,ENSGALG00000034967,ENSGALG00000030157,ENSGALG00000042652,ENSGALG00000003005,ENSGALG00000009670,ENSGALG00000015111,ENSGALG00000003930,ENSGALG00000031301,ENSGALG00000016915,ENSGALG00000013604,ENSGALG00000012952,…
GO:0006555	methionine metabolic process	biological_process	0.033951	0.90064	2	1008	11	15004	ENSGALG00000002479,ENSGALG00000004518
GO:0045239	tricarboxylic acid cycle enzyme complex	cellular_component	0.034094	0.90315	2	1008	11	15004	ENSGALG00000014155,ENSGALG00000016993
GO:0071228	cellular response to tumor cell	biological_process	0.03426	0.90527	1	1008	1	15004	ENSGALG00000048409
GO:1901623	regulation of lymphocyte chemotaxis	biological_process	0.03427	0.90527	2	1008	10	15004	ENSGALG00000010930,ENSGALG00000029212
GO:0032550	purine ribonucleoside binding	molecular_function	0.034332	0.90562	55	1008	1437	15004	ENSGALG00000002175,ENSGALG00000008444,ENSGALG00000009700,ENSGALG00000034493,ENSGALG00000003085,ENSGALG00000005961,ENSGALG00000008095,ENSGALG00000042400,ENSGALG00000041263,ENSGALG00000002086,ENSGALG00000015602,ENSGALG00000005451,ENSGALG00000009082,ENSGALG00000005806,ENSGALG00000015874,ENSGALG00000016993,ENSGALG00000016438,ENSGALG00000035594,ENSGALG00000011476,ENSGALG00000005809,ENSGALG00000006431,…
GO:0072224	metanephric glomerulus development	biological_process	0.034486	0.90839	2	1008	11	15004	ENSGALG00000005554,ENSGALG00000040834
GO:0001883	purine nucleoside binding	molecular_function	0.034609	0.91006	55	1008	1438	15004	ENSGALG00000008095,ENSGALG00000042400,ENSGALG00000002086,ENSGALG00000015602,ENSGALG00000041263,ENSGALG00000005451,ENSGALG00000009082,ENSGALG00000005806,ENSGALG00000015874,ENSGALG00000002175,ENSGALG00000008444,ENSGALG00000009700,ENSGALG00000034493,ENSGALG00000003085,ENSGALG00000005961,ENSGALG00000006110,ENSGALG00000041814,ENSGALG00000012588,ENSGALG00000008233,ENSGALG00000003922,ENSGALG00000030597,…
GO:0004457	lactate dehydrogenase activity	molecular_function	0.034694	0.91006	1	1008	2	15004	ENSGALG00000006300
GO:0004459	L-lactate dehydrogenase activity	molecular_function	0.034694	0.91006	1	1008	2	15004	ENSGALG00000006300
GO:0003995	acyl-CoA dehydrogenase activity	molecular_function	0.034846	0.91175	2	1008	10	15004	ENSGALG00000002891,ENSGALG00000007072
GO:1903045	neural crest cell migration involved in sympathetic nervous system development	biological_process	0.034899	0.91175	1	1008	1	15004	ENSGALG00000006560
GO:0050922	negative regulation of chemotaxis	biological_process	0.034905	0.91175	4	1008	39	15004	ENSGALG00000006560,ENSGALG00000015519,ENSGALG00000002081,ENSGALG00000029212
GO:0008746	NAD(P)+ transhydrogenase activity	molecular_function	0.035238	0.91789	1	1008	1	15004	ENSGALG00000014869
GO:0016652	oxidoreductase activity, acting on NAD(P)H, NAD(P) as acceptor	molecular_function	0.035238	0.91789	1	1008	1	15004	ENSGALG00000014869
GO:0005940	septin ring	cellular_component	0.035351	0.91878	2	1008	11	15004	ENSGALG00000005809,ENSGALG00000011476
GO:0007135	meiosis II	biological_process	0.03537	0.91878	2	1008	10	15004	ENSGALG00000036892,ENSGALG00000008233
GO:0070925	organelle assembly	biological_process	0.035499	0.91961	19	1008	416	15004	ENSGALG00000002831,ENSGALG00000005458,ENSGALG00000011683,ENSGALG00000012025,ENSGALG00000006110,ENSGALG00000013208,ENSGALG00000030597,ENSGALG00000014753,ENSGALG00000033231,ENSGALG00000009844,ENSGALG00000007993,ENSGALG00000043587,ENSGALG00000006267,ENSGALG00000008095,ENSGALG00000010478,ENSGALG00000010502,ENSGALG00000032398,ENSGALG00000007768,ENSGALG00000004195
GO:0014069	postsynaptic density	cellular_component	0.0355	0.91961	8	1008	123	15004	ENSGALG00000014999,ENSGALG00000035916,ENSGALG00000004071,ENSGALG00000037387,ENSGALG00000015554,ENSGALG00000004852,ENSGALG00000027853,ENSGALG00000041263
GO:0036126	sperm flagellum	cellular_component	0.035671	0.92168	4	1008	47	15004	ENSGALG00000010502,ENSGALG00000035804,ENSGALG00000033271,ENSGALG00000005809
GO:0032549	ribonucleoside binding	molecular_function	0.035754	0.92168	55	1008	1440	15004	ENSGALG00000016438,ENSGALG00000035594,ENSGALG00000011476,ENSGALG00000005809,ENSGALG00000006431,ENSGALG00000016993,ENSGALG00000003922,ENSGALG00000030597,ENSGALG00000054420,ENSGALG00000015691,ENSGALG00000006110,ENSGALG00000041814,ENSGALG00000012588,ENSGALG00000008233,ENSGALG00000005961,ENSGALG00000008444,ENSGALG00000002175,ENSGALG00000034493,ENSGALG00000009700,ENSGALG00000003085,ENSGALG00000009082,…
GO:0070463	tubulin-dependent ATPase activity	molecular_function	0.03576	0.92168	1	1008	1	15004	ENSGALG00000012160
GO:0009310	amine catabolic process	biological_process	0.035776	0.92168	2	1008	12	15004	ENSGALG00000015977,ENSGALG00000004491
GO:0007520	myoblast fusion	biological_process	0.035893	0.92213	3	1008	25	15004	ENSGALG00000000172,ENSGALG00000037540,ENSGALG00000015464
GO:0019319	hexose biosynthetic process	biological_process	0.035922	0.92213	4	1008	47	15004	ENSGALG00000007936,ENSGALG00000049891,ENSGALG00000005554,ENSGALG00000014526
GO:0051451	myoblast migration	biological_process	0.035949	0.92213	2	1008	11	15004	ENSGALG00000014699,ENSGALG00000037540
GO:1901998	toxin transport	biological_process	0.035991	0.92213	3	1008	28	15004	ENSGALG00000030603,ENSGALG00000003256,ENSGALG00000004852
GO:0002689	negative regulation of leukocyte chemotaxis	biological_process	0.036604	0.93656	2	1008	11	15004	ENSGALG00000029212,ENSGALG00000002081
GO:0035337	fatty-acyl-CoA metabolic process	biological_process	0.036791	0.93996	2	1008	11	15004	ENSGALG00000015876,ENSGALG00000003913
GO:0072425	signal transduction involved in G2 DNA damage checkpoint	biological_process	0.036837	0.93996	2	1008	9	15004	ENSGALG00000006110,ENSGALG00000002781
GO:1990253	cellular response to leucine starvation	biological_process	0.036888	0.93997	2	1008	9	15004	ENSGALG00000017204,ENSGALG00000015286
GO:0044702	single organism reproductive process	biological_process	0.036937	0.93997	21	1008	488	15004	ENSGALG00000033231,ENSGALG00000006560,ENSGALG00000038540,ENSGALG00000012160,ENSGALG00000015360,ENSGALG00000001073,ENSGALG00000009395,ENSGALG00000007690,ENSGALG00000039553,ENSGALG00000032398,ENSGALG00000007768,ENSGALG00000008188,ENSGALG00000009241,ENSGALG00000010502,ENSGALG00000013604,ENSGALG00000010163,ENSGALG00000005215,ENSGALG00000040834,ENSGALG00000015519,ENSGALG00000020067,ENSGALG00000041938
GO:0000271	polysaccharide biosynthetic process	biological_process	0.037451	0.95174	4	1008	46	15004	ENSGALG00000016655,ENSGALG00000042771,ENSGALG00000006670,ENSGALG00000005407
GO:2000431	regulation of cytokinesis, actomyosin contractile ring assembly	biological_process	0.037557	0.95264	1	1008	1	15004	ENSGALG00000009157
GO:0010314	phosphatidylinositol-5-phosphate binding	molecular_function	0.037588	0.95264	2	1008	12	15004	ENSGALG00000008293,ENSGALG00000002831
GO:0001882	nucleoside binding	molecular_function	0.037671	0.95266	55	1008	1445	15004	ENSGALG00000007936,ENSGALG00000009844,ENSGALG00000031275,ENSGALG00000011618,ENSGALG00000043806,ENSGALG00000004195,ENSGALG00000031448,ENSGALG00000007768,ENSGALG00000043597,ENSGALG00000036645,ENSGALG00000010120,ENSGALG00000043938,ENSGALG00000012160,ENSGALG00000016896,ENSGALG00000002479,ENSGALG00000004037,ENSGALG00000015358,ENSGALG00000038801,ENSGALG00000008850,ENSGALG00000010440,ENSGALG00000030357,…
GO:0031312	extrinsic component of organelle membrane	cellular_component	0.03769	0.95266	3	1008	25	15004	ENSGALG00000019060,ENSGALG00000007185,ENSGALG00000009082
GO:0070601	centromeric sister chromatid cohesion	biological_process	0.038018	0.95965	2	1008	10	15004	ENSGALG00000036892,ENSGALG00000008233
GO:0042573	retinoic acid metabolic process	biological_process	0.03809	0.96018	2	1008	14	15004	ENSGALG00000011532,ENSGALG00000003193
GO:0043241	protein complex disassembly	biological_process	0.038195	0.96141	7	1008	101	15004	ENSGALG00000005806,ENSGALG00000011645,ENSGALG00000012160,ENSGALG00000014999,ENSGALG00000001475,ENSGALG00000010120,ENSGALG00000010311
GO:0046933	proton-transporting ATP synthase activity, rotational mechanism	molecular_function	0.03829	0.96141	2	1008	15	15004	ENSGALG00000006753,ENSGALG00000038801
GO:0044446	intracellular organelle part	cellular_component	0.038319	0.96141	160	1008	5209	15004	ENSGALG00000019718,ENSGALG00000007484,ENSGALG00000005451,ENSGALG00000010967,ENSGALG00000006489,ENSGALG00000004274,ENSGALG00000003085,ENSGALG00000002175,ENSGALG00000008444,ENSGALG00000001184,ENSGALG00000054420,ENSGALG00000006525,ENSGALG00000041814,ENSGALG00000008606,ENSGALG00000000172,ENSGALG00000011476,ENSGALG00000006704,ENSGALG00000015286,ENSGALG00000015554,ENSGALG00000031571,ENSGALG00000004195,…
GO:0007215	glutamate receptor signaling pathway	biological_process	0.038347	0.96141	5	1008	64	15004	ENSGALG00000040035,ENSGALG00000034109,ENSGALG00000004071,ENSGALG00000009405,ENSGALG00000035916
GO:0034465	response to carbon monoxide	biological_process	0.038395	0.96141	1	1008	1	15004	ENSGALG00000004980
GO:0001764	neuron migration	biological_process	0.038629	0.96598	7	1008	107	15004	ENSGALG00000027853,ENSGALG00000032398,ENSGALG00000029197,ENSGALG00000007993,ENSGALG00000041263,ENSGALG00000011319,ENSGALG00000006560
GO:0016878	acid-thiol ligase activity	molecular_function	0.038783	0.96855	2	1008	11	15004	ENSGALG00000016993,ENSGALG00000015961
GO:0015693	magnesium ion transport	biological_process	0.038865	0.9693	2	1008	13	15004	ENSGALG00000004376,ENSGALG00000032718
GO:2000241	regulation of reproductive process	biological_process	0.03908	0.97034	5	1008	72	15004	ENSGALG00000039553,ENSGALG00000006560,ENSGALG00000013604,ENSGALG00000005215,ENSGALG00000007768
GO:0010714	positive regulation of collagen metabolic process	biological_process	0.039165	0.97034	2	1008	14	15004	ENSGALG00000010346,ENSGALG00000008393
GO:0032965	regulation of collagen biosynthetic process	biological_process	0.039165	0.97034	2	1008	14	15004	ENSGALG00000010346,ENSGALG00000008393
GO:0032967	positive regulation of collagen biosynthetic process	biological_process	0.039165	0.97034	2	1008	14	15004	ENSGALG00000010346,ENSGALG00000008393
GO:0044253	positive regulation of multicellular organismal metabolic process	biological_process	0.039165	0.97034	2	1008	14	15004	ENSGALG00000010346,ENSGALG00000008393
GO:0018105	peptidyl-serine phosphorylation	biological_process	0.039496	0.97219	11	1008	195	15004	ENSGALG00000009241,ENSGALG00000010930,ENSGALG00000041263,ENSGALG00000010967,ENSGALG00000006110,ENSGALG00000015874,ENSGALG00000011248,ENSGALG00000010440,ENSGALG00000007768,ENSGALG00000003085,ENSGALG00000034493
GO:0048521	negative regulation of behavior	biological_process	0.039517	0.97219	4	1008	41	15004	ENSGALG00000006560,ENSGALG00000015519,ENSGALG00000002081,ENSGALG00000029212
GO:1990752	microtubule end	cellular_component	0.039525	0.97219	3	1008	20	15004	ENSGALG00000010120,ENSGALG00000010311,ENSGALG00000032398
GO:0032133	chromosome passenger complex	cellular_component	0.03956	0.97219	1	1008	2	15004	ENSGALG00000007768
GO:0034602	oxoglutarate dehydrogenase (NAD+) activity	molecular_function	0.039651	0.97219	1	1008	1	15004	ENSGALG00000014155
GO:0005503	all-trans retinal binding	molecular_function	0.039752	0.97219	1	1008	2	15004	ENSGALG00000011532
GO:0097224	sperm connecting piece	cellular_component	0.039767	0.97219	1	1008	2	15004	ENSGALG00000010502
GO:0051271	negative regulation of cellular component movement	biological_process	0.039897	0.97219	10	1008	182	15004	ENSGALG00000039553,ENSGALG00000000608,ENSGALG00000004901,ENSGALG00000011645,ENSGALG00000029212,ENSGALG00000009241,ENSGALG00000010311,ENSGALG00000002081,ENSGALG00000006560,ENSGALG00000005554
GO:1900542	regulation of purine nucleotide metabolic process	biological_process	0.039988	0.97219	5	1008	70	15004	ENSGALG00000007936,ENSGALG00000010163,ENSGALG00000040834,ENSGALG00000040035,ENSGALG00000049891
GO:0072272	proximal/distal pattern formation involved in metanephric nephron development	biological_process	0.040051	0.97219	1	1008	2	15004	ENSGALG00000013193
GO:0031105	septin complex	cellular_component	0.040075	0.97219	2	1008	12	15004	ENSGALG00000011476,ENSGALG00000005809
GO:0060290	transdifferentiation	biological_process	0.040124	0.97219	1	1008	2	15004	ENSGALG00000000172
GO:0004133	glycogen debranching enzyme activity	molecular_function	0.04013	0.97219	1	1008	1	15004	ENSGALG00000005407
GO:0004134	4-alpha-glucanotransferase activity	molecular_function	0.04013	0.97219	1	1008	1	15004	ENSGALG00000005407
GO:0004135	amylo-alpha-1,6-glucosidase activity	molecular_function	0.04013	0.97219	1	1008	1	15004	ENSGALG00000005407
GO:0090599	alpha-glucosidase activity	molecular_function	0.04013	0.97219	1	1008	1	15004	ENSGALG00000005407
GO:0045739	positive regulation of DNA repair	biological_process	0.040221	0.97219	4	1008	40	15004	ENSGALG00000002781,ENSGALG00000027932,ENSGALG00000004508,ENSGALG00000043033
GO:0043586	tongue development	biological_process	0.040253	0.97219	2	1008	12	15004	ENSGALG00000015101,ENSGALG00000011355
GO:0008425	2-polyprenyl-6-methoxy-1,4-benzoquinone methyltransferase activity	molecular_function	0.040277	0.97219	1	1008	2	15004	ENSGALG00000007185
GO:0030580	quinone cofactor methyltransferase activity	molecular_function	0.040277	0.97219	1	1008	2	15004	ENSGALG00000007185
GO:0044272	sulfur compound biosynthetic process	biological_process	0.04044	0.97487	6	1008	97	15004	ENSGALG00000009700,ENSGALG00000007904,ENSGALG00000002479,ENSGALG00000016430,ENSGALG00000015876,ENSGALG00000004518
GO:0016310	phosphorylation	biological_process	0.040502	0.97511	55	1008	1548	15004	ENSGALG00000015602,ENSGALG00000041263,ENSGALG00000042400,ENSGALG00000010967,ENSGALG00000015874,ENSGALG00000009082,ENSGALG00000003085,ENSGALG00000009700,ENSGALG00000034493,ENSGALG00000002175,ENSGALG00000035334,ENSGALG00000005961,ENSGALG00000014526,ENSGALG00000008233,ENSGALG00000008606,ENSGALG00000006110,ENSGALG00000005789,ENSGALG00000027963,ENSGALG00000001184,ENSGALG00000008066,ENSGALG00000006525,…
GO:0050429	calcium-dependent phospholipase C activity	molecular_function	0.040951	0.98465	1	1008	1	15004	ENSGALG00000010312
GO:0042585	germinal vesicle	cellular_component	0.041082	0.98585	1	1008	2	15004	ENSGALG00000007768
GO:0051781	positive regulation of cell division	biological_process	0.041106	0.98585	5	1008	75	15004	ENSGALG00000002175,ENSGALG00000008095,ENSGALG00000009157,ENSGALG00000027932,ENSGALG00000033231
GO:0032559	adenyl ribonucleotide binding	molecular_function	0.04117	0.98614	47	1008	1162	15004	ENSGALG00000016993,ENSGALG00000006431,ENSGALG00000035594,ENSGALG00000016438,ENSGALG00000008233,ENSGALG00000012588,ENSGALG00000041814,ENSGALG00000006110,ENSGALG00000015691,ENSGALG00000030597,ENSGALG00000003922,ENSGALG00000009700,ENSGALG00000034493,ENSGALG00000003085,ENSGALG00000002175,ENSGALG00000005961,ENSGALG00000005451,ENSGALG00000015602,ENSGALG00000041263,ENSGALG00000042400,ENSGALG00000008095,…
GO:0009153	purine deoxyribonucleotide biosynthetic process	biological_process	0.041275	0.98697	1	1008	2	15004	ENSGALG00000005961
GO:0005814	centriole	cellular_component	0.04131	0.98697	6	1008	77	15004	ENSGALG00000005806,ENSGALG00000003922,ENSGALG00000043587,ENSGALG00000012025,ENSGALG00000006110,ENSGALG00000010478
GO:1900449	regulation of glutamate receptor signaling pathway	biological_process	0.041363	0.98697	3	1008	30	15004	ENSGALG00000004071,ENSGALG00000035916,ENSGALG00000040035
GO:0021685	cerebellar granular layer structural organization	biological_process	0.041515	0.98934	1	1008	1	15004	ENSGALG00000002175
GO:0098797	plasma membrane protein complex	cellular_component	0.041616	0.99049	17	1008	381	15004	ENSGALG00000009670,ENSGALG00000035916,ENSGALG00000003005,ENSGALG00000009405,ENSGALG00000009395,ENSGALG00000000608,ENSGALG00000011040,ENSGALG00000011009,ENSGALG00000001334,ENSGALG00000004376,ENSGALG00000005400,ENSGALG00000008606,ENSGALG00000005215,ENSGALG00000008747,ENSGALG00000004901,ENSGALG00000034109,ENSGALG00000004980
GO:0006631	fatty acid metabolic process	biological_process	0.041842	0.99461	10	1008	201	15004	ENSGALG00000009700,ENSGALG00000006073,ENSGALG00000017316,ENSGALG00000002781,ENSGALG00000015876,ENSGALG00000036990,ENSGALG00000007072,ENSGALG00000005554,ENSGALG00000016456,ENSGALG00000002891
GO:0008466	glycogenin glucosyltransferase activity	molecular_function	0.042152	1	1	1008	2	15004	ENSGALG00000016655
GO:0061622	glycolytic process through glucose-1-phosphate	biological_process	0.042561	1	1	1008	2	15004	ENSGALG00000033271
GO:0008670	2,4-dienoyl-CoA reductase (NADPH) activity	molecular_function	0.042697	1	1	1008	2	15004	ENSGALG00000036990
GO:1900195	positive regulation of oocyte maturation	biological_process	0.043063	1	1	1008	2	15004	ENSGALG00000007768
GO:0016888	endodeoxyribonuclease activity, producing 5'-phosphomonoesters	molecular_function	0.043067	1	2	1008	12	15004	ENSGALG00000004037,ENSGALG00000010748
GO:0032555	purine ribonucleotide binding	molecular_function	0.043099	1	55	1008	1460	15004	ENSGALG00000016896,ENSGALG00000002479,ENSGALG00000004037,ENSGALG00000015358,ENSGALG00000012160,ENSGALG00000010311,ENSGALG00000010930,ENSGALG00000008369,ENSGALG00000038801,ENSGALG00000008850,ENSGALG00000010440,ENSGALG00000030357,ENSGALG00000004852,ENSGALG00000013208,ENSGALG00000031275,ENSGALG00000011618,ENSGALG00000043806,ENSGALG00000007936,ENSGALG00000009844,ENSGALG00000010120,ENSGALG00000036645,…
GO:0001656	metanephros development	biological_process	0.043165	1	5	1008	69	15004	ENSGALG00000005554,ENSGALG00000040834,ENSGALG00000013193,ENSGALG00000043033,ENSGALG00000008747
GO:0044085	cellular component biogenesis	biological_process	0.043191	1	65	1008	1862	15004	ENSGALG00000003818,ENSGALG00000004195,ENSGALG00000017282,ENSGALG00000009157,ENSGALG00000009844,ENSGALG00000017272,ENSGALG00000004901,ENSGALG00000006267,ENSGALG00000043642,ENSGALG00000014978,ENSGALG00000027853,ENSGALG00000002479,ENSGALG00000002831,ENSGALG00000006073,ENSGALG00000015111,ENSGALG00000039171,ENSGALG00000008095,ENSGALG00000010502,ENSGALG00000005451,ENSGALG00000032398,ENSGALG00000002175,…
GO:0072202	cell differentiation involved in metanephros development	biological_process	0.043221	1	2	1008	11	15004	ENSGALG00000040834,ENSGALG00000005554
GO:0004739	pyruvate dehydrogenase (acetyl-transferring) activity	molecular_function	0.043452	1	1	1008	2	15004	ENSGALG00000016430
GO:0030554	adenyl nucleotide binding	molecular_function	0.043466	1	47	1008	1168	15004	ENSGALG00000004037,ENSGALG00000015358,ENSGALG00000002479,ENSGALG00000016896,ENSGALG00000012160,ENSGALG00000008369,ENSGALG00000010930,ENSGALG00000010311,ENSGALG00000013208,ENSGALG00000010440,ENSGALG00000030357,ENSGALG00000038801,ENSGALG00000008850,ENSGALG00000043806,ENSGALG00000009844,ENSGALG00000007936,ENSGALG00000043938,ENSGALG00000036645,ENSGALG00000043597,ENSGALG00000010120,ENSGALG00000007768,…
GO:0043149	stress fiber assembly	biological_process	0.043563	1	5	1008	66	15004	ENSGALG00000012732,ENSGALG00000001475,ENSGALG00000002831,ENSGALG00000010346,ENSGALG00000011645
GO:0070510	regulation of histone H4-K20 methylation	biological_process	0.043626	1	1	1008	1	15004	ENSGALG00000002781
GO:0070512	positive regulation of histone H4-K20 methylation	biological_process	0.043626	1	1	1008	1	15004	ENSGALG00000002781
GO:0043616	keratinocyte proliferation	biological_process	0.043631	1	3	1008	27	15004	ENSGALG00000003033,ENSGALG00000042400,ENSGALG00000027374
GO:0006140	regulation of nucleotide metabolic process	biological_process	0.043789	1	5	1008	72	15004	ENSGALG00000007936,ENSGALG00000010163,ENSGALG00000040834,ENSGALG00000040035,ENSGALG00000049891
GO:0007127	meiosis I	biological_process	0.043892	1	5	1008	69	15004	ENSGALG00000011683,ENSGALG00000007768,ENSGALG00000037453,ENSGALG00000006110,ENSGALG00000041938
GO:0004132	dCMP deaminase activity	molecular_function	0.043945	1	1	1008	2	15004	ENSGALG00000010674
GO:0009206	purine ribonucleoside triphosphate biosynthetic process	biological_process	0.044022	1	3	1008	37	15004	ENSGALG00000006753,ENSGALG00000038801,ENSGALG00000001330
GO:0051726	regulation of cell cycle	biological_process	0.04403	1	26	1008	638	15004	ENSGALG00000010478,ENSGALG00000008095,ENSGALG00000009690,ENSGALG00000032398,ENSGALG00000008188,ENSGALG00000007768,ENSGALG00000005676,ENSGALG00000015874,ENSGALG00000009157,ENSGALG00000002175,ENSGALG00000003085,ENSGALG00000002781,ENSGALG00000006267,ENSGALG00000006110,ENSGALG00000008233,ENSGALG00000027932,ENSGALG00000013208,ENSGALG00000030597,ENSGALG00000033231,ENSGALG00000003033,ENSGALG00000034967,…
GO:1901991	negative regulation of mitotic cell cycle phase transition	biological_process	0.044116	1	6	1008	86	15004	ENSGALG00000006110,ENSGALG00000008233,ENSGALG00000003085,ENSGALG00000014801,ENSGALG00000036892,ENSGALG00000015874
GO:0001523	retinoid metabolic process	biological_process	0.044317	1	3	1008	34	15004	ENSGALG00000015143,ENSGALG00000011532,ENSGALG00000003193
GO:0005546	phosphatidylinositol-4,5-bisphosphate binding	molecular_function	0.044317	1	4	1008	49	15004	ENSGALG00000004376,ENSGALG00000015846,ENSGALG00000031301,ENSGALG00000008293
GO:0030263	apoptotic chromosome condensation	biological_process	0.044516	1	1	1008	1	15004	ENSGALG00000003922
GO:0031592	centrosomal corona	cellular_component	0.044542	1	1	1008	1	15004	ENSGALG00000011645
GO:0070493	thrombin receptor signaling pathway	biological_process	0.044625	1	2	1008	12	15004	ENSGALG00000014978,ENSGALG00000001475
GO:0060405	regulation of penile erection	biological_process	0.044726	1	1	1008	2	15004	ENSGALG00000013604
GO:0061700	GATOR2 complex	cellular_component	0.044782	1	2	1008	11	15004	ENSGALG00000015286,ENSGALG00000017204
GO:0035639	purine ribonucleoside triphosphate binding	molecular_function	0.045069	1	54	1008	1431	15004	ENSGALG00000010311,ENSGALG00000010930,ENSGALG00000008369,ENSGALG00000038801,ENSGALG00000008850,ENSGALG00000030357,ENSGALG00000010440,ENSGALG00000013208,ENSGALG00000004852,ENSGALG00000016896,ENSGALG00000002479,ENSGALG00000015358,ENSGALG00000004037,ENSGALG00000012160,ENSGALG00000036645,ENSGALG00000043597,ENSGALG00000010120,ENSGALG00000043938,ENSGALG00000004195,ENSGALG00000031448,ENSGALG00000007768,…
GO:0051725	protein de-ADP-ribosylation	biological_process	0.045263	1	1	1008	2	15004	ENSGALG00000015473
GO:0045202	synapse	cellular_component	0.045326	1	25	1008	595	15004	ENSGALG00000006912,ENSGALG00000030157,ENSGALG00000015846,ENSGALG00000014999,ENSGALG00000009405,ENSGALG00000035916,ENSGALG00000003005,ENSGALG00000015111,ENSGALG00000009395,ENSGALG00000049848,ENSGALG00000032619,ENSGALG00000037387,ENSGALG00000027853,ENSGALG00000004852,ENSGALG00000031895,ENSGALG00000031301,ENSGALG00000009844,ENSGALG00000041263,ENSGALG00000003930,ENSGALG00000003818,ENSGALG00000034109,…
GO:0071103	DNA conformation change	biological_process	0.045499	1	8	1008	138	15004	ENSGALG00000015691,ENSGALG00000014425,ENSGALG00000003922,ENSGALG00000005451,ENSGALG00000008584,ENSGALG00000004687,ENSGALG00000001491,ENSGALG00000004037
GO:0006096	glycolytic process	biological_process	0.045599	1	4	1008	49	15004	ENSGALG00000007936,ENSGALG00000033271,ENSGALG00000014526,ENSGALG00000049891
GO:0006757	ATP generation from ADP	biological_process	0.045599	1	4	1008	49	15004	ENSGALG00000049891,ENSGALG00000014526,ENSGALG00000033271,ENSGALG00000007936
GO:0021539	subthalamus development	biological_process	0.045681	1	1	1008	2	15004	ENSGALG00000028302
GO:0016462	pyrophosphatase activity	molecular_function	0.045886	1	29	1008	711	15004	ENSGALG00000041814,ENSGALG00000012588,ENSGALG00000001334,ENSGALG00000008369,ENSGALG00000038801,ENSGALG00000054420,ENSGALG00000004852,ENSGALG00000013208,ENSGALG00000030597,ENSGALG00000003922,ENSGALG00000016896,ENSGALG00000015358,ENSGALG00000004037,ENSGALG00000012160,ENSGALG00000005809,ENSGALG00000011476,ENSGALG00000035594,ENSGALG00000006753,ENSGALG00000002086,ENSGALG00000010120,ENSGALG00000036645,…
GO:0061318	renal filtration cell differentiation	biological_process	0.046302	1	2	1008	12	15004	ENSGALG00000005554,ENSGALG00000012952
GO:0072112	glomerular visceral epithelial cell differentiation	biological_process	0.046302	1	2	1008	12	15004	ENSGALG00000005554,ENSGALG00000012952
GO:0061485	memory T cell proliferation	biological_process	0.046349	1	1	1008	1	15004	ENSGALG00000010156
GO:1903363	negative regulation of cellular protein catabolic process	biological_process	0.046368	1	5	1008	70	15004	ENSGALG00000008233,ENSGALG00000006110,ENSGALG00000015874,ENSGALG00000036892,ENSGALG00000014801
GO:0000212	meiotic spindle organization	biological_process	0.046375	1	2	1008	9	15004	ENSGALG00000007768,ENSGALG00000032398
GO:0004019	adenylosuccinate synthase activity	molecular_function	0.046626	1	1	1008	2	15004	ENSGALG00000011618
GO:0005524	ATP binding	molecular_function	0.046657	1	46	1008	1142	15004	ENSGALG00000005961,ENSGALG00000002175,ENSGALG00000003085,ENSGALG00000009700,ENSGALG00000034493,ENSGALG00000005806,ENSGALG00000015874,ENSGALG00000042400,ENSGALG00000008095,ENSGALG00000005451,ENSGALG00000041263,ENSGALG00000015602,ENSGALG00000035594,ENSGALG00000016438,ENSGALG00000006431,ENSGALG00000016993,ENSGALG00000003922,ENSGALG00000030597,ENSGALG00000015691,ENSGALG00000006110,ENSGALG00000008233,…
GO:0014060	regulation of epinephrine secretion	biological_process	0.047023	1	1	1008	3	15004	ENSGALG00000013604
GO:0048241	epinephrine transport	biological_process	0.047023	1	1	1008	3	15004	ENSGALG00000013604
GO:0048242	epinephrine secretion	biological_process	0.047023	1	1	1008	3	15004	ENSGALG00000013604
GO:0021952	central nervous system projection neuron axonogenesis	biological_process	0.04711	1	3	1008	21	15004	ENSGALG00000016915,ENSGALG00000007993,ENSGALG00000041263
GO:0017076	purine nucleotide binding	molecular_function	0.047168	1	55	1008	1471	15004	ENSGALG00000031448,ENSGALG00000004195,ENSGALG00000007768,ENSGALG00000043597,ENSGALG00000036645,ENSGALG00000010120,ENSGALG00000043938,ENSGALG00000007936,ENSGALG00000009844,ENSGALG00000031275,ENSGALG00000011618,ENSGALG00000043806,ENSGALG00000008850,ENSGALG00000038801,ENSGALG00000030357,ENSGALG00000010440,ENSGALG00000013208,ENSGALG00000004852,ENSGALG00000010311,ENSGALG00000010930,ENSGALG00000008369,…
GO:0004668	protein-arginine deiminase activity	molecular_function	0.047212	1	1	1008	2	15004	ENSGALG00000029212
GO:0018101	protein citrullination	biological_process	0.047212	1	1	1008	2	15004	ENSGALG00000029212
GO:0036414	histone citrullination	biological_process	0.047212	1	1	1008	2	15004	ENSGALG00000029212
GO:0048731	system development	biological_process	0.047383	1	93	1008	2733	15004	ENSGALG00000007768,ENSGALG00000009690,ENSGALG00000010053,ENSGALG00000031448,ENSGALG00000042766,ENSGALG00000009241,ENSGALG00000002781,ENSGALG00000011645,ENSGALG00000011270,ENSGALG00000007993,ENSGALG00000043587,ENSGALG00000007582,ENSGALG00000040834,ENSGALG00000030357,ENSGALG00000033231,ENSGALG00000037387,ENSGALG00000029197,ENSGALG00000038801,ENSGALG00000005554,ENSGALG00000040035,ENSGALG00000033671,…
GO:0046166	glyceraldehyde-3-phosphate biosynthetic process	biological_process	0.047416	1	1	1008	2	15004	ENSGALG00000014526
GO:0007056	spindle assembly involved in female meiosis	biological_process	0.047432	1	1	1008	2	15004	ENSGALG00000007768
GO:0007057	spindle assembly involved in female meiosis I	biological_process	0.047432	1	1	1008	2	15004	ENSGALG00000007768
GO:0009145	purine nucleoside triphosphate biosynthetic process	biological_process	0.047468	1	3	1008	38	15004	ENSGALG00000001330,ENSGALG00000006753,ENSGALG00000038801
GO:0035552	oxidative single-stranded DNA demethylation	biological_process	0.047488	1	1	1008	2	15004	ENSGALG00000041036
GO:0099738	cell cortex region	cellular_component	0.047515	1	3	1008	25	15004	ENSGALG00000043642,ENSGALG00000027853,ENSGALG00000011645
GO:0032434	regulation of proteasomal ubiquitin-dependent protein catabolic process	biological_process	0.047587	1	7	1008	119	15004	ENSGALG00000006110,ENSGALG00000008233,ENSGALG00000014801,ENSGALG00000036892,ENSGALG00000007768,ENSGALG00000013208,ENSGALG00000015874
GO:0005813	centrosome	cellular_component	0.047659	1	18	1008	390	15004	ENSGALG00000043587,ENSGALG00000011645,ENSGALG00000003085,ENSGALG00000005806,ENSGALG00000009690,ENSGALG00000007768,ENSGALG00000010120,ENSGALG00000008095,ENSGALG00000010478,ENSGALG00000012775,ENSGALG00000014801,ENSGALG00000004161,ENSGALG00000003922,ENSGALG00000027932,ENSGALG00000008763,ENSGALG00000042009,ENSGALG00000012025,ENSGALG00000006110
GO:0009156	ribonucleoside monophosphate biosynthetic process	biological_process	0.047683	1	4	1008	60	15004	ENSGALG00000006753,ENSGALG00000038801,ENSGALG00000011618,ENSGALG00000001330
GO:0072698	protein localization to microtubule cytoskeleton	biological_process	0.047893	1	3	1008	26	15004	ENSGALG00000010478,ENSGALG00000007768,ENSGALG00000015874
GO:0045196	establishment or maintenance of neuroblast polarity	biological_process	0.047982	1	1	1008	1	15004	ENSGALG00000010967
GO:0045200	establishment of neuroblast polarity	biological_process	0.047982	1	1	1008	1	15004	ENSGALG00000010967
GO:0016818	hydrolase activity, acting on acid anhydrides, in phosphorus-containing anhydrides	molecular_function	0.047994	1	29	1008	715	15004	ENSGALG00000016896,ENSGALG00000004037,ENSGALG00000015358,ENSGALG00000012160,ENSGALG00000011476,ENSGALG00000005809,ENSGALG00000035594,ENSGALG00000006753,ENSGALG00000041814,ENSGALG00000012588,ENSGALG00000008369,ENSGALG00000001334,ENSGALG00000038801,ENSGALG00000054420,ENSGALG00000013208,ENSGALG00000030597,ENSGALG00000003922,ENSGALG00000004852,ENSGALG00000031275,ENSGALG00000043806,ENSGALG00000002175,…
GO:0044770	cell cycle phase transition	biological_process	0.048127	1	13	1008	267	15004	ENSGALG00000003033,ENSGALG00000002175,ENSGALG00000003085,ENSGALG00000011645,ENSGALG00000014801,ENSGALG00000036892,ENSGALG00000002781,ENSGALG00000004161,ENSGALG00000006110,ENSGALG00000008233,ENSGALG00000009690,ENSGALG00000013208,ENSGALG00000015874
GO:0051294	establishment of spindle orientation	biological_process	0.048247	1	3	1008	27	15004	ENSGALG00000006110,ENSGALG00000011645,ENSGALG00000014801
GO:1902578	single-organism localization	biological_process	0.048353	1	93	1008	2831	15004	ENSGALG00000011009,ENSGALG00000014999,ENSGALG00000017032,ENSGALG00000011040,ENSGALG00000009395,ENSGALG00000015143,ENSGALG00000002321,ENSGALG00000035916,ENSGALG00000010346,ENSGALG00000007205,ENSGALG00000015846,ENSGALG00000002728,ENSGALG00000003261,ENSGALG00000005400,ENSGALG00000027963,ENSGALG00000011998,ENSGALG00000005215,ENSGALG00000035334,ENSGALG00000031301,ENSGALG00000003930,ENSGALG00000035804,…
GO:2000279	negative regulation of DNA biosynthetic process	biological_process	0.048467	1	2	1008	13	15004	ENSGALG00000037453,ENSGALG00000005554
GO:0001701	in utero embryonic development	biological_process	0.048557	1	4	1008	49	15004	ENSGALG00000011998,ENSGALG00000015111,ENSGALG00000020067,ENSGALG00000003930
GO:0005244	voltage-gated ion channel activity	molecular_function	0.048576	1	8	1008	139	15004	ENSGALG00000014695,ENSGALG00000011040,ENSGALG00000011009,ENSGALG00000005215,ENSGALG00000016054,ENSGALG00000004376,ENSGALG00000005400,ENSGALG00000004980
GO:0022832	voltage-gated channel activity	molecular_function	0.048576	1	8	1008	139	15004	ENSGALG00000004980,ENSGALG00000016054,ENSGALG00000005400,ENSGALG00000004376,ENSGALG00000005215,ENSGALG00000011040,ENSGALG00000011009,ENSGALG00000014695
GO:2000401	regulation of lymphocyte migration	biological_process	0.048665	1	3	1008	29	15004	ENSGALG00000010156,ENSGALG00000029212,ENSGALG00000010930
GO:0016935	glycine-gated chloride channel complex	cellular_component	0.048729	1	1	1008	2	15004	ENSGALG00000009395
GO:0035637	multicellular organismal signaling	biological_process	0.04882	1	6	1008	84	15004	ENSGALG00000011009,ENSGALG00000011040,ENSGALG00000005215,ENSGALG00000003005,ENSGALG00000014695,ENSGALG00000004376
GO:0032553	ribonucleotide binding	molecular_function	0.049114	1	55	1008	1473	15004	ENSGALG00000005961,ENSGALG00000003085,ENSGALG00000009700,ENSGALG00000034493,ENSGALG00000008444,ENSGALG00000002175,ENSGALG00000015874,ENSGALG00000005806,ENSGALG00000009082,ENSGALG00000005451,ENSGALG00000015602,ENSGALG00000002086,ENSGALG00000041263,ENSGALG00000042400,ENSGALG00000008095,ENSGALG00000006431,ENSGALG00000011476,ENSGALG00000005809,ENSGALG00000035594,ENSGALG00000016438,ENSGALG00000016993,…
GO:0046364	monosaccharide biosynthetic process	biological_process	0.049184	1	4	1008	53	15004	ENSGALG00000014526,ENSGALG00000049891,ENSGALG00000005554,ENSGALG00000007936
GO:0009132	nucleoside diphosphate metabolic process	biological_process	0.049336	1	5	1008	76	15004	ENSGALG00000015961,ENSGALG00000007936,ENSGALG00000033271,ENSGALG00000014526,ENSGALG00000049891
GO:0003050	regulation of systemic arterial blood pressure by atrial natriuretic peptide	biological_process	0.049351	1	1	1008	2	15004	ENSGALG00000002086
GO:0016817	hydrolase activity, acting on acid anhydrides	molecular_function	0.049578	1	29	1008	716	15004	ENSGALG00000005809,ENSGALG00000011476,ENSGALG00000012160,ENSGALG00000006753,ENSGALG00000035594,ENSGALG00000016896,ENSGALG00000015358,ENSGALG00000004037,ENSGALG00000038801,ENSGALG00000054420,ENSGALG00000030597,ENSGALG00000013208,ENSGALG00000004852,ENSGALG00000003922,ENSGALG00000012588,ENSGALG00000041814,ENSGALG00000001334,ENSGALG00000008369,ENSGALG00000009844,ENSGALG00000031275,ENSGALG00000008444,…
GO:1901990	regulation of mitotic cell cycle phase transition	biological_process	0.049599	1	9	1008	159	15004	ENSGALG00000008233,ENSGALG00000006110,ENSGALG00000015874,ENSGALG00000013208,ENSGALG00000009690,ENSGALG00000003085,ENSGALG00000002175,ENSGALG00000014801,ENSGALG00000036892
GO:0004556	alpha-amylase activity	molecular_function	0.049843	1	1	1008	2	15004	ENSGALG00000005147
GO:0016160	amylase activity	molecular_function	0.049843	1	1	1008	2	15004	ENSGALG00000005147
GO:0016903	oxidoreductase activity, acting on the aldehyde or oxo group of donors	molecular_function	0.050165	1	3	1008	31	15004	ENSGALG00000014155,ENSGALG00000016430,ENSGALG00000007904
GO:0043201	response to leucine	biological_process	0.050268	1	2	1008	10	15004	ENSGALG00000015286,ENSGALG00000017204
GO:0071233	cellular response to leucine	biological_process	0.050268	1	2	1008	10	15004	ENSGALG00000015286,ENSGALG00000017204
GO:0044724	single-organism carbohydrate catabolic process	biological_process	0.050399	1	5	1008	76	15004	ENSGALG00000014526,ENSGALG00000033271,ENSGALG00000005407,ENSGALG00000049891,ENSGALG00000007936
GO:0006271	DNA strand elongation involved in DNA replication	biological_process	0.050533	1	2	1008	12	15004	ENSGALG00000004037,ENSGALG00000043938
GO:0045120	pronucleus	cellular_component	0.050775	1	2	1008	13	15004	ENSGALG00000009690,ENSGALG00000007768
GO:0004948	calcitonin receptor activity	molecular_function	0.051323	1	1	1008	2	15004	ENSGALG00000009509
GO:1901981	phosphatidylinositol phosphate binding	molecular_function	0.05156	1	7	1008	117	15004	ENSGALG00000002831,ENSGALG00000031301,ENSGALG00000004376,ENSGALG00000015846,ENSGALG00000008293,ENSGALG00000033231,ENSGALG00000014978
GO:0016101	diterpenoid metabolic process	biological_process	0.051584	1	3	1008	36	15004	ENSGALG00000015143,ENSGALG00000011532,ENSGALG00000003193
GO:0014735	regulation of muscle atrophy	biological_process	0.051815	1	1	1008	2	15004	ENSGALG00000000172
GO:0014737	positive regulation of muscle atrophy	biological_process	0.051815	1	1	1008	2	15004	ENSGALG00000000172
GO:0001503	ossification	biological_process	0.052015	1	11	1008	234	15004	ENSGALG00000038540,ENSGALG00000009509,ENSGALG00000016375,ENSGALG00000009241,ENSGALG00000040035,ENSGALG00000000172,ENSGALG00000004274,ENSGALG00000010346,ENSGALG00000016797,ENSGALG00000040834,ENSGALG00000002831
GO:0030799	regulation of cyclic nucleotide metabolic process	biological_process	0.052114	1	3	1008	29	15004	ENSGALG00000010163,ENSGALG00000040834,ENSGALG00000040035
GO:0030802	regulation of cyclic nucleotide biosynthetic process	biological_process	0.052114	1	3	1008	29	15004	ENSGALG00000010163,ENSGALG00000040035,ENSGALG00000040834
GO:0016477	cell migration	biological_process	0.052184	1	34	1008	865	15004	ENSGALG00000005554,ENSGALG00000043642,ENSGALG00000010930,ENSGALG00000010311,ENSGALG00000027853,ENSGALG00000037540,ENSGALG00000029197,ENSGALG00000038801,ENSGALG00000011099,ENSGALG00000007246,ENSGALG00000009241,ENSGALG00000002081,ENSGALG00000010053,ENSGALG00000007582,ENSGALG00000029212,ENSGALG00000011645,ENSGALG00000004901,ENSGALG00000007993,ENSGALG00000043587,ENSGALG00000038520,ENSGALG00000006560,…
GO:0035373	chondroitin sulfate proteoglycan binding	molecular_function	0.052368	1	1	1008	1	15004	ENSGALG00000010053
GO:0021730	trigeminal sensory nucleus development	biological_process	0.05238	1	1	1008	2	15004	ENSGALG00000029197
GO:0021740	principal sensory nucleus of trigeminal nerve development	biological_process	0.05238	1	1	1008	2	15004	ENSGALG00000029197
GO:2000584	negative regulation of platelet-derived growth factor receptor-alpha signaling pathway	biological_process	0.052478	1	1	1008	2	15004	ENSGALG00000005554
GO:0031932	TORC2 complex	cellular_component	0.052904	1	2	1008	12	15004	ENSGALG00000017204,ENSGALG00000015286
GO:0019318	hexose metabolic process	biological_process	0.05304	1	7	1008	127	15004	ENSGALG00000033271,ENSGALG00000014526,ENSGALG00000009700,ENSGALG00000049891,ENSGALG00000005554,ENSGALG00000007936,ENSGALG00000011016
GO:0005501	retinoid binding	molecular_function	0.053127	1	2	1008	18	15004	ENSGALG00000003193,ENSGALG00000011532
GO:0019840	isoprenoid binding	molecular_function	0.053127	1	2	1008	18	15004	ENSGALG00000011532,ENSGALG00000003193
GO:0033178	proton-transporting two-sector ATPase complex, catalytic domain	cellular_component	0.053165	1	2	1008	15	15004	ENSGALG00000006753,ENSGALG00000038801
GO:0070852	cell body fiber	cellular_component	0.053358	1	1	1008	3	15004	ENSGALG00000003193
GO:0060084	synaptic transmission involved in micturition	biological_process	0.053468	1	1	1008	2	15004	ENSGALG00000003005
GO:0035173	histone kinase activity	molecular_function	0.053475	1	2	1008	12	15004	ENSGALG00000003085,ENSGALG00000007768
GO:0072311	glomerular epithelial cell differentiation	biological_process	0.053494	1	2	1008	13	15004	ENSGALG00000012952,ENSGALG00000005554
GO:0035516	oxidative DNA demethylase activity	molecular_function	0.054025	1	1	1008	2	15004	ENSGALG00000041036
GO:0042245	RNA repair	biological_process	0.054025	1	1	1008	2	15004	ENSGALG00000041036
GO:0032091	negative regulation of protein binding	biological_process	0.054176	1	4	1008	54	15004	ENSGALG00000007768,ENSGALG00000010053,ENSGALG00000005554,ENSGALG00000040035
GO:0046661	male sex differentiation	biological_process	0.054209	1	6	1008	96	15004	ENSGALG00000012160,ENSGALG00000032398,ENSGALG00000006560,ENSGALG00000009241,ENSGALG00000040834,ENSGALG00000007690
GO:0021953	central nervous system neuron differentiation	biological_process	0.054447	1	8	1008	140	15004	ENSGALG00000034967,ENSGALG00000016915,ENSGALG00000007993,ENSGALG00000014155,ENSGALG00000028302,ENSGALG00000041814,ENSGALG00000041263,ENSGALG00000006560
GO:0071417	cellular response to organonitrogen compound	biological_process	0.054491	1	14	1008	290	15004	ENSGALG00000031112,ENSGALG00000009700,ENSGALG00000006912,ENSGALG00000003033,ENSGALG00000049891,ENSGALG00000000608,ENSGALG00000002781,ENSGALG00000017204,ENSGALG00000005554,ENSGALG00000040035,ENSGALG00000016456,ENSGALG00000015286,ENSGALG00000003778,ENSGALG00000007484
GO:0047389	glycerophosphocholine phosphodiesterase activity	molecular_function	0.054531	1	1	1008	2	15004	ENSGALG00000034967
GO:0046208	spermine catabolic process	biological_process	0.054717	1	1	1008	2	15004	ENSGALG00000015977
GO:0046592	polyamine oxidase activity	molecular_function	0.054717	1	1	1008	2	15004	ENSGALG00000015977
GO:0071230	cellular response to amino acid stimulus	biological_process	0.054737	1	4	1008	46	15004	ENSGALG00000015286,ENSGALG00000031112,ENSGALG00000006912,ENSGALG00000017204
GO:0015117	thiosulfate transmembrane transporter activity	molecular_function	0.05484	1	1	1008	2	15004	ENSGALG00000016979
GO:0015131	oxaloacetate transmembrane transporter activity	molecular_function	0.05484	1	1	1008	2	15004	ENSGALG00000016979
GO:0015709	thiosulfate transport	biological_process	0.05484	1	1	1008	2	15004	ENSGALG00000016979
GO:0015729	oxaloacetate transport	biological_process	0.05484	1	1	1008	2	15004	ENSGALG00000016979
GO:1902356	oxaloacetate(2-) transmembrane transport	biological_process	0.05484	1	1	1008	2	15004	ENSGALG00000016979
GO:0033605	positive regulation of catecholamine secretion	biological_process	0.054872	1	1	1008	3	15004	ENSGALG00000013604
GO:0014846	esophagus smooth muscle contraction	biological_process	0.054873	1	1	1008	2	15004	ENSGALG00000039553
GO:0075506	entry of viral genome into host nucleus through nuclear pore complex via importin	biological_process	0.055079	1	1	1008	2	15004	ENSGALG00000003584
GO:0075732	viral penetration into host nucleus	biological_process	0.055079	1	1	1008	2	15004	ENSGALG00000003584
GO:1902594	multi-organism nuclear import	biological_process	0.055079	1	1	1008	2	15004	ENSGALG00000003584
GO:0008037	cell recognition	biological_process	0.055104	1	5	1008	70	15004	ENSGALG00000014699,ENSGALG00000010156,ENSGALG00000031301,ENSGALG00000006560,ENSGALG00000049848
GO:1901201	regulation of extracellular matrix assembly	biological_process	0.055221	1	2	1008	11	15004	ENSGALG00000011645,ENSGALG00000030603
GO:0070483	detection of hypoxia	biological_process	0.05526	1	1	1008	2	15004	ENSGALG00000010346
GO:0072268	pattern specification involved in metanephros development	biological_process	0.055334	1	1	1008	3	15004	ENSGALG00000013193
GO:0072673	lamellipodium morphogenesis	biological_process	0.0554	1	2	1008	13	15004	ENSGALG00000037540,ENSGALG00000004901
GO:0030154	cell differentiation	biological_process	0.055498	1	79	1008	2322	15004	ENSGALG00000015519,ENSGALG00000031301,ENSGALG00000041938,ENSGALG00000010163,ENSGALG00000041036,ENSGALG00000041263,ENSGALG00000014155,ENSGALG00000014201,ENSGALG00000030603,ENSGALG00000011355,ENSGALG00000010346,ENSGALG00000008293,ENSGALG00000014999,ENSGALG00000007744,ENSGALG00000004161,ENSGALG00000035916,ENSGALG00000012952,ENSGALG00000003922,ENSGALG00000040834,ENSGALG00000007582,ENSGALG00000043587,…
GO:0019626	short-chain fatty acid catabolic process	biological_process	0.055617	1	1	1008	2	15004	ENSGALG00000007072
GO:0060995	cell-cell signaling involved in kidney development	biological_process	0.055677	1	1	1008	2	15004	ENSGALG00000040834
GO:0061289	Wnt signaling pathway involved in kidney development	biological_process	0.055677	1	1	1008	2	15004	ENSGALG00000040834
GO:0061290	canonical Wnt signaling pathway involved in metanephric kidney development	biological_process	0.055677	1	1	1008	2	15004	ENSGALG00000040834
GO:0072204	cell-cell signaling involved in metanephros development	biological_process	0.055677	1	1	1008	2	15004	ENSGALG00000040834
GO:0004864	protein phosphatase inhibitor activity	molecular_function	0.055809	1	2	1008	16	15004	ENSGALG00000013768,ENSGALG00000012732
GO:0045638	negative regulation of myeloid cell differentiation	biological_process	0.055883	1	4	1008	50	15004	ENSGALG00000008298,ENSGALG00000038540,ENSGALG00000005554,ENSGALG00000006525
GO:0016774	phosphotransferase activity, carboxyl group as acceptor	molecular_function	0.056008	1	1	1008	2	15004	ENSGALG00000007936
GO:0006116	NADH oxidation	biological_process	0.056194	1	1	1008	3	15004	ENSGALG00000049891
GO:0030160	GKAP/Homer scaffold activity	molecular_function	0.056225	1	1	1008	2	15004	ENSGALG00000035916
GO:0015936	coenzyme A metabolic process	biological_process	0.056354	1	2	1008	15	15004	ENSGALG00000006431,ENSGALG00000003913
GO:0044057	regulation of system process	biological_process	0.056365	1	12	1008	266	15004	ENSGALG00000003778,ENSGALG00000040035,ENSGALG00000005554,ENSGALG00000004376,ENSGALG00000006560,ENSGALG00000010930,ENSGALG00000041036,ENSGALG00000003005,ENSGALG00000013604,ENSGALG00000000302,ENSGALG00000000172,ENSGALG00000008349
GO:0042078	germ-line stem cell division	biological_process	0.056513	1	1	1008	3	15004	ENSGALG00000038540
GO:0048133	male germ-line stem cell asymmetric division	biological_process	0.056513	1	1	1008	3	15004	ENSGALG00000038540
GO:0098728	germline stem cell asymmetric division	biological_process	0.056513	1	1	1008	3	15004	ENSGALG00000038540
GO:0016363	nuclear matrix	cellular_component	0.05657	1	4	1008	49	15004	ENSGALG00000034271,ENSGALG00000009690,ENSGALG00000014692,ENSGALG00000042400
GO:0014841	skeletal muscle satellite cell proliferation	biological_process	0.056579	1	2	1008	13	15004	ENSGALG00000014699,ENSGALG00000000172
GO:0005971	ribonucleoside-diphosphate reductase complex	cellular_component	0.056921	1	1	1008	2	15004	ENSGALG00000016442
GO:0065004	protein-DNA complex assembly	biological_process	0.057035	1	6	1008	106	15004	ENSGALG00000013208,ENSGALG00000014753,ENSGALG00000039171,ENSGALG00000011683,ENSGALG00000004687,ENSGALG00000005451
GO:0004949	cannabinoid receptor activity	molecular_function	0.057049	1	1	1008	3	15004	ENSGALG00000049848
GO:0046031	ADP metabolic process	biological_process	0.05721	1	4	1008	54	15004	ENSGALG00000007936,ENSGALG00000033271,ENSGALG00000014526,ENSGALG00000049891
GO:0048869	cellular developmental process	biological_process	0.057261	1	87	1008	2580	15004	ENSGALG00000010346,ENSGALG00000011355,ENSGALG00000008293,ENSGALG00000005809,ENSGALG00000007744,ENSGALG00000014999,ENSGALG00000035916,ENSGALG00000004161,ENSGALG00000012952,ENSGALG00000003922,ENSGALG00000031301,ENSGALG00000015519,ENSGALG00000041938,ENSGALG00000010163,ENSGALG00000041036,ENSGALG00000041263,ENSGALG00000014155,ENSGALG00000014201,ENSGALG00000030603,ENSGALG00000005806,ENSGALG00000034967,…
GO:0000066	mitochondrial ornithine transport	biological_process	0.057303	1	1	1008	2	15004	ENSGALG00000017032
GO:1990575	mitochondrial L-ornithine transmembrane transport	biological_process	0.057303	1	1	1008	2	15004	ENSGALG00000017032
GO:0034399	nuclear periphery	cellular_component	0.057455	1	5	1008	68	15004	ENSGALG00000000470,ENSGALG00000009690,ENSGALG00000034271,ENSGALG00000042400,ENSGALG00000014692
GO:0005854	nascent polypeptide-associated complex	cellular_component	0.057574	1	1	1008	2	15004	ENSGALG00000033609
GO:0050859	negative regulation of B cell receptor signaling pathway	biological_process	0.057725	1	1	1008	2	15004	ENSGALG00000011248
GO:0004609	phosphatidylserine decarboxylase activity	molecular_function	0.057852	1	1	1008	2	15004	ENSGALG00000007484
GO:0002025	vasodilation by norepinephrine-epinephrine involved in regulation of systemic arterial blood pressure	biological_process	0.058043	1	1	1008	3	15004	ENSGALG00000040035
GO:0004939	beta-adrenergic receptor activity	molecular_function	0.058043	1	1	1008	3	15004	ENSGALG00000040035
GO:0021772	olfactory bulb development	biological_process	0.058239	1	3	1008	27	15004	ENSGALG00000002175,ENSGALG00000014155,ENSGALG00000006560
GO:1901607	alpha-amino acid biosynthetic process	biological_process	0.058282	1	4	1008	57	15004	ENSGALG00000004518,ENSGALG00000002321,ENSGALG00000029212,ENSGALG00000007484
GO:0004449	isocitrate dehydrogenase (NAD+) activity	molecular_function	0.058449	1	1	1008	2	15004	ENSGALG00000037401
GO:0042709	succinate-CoA ligase complex	cellular_component	0.058518	1	1	1008	2	15004	ENSGALG00000016993
GO:0031397	negative regulation of protein ubiquitination	biological_process	0.058707	1	5	1008	75	15004	ENSGALG00000015874,ENSGALG00000014801,ENSGALG00000036892,ENSGALG00000008233,ENSGALG00000006110
GO:0005080	protein kinase C binding	molecular_function	0.058864	1	3	1008	29	15004	ENSGALG00000035804,ENSGALG00000009601,ENSGALG00000003922
GO:0097017	renal protein absorption	biological_process	0.058888	1	1	1008	2	15004	ENSGALG00000005554
GO:0040011	locomotion	biological_process	0.058964	1	41	1008	1088	15004	ENSGALG00000014729,ENSGALG00000007744,ENSGALG00000000608,ENSGALG00000039553,ENSGALG00000011319,ENSGALG00000046160,ENSGALG00000003261,ENSGALG00000038520,ENSGALG00000009303,ENSGALG00000006560,ENSGALG00000016915,ENSGALG00000004274,ENSGALG00000010156,ENSGALG00000002175,ENSGALG00000015519,ENSGALG00000032398,ENSGALG00000014699,ENSGALG00000012732,ENSGALG00000014155,ENSGALG00000041263,ENSGALG00000011099,…
GO:0031279	regulation of cyclase activity	biological_process	0.059049	1	3	1008	31	15004	ENSGALG00000040834,ENSGALG00000040035,ENSGALG00000010163
GO:0000922	spindle pole	cellular_component	0.059389	1	6	1008	87	15004	ENSGALG00000006110,ENSGALG00000006267,ENSGALG00000030597,ENSGALG00000007768,ENSGALG00000009690,ENSGALG00000032398
GO:0046173	polyol biosynthetic process	biological_process	0.059461	1	4	1008	49	15004	ENSGALG00000007484,ENSGALG00000011248,ENSGALG00000026536,ENSGALG00000010312
GO:0035788	cell migration involved in metanephros development	biological_process	0.059515	1	1	1008	3	15004	ENSGALG00000005554
GO:0035789	metanephric mesenchymal cell migration	biological_process	0.059515	1	1	1008	3	15004	ENSGALG00000005554
GO:2000589	regulation of metanephric mesenchymal cell migration	biological_process	0.059515	1	1	1008	3	15004	ENSGALG00000005554
GO:0035692	macrophage migration inhibitory factor receptor complex	cellular_component	0.059559	1	1	1008	2	15004	ENSGALG00000039080
GO:0016052	carbohydrate catabolic process	biological_process	0.059665	1	5	1008	80	15004	ENSGALG00000033271,ENSGALG00000014526,ENSGALG00000005407,ENSGALG00000049891,ENSGALG00000007936
GO:0006970	response to osmotic stress	biological_process	0.059703	1	3	1008	28	15004	ENSGALG00000010930,ENSGALG00000004980,ENSGALG00000011009
GO:0005242	inward rectifier potassium channel activity	molecular_function	0.05988	1	2	1008	17	15004	ENSGALG00000016054,ENSGALG00000004376
GO:0043734	DNA-N1-methyladenine dioxygenase activity	molecular_function	0.059892	1	1	1008	3	15004	ENSGALG00000041036
GO:0031493	nucleosomal histone binding	molecular_function	0.0599	1	1	1008	2	15004	ENSGALG00000034271
GO:2000312	regulation of kainate selective glutamate receptor activity	biological_process	0.060003	1	1	1008	3	15004	ENSGALG00000004071
GO:0048730	epidermis morphogenesis	biological_process	0.060009	1	1	1008	3	15004	ENSGALG00000011355
GO:0019395	fatty acid oxidation	biological_process	0.060028	1	4	1008	55	15004	ENSGALG00000009700,ENSGALG00000005554,ENSGALG00000036990,ENSGALG00000007072
GO:0002121	inter-male aggressive behavior	biological_process	0.060148	1	1	1008	2	15004	ENSGALG00000029197
GO:1904315	transmitter-gated ion channel activity involved in regulation of postsynaptic membrane potential	molecular_function	0.060169	1	3	1008	32	15004	ENSGALG00000009395,ENSGALG00000003005,ENSGALG00000034109
GO:0042662	negative regulation of mesodermal cell fate specification	biological_process	0.060231	1	1	1008	3	15004	ENSGALG00000009241
GO:0015740	C4-dicarboxylate transport	biological_process	0.060284	1	2	1008	14	15004	ENSGALG00000009545,ENSGALG00000016979
GO:0070740	tubulin-glutamic acid ligase activity	molecular_function	0.060421	1	1	1008	2	15004	ENSGALG00000008850
GO:0097112	gamma-aminobutyric acid receptor clustering	biological_process	0.060451	1	1	1008	2	15004	ENSGALG00000009395
GO:0072210	metanephric nephron development	biological_process	0.060768	1	3	1008	33	15004	ENSGALG00000040834,ENSGALG00000013193,ENSGALG00000005554
GO:0022843	voltage-gated cation channel activity	molecular_function	0.060838	1	7	1008	120	15004	ENSGALG00000005400,ENSGALG00000016054,ENSGALG00000004376,ENSGALG00000011040,ENSGALG00000011009,ENSGALG00000004980,ENSGALG00000005215
GO:2000040	regulation of planar cell polarity pathway involved in axis elongation	biological_process	0.060996	1	1	1008	2	15004	ENSGALG00000009241
GO:2000041	negative regulation of planar cell polarity pathway involved in axis elongation	biological_process	0.060996	1	1	1008	2	15004	ENSGALG00000009241
GO:0006939	smooth muscle contraction	biological_process	0.061042	1	4	1008	58	15004	ENSGALG00000003005,ENSGALG00000039553,ENSGALG00000040035,ENSGALG00000002860
GO:0001674	female germ cell nucleus	cellular_component	0.061234	1	1	1008	3	15004	ENSGALG00000007768
GO:0043532	angiostatin binding	molecular_function	0.061312	1	1	1008	2	15004	ENSGALG00000038801
GO:0003014	renal system process	biological_process	0.06148	1	4	1008	53	15004	ENSGALG00000039553,ENSGALG00000005554,ENSGALG00000004980,ENSGALG00000003005
GO:0045598	regulation of fat cell differentiation	biological_process	0.061557	1	5	1008	80	15004	ENSGALG00000038540,ENSGALG00000002831,ENSGALG00000009241,ENSGALG00000005554,ENSGALG00000041036
GO:0086010	membrane depolarization during action potential	biological_process	0.061582	1	3	1008	24	15004	ENSGALG00000005215,ENSGALG00000011009,ENSGALG00000011040
GO:1904170	regulation of bleb assembly	biological_process	0.061833	1	1	1008	2	15004	ENSGALG00000043642
GO:1904172	positive regulation of bleb assembly	biological_process	0.061833	1	1	1008	2	15004	ENSGALG00000043642
GO:0002063	chondrocyte development	biological_process	0.061855	1	3	1008	35	15004	ENSGALG00000005797,ENSGALG00000009241,ENSGALG00000039553
GO:0006910	phagocytosis, recognition	biological_process	0.061897	1	2	1008	16	15004	ENSGALG00000014699,ENSGALG00000031301
GO:0044441	ciliary part	cellular_component	0.062026	1	12	1008	241	15004	ENSGALG00000012025,ENSGALG00000041814,ENSGALG00000035804,ENSGALG00000010502,ENSGALG00000008763,ENSGALG00000009690,ENSGALG00000042652,ENSGALG00000043806,ENSGALG00000033271,ENSGALG00000005809,ENSGALG00000043587,ENSGALG00000007993
GO:0032954	regulation of cytokinetic process	biological_process	0.062028	1	1	1008	2	15004	ENSGALG00000009157
GO:0007416	synapse assembly	biological_process	0.062248	1	6	1008	88	15004	ENSGALG00000037387,ENSGALG00000029197,ENSGALG00000035916,ENSGALG00000031895,ENSGALG00000009395,ENSGALG00000011319
GO:0003994	aconitate hydratase activity	molecular_function	0.062521	1	1	1008	2	15004	ENSGALG00000011950
GO:0009135	purine nucleoside diphosphate metabolic process	biological_process	0.062531	1	4	1008	56	15004	ENSGALG00000007936,ENSGALG00000014526,ENSGALG00000033271,ENSGALG00000049891
GO:0009179	purine ribonucleoside diphosphate metabolic process	biological_process	0.062531	1	4	1008	56	15004	ENSGALG00000049891,ENSGALG00000014526,ENSGALG00000033271,ENSGALG00000007936
GO:0034754	cellular hormone metabolic process	biological_process	0.062994	1	4	1008	59	15004	ENSGALG00000003193,ENSGALG00000011532,ENSGALG00000005215,ENSGALG00000015143
GO:0006346	methylation-dependent chromatin silencing	biological_process	0.063005	1	2	1008	13	15004	ENSGALG00000001101,ENSGALG00000005451
GO:0045995	regulation of embryonic development	biological_process	0.063095	1	6	1008	92	15004	ENSGALG00000033231,ENSGALG00000011645,ENSGALG00000009241,ENSGALG00000031112,ENSGALG00000039553,ENSGALG00000005554
GO:0007435	salivary gland morphogenesis	biological_process	0.063171	1	3	1008	28	15004	ENSGALG00000003374,ENSGALG00000006560,ENSGALG00000010346
GO:0072010	glomerular epithelium development	biological_process	0.063238	1	2	1008	14	15004	ENSGALG00000005554,ENSGALG00000012952
GO:0033624	negative regulation of integrin activation	biological_process	0.063658	1	1	1008	2	15004	ENSGALG00000002175
GO:0071307	cellular response to vitamin K	biological_process	0.063665	1	1	1008	2	15004	ENSGALG00000017046
GO:0021988	olfactory lobe development	biological_process	0.06371	1	3	1008	28	15004	ENSGALG00000014155,ENSGALG00000002175,ENSGALG00000006560
GO:0035063	nuclear speck organization	biological_process	0.063715	1	1	1008	2	15004	ENSGALG00000009168
GO:0016838	carbon-oxygen lyase activity, acting on phosphates	molecular_function	0.063763	1	1	1008	3	15004	ENSGALG00000014526
GO:0010710	regulation of collagen catabolic process	biological_process	0.063844	1	1	1008	2	15004	ENSGALG00000011099
GO:0007100	mitotic centrosome separation	biological_process	0.063896	1	2	1008	15	15004	ENSGALG00000007768,ENSGALG00000030597
GO:0051299	centrosome separation	biological_process	0.063896	1	2	1008	15	15004	ENSGALG00000007768,ENSGALG00000030597
GO:1903053	regulation of extracellular matrix organization	biological_process	0.063961	1	3	1008	28	15004	ENSGALG00000011099,ENSGALG00000011645,ENSGALG00000030603
GO:0007413	axonal fasciculation	biological_process	0.064142	1	2	1008	13	15004	ENSGALG00000006560,ENSGALG00000049848
GO:0045979	positive regulation of nucleoside metabolic process	biological_process	0.064173	1	2	1008	17	15004	ENSGALG00000049891,ENSGALG00000007936
GO:1903580	positive regulation of ATP metabolic process	biological_process	0.064173	1	2	1008	17	15004	ENSGALG00000049891,ENSGALG00000007936
GO:0044380	protein localization to cytoskeleton	biological_process	0.064219	1	3	1008	29	15004	ENSGALG00000015874,ENSGALG00000007768,ENSGALG00000010478
GO:0033865	nucleoside bisphosphate metabolic process	biological_process	0.064253	1	2	1008	16	15004	ENSGALG00000003913,ENSGALG00000006431
GO:0033875	ribonucleoside bisphosphate metabolic process	biological_process	0.064253	1	2	1008	16	15004	ENSGALG00000006431,ENSGALG00000003913
GO:0034032	purine nucleoside bisphosphate metabolic process	biological_process	0.064253	1	2	1008	16	15004	ENSGALG00000003913,ENSGALG00000006431
GO:0010243	response to organonitrogen compound	biological_process	0.064334	1	17	1008	382	15004	ENSGALG00000049891,ENSGALG00000009700,ENSGALG00000002781,ENSGALG00000017204,ENSGALG00000016456,ENSGALG00000007484,ENSGALG00000015286,ENSGALG00000006912,ENSGALG00000003033,ENSGALG00000031112,ENSGALG00000011319,ENSGALG00000003005,ENSGALG00000009395,ENSGALG00000000608,ENSGALG00000005554,ENSGALG00000040035,ENSGALG00000003778
GO:0006721	terpenoid metabolic process	biological_process	0.064444	1	3	1008	39	15004	ENSGALG00000003193,ENSGALG00000015143,ENSGALG00000011532
GO:0008169	C-methyltransferase activity	molecular_function	0.064464	1	1	1008	3	15004	ENSGALG00000007185
GO:0008652	cellular amino acid biosynthetic process	biological_process	0.064675	1	4	1008	59	15004	ENSGALG00000029212,ENSGALG00000007484,ENSGALG00000004518,ENSGALG00000002321
GO:0014873	response to muscle activity involved in regulation of muscle adaptation	biological_process	0.064754	1	1	1008	3	15004	ENSGALG00000000172
GO:0005488	binding	molecular_function	0.065044	1	288	1008	9919	15004	ENSGALG00000014978,ENSGALG00000004719,ENSGALG00000009170,ENSGALG00000012199,ENSGALG00000042009,ENSGALG00000003256,ENSGALG00000015111,ENSGALG00000038678,ENSGALG00000041255,ENSGALG00000032456,ENSGALG00000008349,ENSGALG00000037453,ENSGALG00000039080,ENSGALG00000004195,ENSGALG00000007246,ENSGALG00000036240,ENSGALG00000009844,ENSGALG00000006267,ENSGALG00000039595,ENSGALG00000009157,ENSGALG00000031275,…
GO:0097325	melanocyte proliferation	biological_process	0.065152	1	1	1008	3	15004	ENSGALG00000011099
GO:0004776	succinate-CoA ligase (GDP-forming) activity	molecular_function	0.065221	1	1	1008	2	15004	ENSGALG00000015961
GO:0019362	pyridine nucleotide metabolic process	biological_process	0.065408	1	5	1008	83	15004	ENSGALG00000049891,ENSGALG00000033271,ENSGALG00000014526,ENSGALG00000008858,ENSGALG00000007936
GO:0046496	nicotinamide nucleotide metabolic process	biological_process	0.065408	1	5	1008	83	15004	ENSGALG00000008858,ENSGALG00000007936,ENSGALG00000033271,ENSGALG00000014526,ENSGALG00000049891
GO:0044458	motile cilium assembly	biological_process	0.065476	1	2	1008	16	15004	ENSGALG00000010502,ENSGALG00000012025
GO:0045715	negative regulation of low-density lipoprotein particle receptor biosynthetic process	biological_process	0.065562	1	1	1008	2	15004	ENSGALG00000005554
GO:0030036	actin cytoskeleton organization	biological_process	0.065571	1	20	1008	468	15004	ENSGALG00000008095,ENSGALG00000012732,ENSGALG00000030603,ENSGALG00000014201,ENSGALG00000007582,ENSGALG00000009157,ENSGALG00000009844,ENSGALG00000011645,ENSGALG00000004901,ENSGALG00000043587,ENSGALG00000016937,ENSGALG00000009303,ENSGALG00000014978,ENSGALG00000027853,ENSGALG00000033231,ENSGALG00000001475,ENSGALG00000010346,ENSGALG00000002831,ENSGALG00000038678,ENSGALG00000007744
GO:0061054	dermatome development	biological_process	0.06563	1	1	1008	3	15004	ENSGALG00000009241
GO:0061183	regulation of dermatome development	biological_process	0.06563	1	1	1008	3	15004	ENSGALG00000009241
GO:0048477	oogenesis	biological_process	0.065631	1	4	1008	55	15004	ENSGALG00000041938,ENSGALG00000032398,ENSGALG00000010163,ENSGALG00000007768
GO:0032484	Ral protein signal transduction	biological_process	0.066126	1	1	1008	2	15004	ENSGALG00000004273
GO:0032485	regulation of Ral protein signal transduction	biological_process	0.066126	1	1	1008	2	15004	ENSGALG00000004273
GO:0032879	regulation of localization	biological_process	0.066156	1	56	1008	1581	15004	ENSGALG00000009241,ENSGALG00000002081,ENSGALG00000004980,ENSGALG00000040834,ENSGALG00000007582,ENSGALG00000009157,ENSGALG00000004901,ENSGALG00000043587,ENSGALG00000039712,ENSGALG00000011645,ENSGALG00000029212,ENSGALG00000010930,ENSGALG00000010311,ENSGALG00000005554,ENSGALG00000040035,ENSGALG00000004376,ENSGALG00000016054,ENSGALG00000012025,ENSGALG00000038801,ENSGALG00000033231,ENSGALG00000008763,…
GO:0034440	lipid oxidation	biological_process	0.066168	1	4	1008	57	15004	ENSGALG00000007072,ENSGALG00000036990,ENSGALG00000009700,ENSGALG00000005554
GO:0050662	coenzyme binding	molecular_function	0.06621	1	8	1008	158	15004	ENSGALG00000014155,ENSGALG00000002891,ENSGALG00000017282,ENSGALG00000013167,ENSGALG00000037401,ENSGALG00000036990,ENSGALG00000007072,ENSGALG00000041418
GO:0008272	sulfate transport	biological_process	0.066247	1	2	1008	15	15004	ENSGALG00000016979,ENSGALG00000033231
GO:0005578	proteinaceous extracellular matrix	cellular_component	0.066301	1	6	1008	77	15004	ENSGALG00000016584,ENSGALG00000007837,ENSGALG00000011200,ENSGALG00000031112,ENSGALG00000033671,ENSGALG00000042400
GO:0035514	DNA demethylase activity	molecular_function	0.066344	1	1	1008	3	15004	ENSGALG00000041036
GO:0031110	regulation of microtubule polymerization or depolymerization	biological_process	0.066379	1	4	1008	47	15004	ENSGALG00000010311,ENSGALG00000001475,ENSGALG00000014999,ENSGALG00000011645
GO:0051015	actin filament binding	molecular_function	0.06638	1	9	1008	150	15004	ENSGALG00000030603,ENSGALG00000052932,ENSGALG00000027853,ENSGALG00000014978,ENSGALG00000035594,ENSGALG00000013505,ENSGALG00000004901,ENSGALG00000015358,ENSGALG00000031301
GO:0044208	'de novo' AMP biosynthetic process	biological_process	0.066455	1	1	1008	3	15004	ENSGALG00000011618
GO:0031508	pericentric heterochromatin assembly	biological_process	0.066874	1	1	1008	3	15004	ENSGALG00000005451
GO:0043932	ossification involved in bone remodeling	biological_process	0.06688	1	1	1008	3	15004	ENSGALG00000010346
GO:0006171	cAMP biosynthetic process	biological_process	0.066907	1	3	1008	30	15004	ENSGALG00000010163,ENSGALG00000040834,ENSGALG00000040035
GO:0005216	ion channel activity	molecular_function	0.067067	1	15	1008	337	15004	ENSGALG00000011040,ENSGALG00000011009,ENSGALG00000005215,ENSGALG00000009405,ENSGALG00000003005,ENSGALG00000009395,ENSGALG00000014695,ENSGALG00000004310,ENSGALG00000004980,ENSGALG00000003778,ENSGALG00000042134,ENSGALG00000034109,ENSGALG00000016054,ENSGALG00000004376,ENSGALG00000005400
GO:1902936	phosphatidylinositol bisphosphate binding	molecular_function	0.067205	1	5	1008	77	15004	ENSGALG00000008293,ENSGALG00000015846,ENSGALG00000004376,ENSGALG00000031301,ENSGALG00000002831
GO:0000730	DNA recombinase assembly	biological_process	0.067224	1	1	1008	3	15004	ENSGALG00000039171
GO:0060072	large conductance calcium-activated potassium channel activity	molecular_function	0.067243	1	1	1008	2	15004	ENSGALG00000004980
GO:0019751	polyol metabolic process	biological_process	0.067346	1	5	1008	75	15004	ENSGALG00000014526,ENSGALG00000007484,ENSGALG00000011248,ENSGALG00000026536,ENSGALG00000010312
GO:1903429	regulation of cell maturation	biological_process	0.067413	1	2	1008	14	15004	ENSGALG00000007768,ENSGALG00000002175
GO:0051339	regulation of lyase activity	biological_process	0.067564	1	3	1008	34	15004	ENSGALG00000040035,ENSGALG00000040834,ENSGALG00000010163
GO:0014856	skeletal muscle cell proliferation	biological_process	0.067759	1	2	1008	15	15004	ENSGALG00000014699,ENSGALG00000000172
GO:0016853	isomerase activity	molecular_function	0.067881	1	6	1008	115	15004	ENSGALG00000030164,ENSGALG00000003913,ENSGALG00000014526,ENSGALG00000003922,ENSGALG00000042148,ENSGALG00000011016
GO:0048018	receptor agonist activity	molecular_function	0.067941	1	2	1008	20	15004	ENSGALG00000009241,ENSGALG00000011355
GO:2000406	positive regulation of T cell migration	biological_process	0.068135	1	2	1008	15	15004	ENSGALG00000010156,ENSGALG00000010930
GO:0007588	excretion	biological_process	0.0683	1	2	1008	17	15004	ENSGALG00000003005,ENSGALG00000004980
GO:0009185	ribonucleoside diphosphate metabolic process	biological_process	0.068332	1	4	1008	58	15004	ENSGALG00000007936,ENSGALG00000033271,ENSGALG00000014526,ENSGALG00000049891
GO:0009330	DNA topoisomerase complex (ATP-hydrolyzing)	cellular_component	0.068379	1	1	1008	2	15004	ENSGALG00000003922
GO:0044242	cellular lipid catabolic process	biological_process	0.068418	1	7	1008	131	15004	ENSGALG00000016456,ENSGALG00000005554,ENSGALG00000003193,ENSGALG00000040035,ENSGALG00000002891,ENSGALG00000036990,ENSGALG00000007072
GO:0004307	ethanolaminephosphotransferase activity	molecular_function	0.068434	1	1	1008	2	15004	ENSGALG00000015219
GO:0010848	regulation of chromatin disassembly	biological_process	0.068868	1	1	1008	2	15004	ENSGALG00000029212
GO:0000902	cell morphogenesis	biological_process	0.069009	1	38	1008	972	15004	ENSGALG00000007768,ENSGALG00000052932,ENSGALG00000003818,ENSGALG00000009241,ENSGALG00000011645,ENSGALG00000004901,ENSGALG00000007993,ENSGALG00000043587,ENSGALG00000009157,ENSGALG00000027853,ENSGALG00000037540,ENSGALG00000008763,ENSGALG00000029197,ENSGALG00000012025,ENSGALG00000016896,ENSGALG00000030603,ENSGALG00000005806,ENSGALG00000005797,ENSGALG00000014201,ENSGALG00000010967,ENSGALG00000041263,…
GO:0072513	positive regulation of secondary heart field cardioblast proliferation	biological_process	0.069058	1	1	1008	3	15004	ENSGALG00000043033
GO:0097156	fasciculation of motor neuron axon	biological_process	0.069074	1	1	1008	2	15004	ENSGALG00000006560
GO:0031514	motile cilium	cellular_component	0.069176	1	5	1008	77	15004	ENSGALG00000033271,ENSGALG00000010502,ENSGALG00000041814,ENSGALG00000035804,ENSGALG00000005809
GO:0007063	regulation of sister chromatid cohesion	biological_process	0.069345	1	2	1008	14	15004	ENSGALG00000027932,ENSGALG00000008233
GO:1901099	negative regulation of signal transduction in absence of ligand	biological_process	0.069527	1	2	1008	16	15004	ENSGALG00000043033,ENSGALG00000004508
GO:2001240	negative regulation of extrinsic apoptotic signaling pathway in absence of ligand	biological_process	0.069527	1	2	1008	16	15004	ENSGALG00000043033,ENSGALG00000004508
GO:0030029	actin filament-based process	biological_process	0.069743	1	22	1008	519	15004	ENSGALG00000009157,ENSGALG00000007582,ENSGALG00000043587,ENSGALG00000004901,ENSGALG00000011645,ENSGALG00000009844,ENSGALG00000012732,ENSGALG00000008095,ENSGALG00000014201,ENSGALG00000030603,ENSGALG00000036441,ENSGALG00000002831,ENSGALG00000010346,ENSGALG00000001475,ENSGALG00000007744,ENSGALG00000038678,ENSGALG00000009303,ENSGALG00000004376,ENSGALG00000016937,ENSGALG00000033231,ENSGALG00000014978,…
GO:0002337	B-1a B cell differentiation	biological_process	0.069902	1	1	1008	2	15004	ENSGALG00000011248
GO:0038201	TOR complex	cellular_component	0.069928	1	2	1008	14	15004	ENSGALG00000017204,ENSGALG00000015286
GO:0071156	regulation of cell cycle arrest	biological_process	0.06997	1	3	1008	38	15004	ENSGALG00000002781,ENSGALG00000000172,ENSGALG00000011099
GO:0009201	ribonucleoside triphosphate biosynthetic process	biological_process	0.069972	1	3	1008	43	15004	ENSGALG00000001330,ENSGALG00000038801,ENSGALG00000006753
GO:1903566	positive regulation of protein localization to cilium	biological_process	0.070068	1	1	1008	2	15004	ENSGALG00000043587
GO:0038146	chemokine (C-X-C motif) ligand 12 signaling pathway	biological_process	0.070373	1	1	1008	3	15004	ENSGALG00000010930
GO:0045769	negative regulation of asymmetric cell division	biological_process	0.070474	1	1	1008	1	15004	ENSGALG00000032398
GO:0007155	cell adhesion	biological_process	0.070503	1	34	1008	869	15004	ENSGALG00000030603,ENSGALG00000014699,ENSGALG00000014201,ENSGALG00000016584,ENSGALG00000042400,ENSGALG00000008747,ENSGALG00000043223,ENSGALG00000010156,ENSGALG00000002175,ENSGALG00000015519,ENSGALG00000005846,ENSGALG00000031895,ENSGALG00000000608,ENSGALG00000007744,ENSGALG00000039553,ENSGALG00000015624,ENSGALG00000036484,ENSGALG00000011319,ENSGALG00000039080,ENSGALG00000017046,ENSGALG00000037332,…
GO:0019212	phosphatase inhibitor activity	molecular_function	0.070509	1	2	1008	19	15004	ENSGALG00000012732,ENSGALG00000013768
GO:0009065	glutamine family amino acid catabolic process	biological_process	0.070748	1	2	1008	16	15004	ENSGALG00000007484,ENSGALG00000002321
GO:0071532	ankyrin repeat binding	molecular_function	0.070991	1	1	1008	3	15004	ENSGALG00000037453
GO:0001540	beta-amyloid binding	molecular_function	0.071029	1	3	1008	34	15004	ENSGALG00000003930,ENSGALG00000040035,ENSGALG00000015111
GO:0042758	long-chain fatty acid catabolic process	biological_process	0.07111	1	1	1008	3	15004	ENSGALG00000002891
GO:0006598	polyamine catabolic process	biological_process	0.071114	1	1	1008	3	15004	ENSGALG00000015977
GO:0051497	negative regulation of stress fiber assembly	biological_process	0.071127	1	2	1008	15	15004	ENSGALG00000001475,ENSGALG00000011645
GO:1902042	negative regulation of extrinsic apoptotic signaling pathway via death domain receptors	biological_process	0.071298	1	2	1008	18	15004	ENSGALG00000002781,ENSGALG00000009241
GO:0005760	gamma DNA polymerase complex	cellular_component	0.071324	1	1	1008	2	15004	ENSGALG00000004037
GO:0046849	bone remodeling	biological_process	0.071846	1	4	1008	56	15004	ENSGALG00000040834,ENSGALG00000009700,ENSGALG00000010346,ENSGALG00000040035
GO:0019563	glycerol catabolic process	biological_process	0.07185	1	1	1008	3	15004	ENSGALG00000014526
GO:0003012	muscle system process	biological_process	0.072036	1	10	1008	209	15004	ENSGALG00000000172,ENSGALG00000000302,ENSGALG00000003005,ENSGALG00000014695,ENSGALG00000039553,ENSGALG00000008349,ENSGALG00000003778,ENSGALG00000002860,ENSGALG00000040035,ENSGALG00000004376
GO:0008584	male gonad development	biological_process	0.072141	1	5	1008	77	15004	ENSGALG00000007690,ENSGALG00000009241,ENSGALG00000006560,ENSGALG00000012160,ENSGALG00000032398
GO:0070343	white fat cell proliferation	biological_process	0.072233	1	1	1008	3	15004	ENSGALG00000041036
GO:0070350	regulation of white fat cell proliferation	biological_process	0.072233	1	1	1008	3	15004	ENSGALG00000041036
GO:0100001	regulation of skeletal muscle contraction by action potential	biological_process	0.072242	1	1	1008	2	15004	ENSGALG00000004376
GO:0006635	fatty acid beta-oxidation	biological_process	0.072344	1	3	1008	36	15004	ENSGALG00000007072,ENSGALG00000036990,ENSGALG00000005554
GO:2001234	negative regulation of apoptotic signaling pathway	biological_process	0.072403	1	7	1008	131	15004	ENSGALG00000002980,ENSGALG00000004508,ENSGALG00000043033,ENSGALG00000009241,ENSGALG00000005451,ENSGALG00000002781,ENSGALG00000008084
GO:0033275	actin-myosin filament sliding	biological_process	0.072446	1	1	1008	3	15004	ENSGALG00000009844
GO:0051129	negative regulation of cellular component organization	biological_process	0.072894	1	19	1008	453	15004	ENSGALG00000011645,ENSGALG00000002781,ENSGALG00000004901,ENSGALG00000002175,ENSGALG00000030603,ENSGALG00000015874,ENSGALG00000009241,ENSGALG00000014801,ENSGALG00000036892,ENSGALG00000011099,ENSGALG00000001475,ENSGALG00000037453,ENSGALG00000027853,ENSGALG00000017120,ENSGALG00000005554,ENSGALG00000006110,ENSGALG00000010311,ENSGALG00000008233,ENSGALG00000006560
GO:0055059	asymmetric neuroblast division	biological_process	0.072997	1	1	1008	2	15004	ENSGALG00000010967
GO:0090257	regulation of muscle system process	biological_process	0.073243	1	7	1008	125	15004	ENSGALG00000008349,ENSGALG00000040035,ENSGALG00000004376,ENSGALG00000000172,ENSGALG00000000302,ENSGALG00000003778,ENSGALG00000003005
GO:0031513	nonmotile primary cilium	cellular_component	0.073534	1	6	1008	100	15004	ENSGALG00000031301,ENSGALG00000042652,ENSGALG00000001334,ENSGALG00000014999,ENSGALG00000005809,ENSGALG00000035916
GO:0072372	primary cilium	cellular_component	0.073534	1	6	1008	100	15004	ENSGALG00000014999,ENSGALG00000005809,ENSGALG00000035916,ENSGALG00000031301,ENSGALG00000001334,ENSGALG00000042652
GO:0036438	maintenance of lens transparency	biological_process	0.073571	1	1	1008	3	15004	ENSGALG00000010930
GO:0008483	transaminase activity	molecular_function	0.073575	1	2	1008	17	15004	ENSGALG00000002321,ENSGALG00000007484
GO:0072524	pyridine-containing compound metabolic process	biological_process	0.07361	1	5	1008	87	15004	ENSGALG00000007936,ENSGALG00000008858,ENSGALG00000049891,ENSGALG00000033271,ENSGALG00000014526
GO:0006805	xenobiotic metabolic process	biological_process	0.073721	1	3	1008	38	15004	ENSGALG00000045255,ENSGALG00000009170,ENSGALG00000013402
GO:0016647	oxidoreductase activity, acting on the CH-NH group of donors, oxygen as acceptor	molecular_function	0.073883	1	1	1008	3	15004	ENSGALG00000015977
GO:1903905	positive regulation of establishment of T cell polarity	biological_process	0.073962	1	1	1008	2	15004	ENSGALG00000010156
GO:0021693	cerebellar Purkinje cell layer structural organization	biological_process	0.073965	1	1	1008	2	15004	ENSGALG00000002175
GO:0021698	cerebellar cortex structural organization	biological_process	0.073965	1	1	1008	2	15004	ENSGALG00000002175
GO:0044456	synapse part	cellular_component	0.074161	1	19	1008	449	15004	ENSGALG00000014999,ENSGALG00000009395,ENSGALG00000035916,ENSGALG00000015111,ENSGALG00000009405,ENSGALG00000003005,ENSGALG00000015846,ENSGALG00000030157,ENSGALG00000037387,ENSGALG00000004852,ENSGALG00000027853,ENSGALG00000049848,ENSGALG00000032619,ENSGALG00000004071,ENSGALG00000015554,ENSGALG00000004980,ENSGALG00000003930,ENSGALG00000041263,ENSGALG00000034109
GO:0008177	succinate dehydrogenase (ubiquinone) activity	molecular_function	0.074251	1	1	1008	4	15004	ENSGALG00000013167
GO:0022610	biological adhesion	biological_process	0.074528	1	34	1008	874	15004	ENSGALG00000005554,ENSGALG00000038540,ENSGALG00000027853,ENSGALG00000011200,ENSGALG00000037387,ENSGALG00000038801,ENSGALG00000029197,ENSGALG00000007839,ENSGALG00000007246,ENSGALG00000003818,ENSGALG00000039080,ENSGALG00000017046,ENSGALG00000037332,ENSGALG00000017272,ENSGALG00000011645,ENSGALG00000004901,ENSGALG00000005846,ENSGALG00000031895,ENSGALG00000039553,ENSGALG00000036484,ENSGALG00000015624,…
GO:0046546	development of primary male sexual characteristics	biological_process	0.074536	1	5	1008	78	15004	ENSGALG00000009241,ENSGALG00000007690,ENSGALG00000006560,ENSGALG00000032398,ENSGALG00000012160
GO:1903862	positive regulation of oxidative phosphorylation	biological_process	0.074598	1	1	1008	4	15004	ENSGALG00000007936
GO:0030808	regulation of nucleotide biosynthetic process	biological_process	0.074612	1	3	1008	34	15004	ENSGALG00000040834,ENSGALG00000040035,ENSGALG00000010163
GO:1900371	regulation of purine nucleotide biosynthetic process	biological_process	0.074612	1	3	1008	34	15004	ENSGALG00000040035,ENSGALG00000040834,ENSGALG00000010163
GO:0044448	cell cortex part	cellular_component	0.074785	1	7	1008	121	15004	ENSGALG00000012952,ENSGALG00000043642,ENSGALG00000000608,ENSGALG00000005809,ENSGALG00000011476,ENSGALG00000011645,ENSGALG00000027853
GO:0042572	retinol metabolic process	biological_process	0.07537	1	2	1008	19	15004	ENSGALG00000011532,ENSGALG00000015143
GO:0043084	penile erection	biological_process	0.075395	1	1	1008	3	15004	ENSGALG00000013604
GO:0090244	Wnt signaling pathway involved in somitogenesis	biological_process	0.075602	1	1	1008	3	15004	ENSGALG00000009241
GO:0009262	deoxyribonucleotide metabolic process	biological_process	0.075811	1	2	1008	20	15004	ENSGALG00000005961,ENSGALG00000016442
GO:0071495	cellular response to endogenous stimulus	biological_process	0.075997	1	28	1008	744	15004	ENSGALG00000005554,ENSGALG00000040035,ENSGALG00000003778,ENSGALG00000027374,ENSGALG00000010346,ENSGALG00000011355,ENSGALG00000031112,ENSGALG00000006912,ENSGALG00000039553,ENSGALG00000008393,ENSGALG00000003033,ENSGALG00000001073,ENSGALG00000000172,ENSGALG00000000608,ENSGALG00000009241,ENSGALG00000017204,ENSGALG00000016456,ENSGALG00000043035,ENSGALG00000015286,ENSGALG00000007484,ENSGALG00000015519,…
GO:0032232	negative regulation of actin filament bundle assembly	biological_process	0.076025	1	2	1008	16	15004	ENSGALG00000011645,ENSGALG00000001475
GO:0015140	malate transmembrane transporter activity	molecular_function	0.076031	1	1	1008	3	15004	ENSGALG00000016979
GO:0015743	malate transport	biological_process	0.076031	1	1	1008	3	15004	ENSGALG00000016979
GO:0071423	malate transmembrane transport	biological_process	0.076031	1	1	1008	3	15004	ENSGALG00000016979
GO:0007431	salivary gland development	biological_process	0.076038	1	3	1008	31	15004	ENSGALG00000003374,ENSGALG00000010346,ENSGALG00000006560
GO:0004748	ribonucleoside-diphosphate reductase activity, thioredoxin disulfide as acceptor	molecular_function	0.076199	1	1	1008	3	15004	ENSGALG00000016442
GO:0016728	oxidoreductase activity, acting on CH or CH2 groups, disulfide as acceptor	molecular_function	0.076199	1	1	1008	3	15004	ENSGALG00000016442
GO:0061731	ribonucleoside-diphosphate reductase activity	molecular_function	0.076199	1	1	1008	3	15004	ENSGALG00000016442
GO:0071600	otic vesicle morphogenesis	biological_process	0.07626	1	1	1008	4	15004	ENSGALG00000043033
GO:0036194	muscle cell projection	cellular_component	0.07658	1	1	1008	3	15004	ENSGALG00000037540
GO:0036195	muscle cell projection membrane	cellular_component	0.07658	1	1	1008	3	15004	ENSGALG00000037540
GO:0043137	DNA replication, removal of RNA primer	biological_process	0.076603	1	1	1008	3	15004	ENSGALG00000004037
GO:0060378	regulation of brood size	biological_process	0.076982	1	1	1008	3	15004	ENSGALG00000002831
GO:0072086	specification of loop of Henle identity	biological_process	0.077072	1	1	1008	4	15004	ENSGALG00000013193
GO:0070207	protein homotrimerization	biological_process	0.077084	1	2	1008	19	15004	ENSGALG00000003778,ENSGALG00000016875
GO:0016103	diterpenoid catabolic process	biological_process	0.077364	1	1	1008	4	15004	ENSGALG00000003193
GO:0016115	terpenoid catabolic process	biological_process	0.077364	1	1	1008	4	15004	ENSGALG00000003193
GO:0034653	retinoic acid catabolic process	biological_process	0.077364	1	1	1008	4	15004	ENSGALG00000003193
GO:0072320	volume-sensitive chloride channel activity	molecular_function	0.077427	1	1	1008	3	15004	ENSGALG00000004310
GO:0098835	presynaptic endocytic zone membrane	cellular_component	0.077541	1	1	1008	2	15004	ENSGALG00000004852
GO:0032487	regulation of Rap protein signal transduction	biological_process	0.07755	1	1	1008	2	15004	ENSGALG00000002175
GO:0004466	long-chain-acyl-CoA dehydrogenase activity	molecular_function	0.07761	1	1	1008	3	15004	ENSGALG00000002891
GO:1903828	negative regulation of cellular protein localization	biological_process	0.077689	1	5	1008	81	15004	ENSGALG00000006560,ENSGALG00000041263,ENSGALG00000034493,ENSGALG00000005554,ENSGALG00000003484
GO:1903321	negative regulation of protein modification by small protein conjugation or removal	biological_process	0.07798	1	5	1008	81	15004	ENSGALG00000036892,ENSGALG00000014801,ENSGALG00000015874,ENSGALG00000006110,ENSGALG00000008233
GO:2000620	positive regulation of histone H4-K16 acetylation	biological_process	0.078308	1	1	1008	2	15004	ENSGALG00000002781
GO:2000311	regulation of alpha-amino-3-hydroxy-5-methyl-4-isoxazole propionate selective glutamate receptor activity	biological_process	0.078412	1	2	1008	18	15004	ENSGALG00000040035,ENSGALG00000035916
GO:2000698	positive regulation of epithelial cell differentiation involved in kidney development	biological_process	0.079099	1	1	1008	3	15004	ENSGALG00000005554
GO:0022838	substrate-specific channel activity	molecular_function	0.079192	1	15	1008	347	15004	ENSGALG00000004310,ENSGALG00000014695,ENSGALG00000011009,ENSGALG00000011040,ENSGALG00000009395,ENSGALG00000005215,ENSGALG00000009405,ENSGALG00000003005,ENSGALG00000034109,ENSGALG00000016054,ENSGALG00000004376,ENSGALG00000005400,ENSGALG00000042134,ENSGALG00000004980,ENSGALG00000003778
GO:0009725	response to hormone	biological_process	0.079309	1	16	1008	383	15004	ENSGALG00000003033,ENSGALG00000010346,ENSGALG00000000172,ENSGALG00000001073,ENSGALG00000005554,ENSGALG00000015008,ENSGALG00000027374,ENSGALG00000040834,ENSGALG00000009700,ENSGALG00000015519,ENSGALG00000005215,ENSGALG00000010163,ENSGALG00000002781,ENSGALG00000016456,ENSGALG00000017204,ENSGALG00000007484
GO:0042406	extrinsic component of endoplasmic reticulum membrane	cellular_component	0.079314	1	1	1008	3	15004	ENSGALG00000019060
GO:0034707	chloride channel complex	cellular_component	0.079319	1	2	1008	18	15004	ENSGALG00000004310,ENSGALG00000009395
GO:0033177	proton-transporting two-sector ATPase complex, proton-transporting domain	cellular_component	0.079461	1	2	1008	22	15004	ENSGALG00000003256,ENSGALG00000001330
GO:0019136	deoxynucleoside kinase activity	molecular_function	0.079597	1	1	1008	4	15004	ENSGALG00000005961
GO:0097643	amylin receptor activity	molecular_function	0.079687	1	1	1008	4	15004	ENSGALG00000009509
GO:0006114	glycerol biosynthetic process	biological_process	0.079738	1	1	1008	3	15004	ENSGALG00000007484
GO:0035864	response to potassium ion	biological_process	0.079868	1	1	1008	3	15004	ENSGALG00000005215
GO:0035865	cellular response to potassium ion	biological_process	0.079868	1	1	1008	3	15004	ENSGALG00000005215
GO:0061005	cell differentiation involved in kidney development	biological_process	0.080101	1	3	1008	33	15004	ENSGALG00000005554,ENSGALG00000012952,ENSGALG00000040834
GO:0050678	regulation of epithelial cell proliferation	biological_process	0.080297	1	9	1008	187	15004	ENSGALG00000027374,ENSGALG00000042400,ENSGALG00000009241,ENSGALG00000013604,ENSGALG00000020067,ENSGALG00000003033,ENSGALG00000039553,ENSGALG00000003374,ENSGALG00000043033
GO:0051138	positive regulation of NK T cell differentiation	biological_process	0.080334	1	1	1008	3	15004	ENSGALG00000038540
GO:0072298	regulation of metanephric glomerulus development	biological_process	0.080551	1	1	1008	3	15004	ENSGALG00000005554
GO:0072300	positive regulation of metanephric glomerulus development	biological_process	0.080551	1	1	1008	3	15004	ENSGALG00000005554
GO:0097581	lamellipodium organization	biological_process	0.080578	1	4	1008	54	15004	ENSGALG00000037540,ENSGALG00000043587,ENSGALG00000014201,ENSGALG00000004901
GO:0001508	action potential	biological_process	0.080626	1	5	1008	69	15004	ENSGALG00000005215,ENSGALG00000003005,ENSGALG00000011009,ENSGALG00000011040,ENSGALG00000004376
GO:0050925	negative regulation of negative chemotaxis	biological_process	0.080814	1	1	1008	2	15004	ENSGALG00000015519
GO:0030177	positive regulation of Wnt signaling pathway	biological_process	0.080893	1	6	1008	97	15004	ENSGALG00000032398,ENSGALG00000010163,ENSGALG00000014729,ENSGALG00000039553,ENSGALG00000009241,ENSGALG00000040834
GO:0070494	regulation of thrombin receptor signaling pathway	biological_process	0.080929	1	1	1008	3	15004	ENSGALG00000001475
GO:0070495	negative regulation of thrombin receptor signaling pathway	biological_process	0.080929	1	1	1008	3	15004	ENSGALG00000001475
GO:0032155	cell division site part	cellular_component	0.081183	1	3	1008	34	15004	ENSGALG00000033231,ENSGALG00000043642,ENSGALG00000009157
GO:0061034	olfactory bulb mitral cell layer development	biological_process	0.081239	1	1	1008	2	15004	ENSGALG00000014155
GO:0045600	positive regulation of fat cell differentiation	biological_process	0.081286	1	3	1008	40	15004	ENSGALG00000038540,ENSGALG00000009241,ENSGALG00000002831
GO:0007079	mitotic chromosome movement towards spindle pole	biological_process	0.08164	1	1	1008	2	15004	ENSGALG00000013208
GO:1902750	negative regulation of cell cycle G2/M phase transition	biological_process	0.0817	1	3	1008	33	15004	ENSGALG00000002781,ENSGALG00000006110,ENSGALG00000003085
GO:0005502	11-cis retinal binding	molecular_function	0.081821	1	1	1008	4	15004	ENSGALG00000011532
GO:0045171	intercellular bridge	cellular_component	0.081851	1	3	1008	37	15004	ENSGALG00000004195,ENSGALG00000006267,ENSGALG00000008095
GO:0033366	protein localization to secretory granule	biological_process	0.081926	1	1	1008	3	15004	ENSGALG00000043583
GO:0030030	cell projection organization	biological_process	0.081999	1	36	1008	924	15004	ENSGALG00000029197,ENSGALG00000030357,ENSGALG00000008763,ENSGALG00000027853,ENSGALG00000037540,ENSGALG00000043642,ENSGALG00000012025,ENSGALG00000034967,ENSGALG00000016896,ENSGALG00000031448,ENSGALG00000010053,ENSGALG00000007768,ENSGALG00000009241,ENSGALG00000003818,ENSGALG00000007993,ENSGALG00000043587,ENSGALG00000004901,ENSGALG00000007582,ENSGALG00000009303,ENSGALG00000049848,ENSGALG00000041814,…
GO:0072073	kidney epithelium development	biological_process	0.082099	1	6	1008	104	15004	ENSGALG00000043033,ENSGALG00000012952,ENSGALG00000015519,ENSGALG00000040834,ENSGALG00000013193,ENSGALG00000005554
GO:0044753	amphisome	cellular_component	0.082225	1	1	1008	2	15004	ENSGALG00000035804
GO:0019841	retinol binding	molecular_function	0.082244	1	1	1008	4	15004	ENSGALG00000003193
GO:0009719	response to endogenous stimulus	biological_process	0.082368	1	32	1008	870	15004	ENSGALG00000009700,ENSGALG00000015519,ENSGALG00000008747,ENSGALG00000005215,ENSGALG00000010163,ENSGALG00000016456,ENSGALG00000043035,ENSGALG00000007484,ENSGALG00000010346,ENSGALG00000011355,ENSGALG00000031112,ENSGALG00000011319,ENSGALG00000003033,ENSGALG00000039553,ENSGALG00000006912,ENSGALG00000000608,ENSGALG00000000172,ENSGALG00000009395,ENSGALG00000015008,ENSGALG00000040834,ENSGALG00000049891,…
GO:0050839	cell adhesion molecule binding	molecular_function	0.082737	1	8	1008	139	15004	ENSGALG00000016584,ENSGALG00000017046,ENSGALG00000010053,ENSGALG00000027853,ENSGALG00000000608,ENSGALG00000011099,ENSGALG00000017272,ENSGALG00000037889
GO:0071229	cellular response to acid chemical	biological_process	0.082867	1	6	1008	100	15004	ENSGALG00000015286,ENSGALG00000030357,ENSGALG00000009700,ENSGALG00000031112,ENSGALG00000006912,ENSGALG00000017204
GO:0003032	detection of oxygen	biological_process	0.082966	1	1	1008	3	15004	ENSGALG00000010346
GO:0035511	oxidative DNA demethylation	biological_process	0.083364	1	1	1008	4	15004	ENSGALG00000041036
GO:0016042	lipid catabolic process	biological_process	0.08351	1	9	1008	195	15004	ENSGALG00000036990,ENSGALG00000007072,ENSGALG00000010312,ENSGALG00000005554,ENSGALG00000003193,ENSGALG00000040035,ENSGALG00000016456,ENSGALG00000011248,ENSGALG00000002891
GO:0001665	alpha-N-acetylgalactosaminide alpha-2,6-sialyltransferase activity	molecular_function	0.083589	1	1	1008	4	15004	ENSGALG00000009027
GO:0001518	voltage-gated sodium channel complex	cellular_component	0.083696	1	2	1008	13	15004	ENSGALG00000011040,ENSGALG00000011009
GO:0014891	striated muscle atrophy	biological_process	0.084049	1	1	1008	3	15004	ENSGALG00000000172
GO:0046058	cAMP metabolic process	biological_process	0.084127	1	3	1008	33	15004	ENSGALG00000040834,ENSGALG00000040035,ENSGALG00000010163
GO:0043488	regulation of mRNA stability	biological_process	0.084165	1	4	1008	61	15004	ENSGALG00000009509,ENSGALG00000006912,ENSGALG00000013604,ENSGALG00000041036
GO:0072249	metanephric glomerular visceral epithelial cell development	biological_process	0.084241	1	1	1008	3	15004	ENSGALG00000005554
GO:0072313	metanephric glomerular epithelial cell development	biological_process	0.084241	1	1	1008	3	15004	ENSGALG00000005554
GO:0072009	nephron epithelium development	biological_process	0.084297	1	5	1008	80	15004	ENSGALG00000043033,ENSGALG00000012952,ENSGALG00000040834,ENSGALG00000013193,ENSGALG00000005554
GO:0051823	regulation of synapse structural plasticity	biological_process	0.084317	1	1	1008	3	15004	ENSGALG00000027853
GO:0007015	actin filament organization	biological_process	0.084564	1	13	1008	290	15004	ENSGALG00000014978,ENSGALG00000027853,ENSGALG00000009303,ENSGALG00000016937,ENSGALG00000012732,ENSGALG00000007744,ENSGALG00000004901,ENSGALG00000011645,ENSGALG00000009844,ENSGALG00000002831,ENSGALG00000010346,ENSGALG00000007582,ENSGALG00000001475
GO:0044729	hemi-methylated DNA-binding	molecular_function	0.084587	1	1	1008	3	15004	ENSGALG00000034271
GO:0051348	negative regulation of transferase activity	biological_process	0.084627	1	9	1008	196	15004	ENSGALG00000008233,ENSGALG00000009241,ENSGALG00000006110,ENSGALG00000005554,ENSGALG00000015874,ENSGALG00000037453,ENSGALG00000004901,ENSGALG00000014801,ENSGALG00000036892
GO:0010510	regulation of acetyl-CoA biosynthetic process from pyruvate	biological_process	0.084768	1	1	1008	3	15004	ENSGALG00000009700
GO:0035859	Seh1-associated complex	cellular_component	0.084861	1	2	1008	16	15004	ENSGALG00000015286,ENSGALG00000017204
GO:2000617	positive regulation of histone H3-K9 acetylation	biological_process	0.085253	1	1	1008	3	15004	ENSGALG00000002781
GO:0002102	podosome	cellular_component	0.085262	1	2	1008	16	15004	ENSGALG00000002831,ENSGALG00000008293
GO:1904179	positive regulation of adipose tissue development	biological_process	0.085623	1	1	1008	3	15004	ENSGALG00000002831
GO:0044772	mitotic cell cycle phase transition	biological_process	0.085726	1	11	1008	238	15004	ENSGALG00000004161,ENSGALG00000014801,ENSGALG00000011645,ENSGALG00000036892,ENSGALG00000002175,ENSGALG00000003085,ENSGALG00000013208,ENSGALG00000009690,ENSGALG00000015874,ENSGALG00000006110,ENSGALG00000008233
GO:0071539	protein localization to centrosome	biological_process	0.085743	1	2	1008	15	15004	ENSGALG00000010478,ENSGALG00000007768
GO:1901564	organonitrogen compound metabolic process	biological_process	0.085906	1	41	1008	1315	15004	ENSGALG00000005458,ENSGALG00000032142,ENSGALG00000032456,ENSGALG00000002479,ENSGALG00000038801,ENSGALG00000029319,ENSGALG00000040035,ENSGALG00000025819,ENSGALG00000007936,ENSGALG00000029212,ENSGALG00000004518,ENSGALG00000040834,ENSGALG00000011618,ENSGALG00000049891,ENSGALG00000006431,ENSGALG00000008858,ENSGALG00000015876,ENSGALG00000006753,ENSGALG00000002321,ENSGALG00000015977,ENSGALG00000033271,…
GO:0005975	carbohydrate metabolic process	biological_process	0.086004	1	20	1008	535	15004	ENSGALG00000009027,ENSGALG00000007484,ENSGALG00000030466,ENSGALG00000009452,ENSGALG00000009700,ENSGALG00000049891,ENSGALG00000007936,ENSGALG00000011016,ENSGALG00000042771,ENSGALG00000014526,ENSGALG00000001949,ENSGALG00000005554,ENSGALG00000006670,ENSGALG00000033271,ENSGALG00000004801,ENSGALG00000005147,ENSGALG00000005407,ENSGALG00000016655,ENSGALG00000008858,ENSGALG00000006300
GO:0051492	regulation of stress fiber assembly	biological_process	0.08633	1	4	1008	58	15004	ENSGALG00000011645,ENSGALG00000001475,ENSGALG00000010346,ENSGALG00000002831
GO:0019695	choline metabolic process	biological_process	0.08637	1	1	1008	3	15004	ENSGALG00000004491
GO:0016769	transferase activity, transferring nitrogenous groups	molecular_function	0.086574	1	2	1008	19	15004	ENSGALG00000002321,ENSGALG00000007484
GO:0006363	termination of RNA polymerase I transcription	biological_process	0.086635	1	1	1008	3	15004	ENSGALG00000003261
GO:0006839	mitochondrial transport	biological_process	0.086729	1	5	1008	98	15004	ENSGALG00000004508,ENSGALG00000016979,ENSGALG00000009545,ENSGALG00000017316,ENSGALG00000017032
GO:0006933	negative regulation of cell adhesion involved in substrate-bound cell migration	biological_process	0.087268	1	1	1008	3	15004	ENSGALG00000038801
GO:0006105	succinate metabolic process	biological_process	0.087299	1	1	1008	3	15004	ENSGALG00000015961
GO:0043197	dendritic spine	cellular_component	0.087448	1	4	1008	57	15004	ENSGALG00000003930,ENSGALG00000035916,ENSGALG00000004852,ENSGALG00000015111
GO:1990166	protein localization to site of double-strand break	biological_process	0.087593	1	1	1008	3	15004	ENSGALG00000027932
GO:0007026	negative regulation of microtubule depolymerization	biological_process	0.087658	1	2	1008	15	15004	ENSGALG00000010311,ENSGALG00000011645
GO:0060686	negative regulation of prostatic bud formation	biological_process	0.087671	1	1	1008	4	15004	ENSGALG00000039553
GO:0015467	G-protein activated inward rectifier potassium channel activity	molecular_function	0.087752	1	1	1008	4	15004	ENSGALG00000016054
GO:0045778	positive regulation of ossification	biological_process	0.087928	1	4	1008	63	15004	ENSGALG00000009241,ENSGALG00000038540,ENSGALG00000010346,ENSGALG00000040035
GO:0003918	DNA topoisomerase type II (ATP-hydrolyzing) activity	molecular_function	0.088132	1	1	1008	2	15004	ENSGALG00000003922
GO:0019035	viral integration complex	cellular_component	0.088132	1	1	1008	2	15004	ENSGALG00000003922
GO:0045870	positive regulation of single stranded viral RNA replication via double stranded DNA intermediate	biological_process	0.088132	1	1	1008	2	15004	ENSGALG00000003922
GO:0061505	DNA topoisomerase II activity	molecular_function	0.088132	1	1	1008	2	15004	ENSGALG00000003922
GO:0072593	reactive oxygen species metabolic process	biological_process	0.08818	1	7	1008	143	15004	ENSGALG00000009700,ENSGALG00000002831,ENSGALG00000008606,ENSGALG00000015286,ENSGALG00000008293,ENSGALG00000002781,ENSGALG00000008084
GO:0000104	succinate dehydrogenase activity	molecular_function	0.088429	1	1	1008	5	15004	ENSGALG00000013167
GO:0061333	renal tubule morphogenesis	biological_process	0.088513	1	4	1008	59	15004	ENSGALG00000010163,ENSGALG00000043033,ENSGALG00000013193,ENSGALG00000040834
GO:0005721	pericentric heterochromatin	cellular_component	0.08877	1	2	1008	17	15004	ENSGALG00000005451,ENSGALG00000001491
GO:2000721	positive regulation of transcription from RNA polymerase II promoter involved in smooth muscle cell differentiation	biological_process	0.088868	1	1	1008	3	15004	ENSGALG00000008747
GO:1901098	positive regulation of autophagosome maturation	biological_process	0.08906	1	1	1008	3	15004	ENSGALG00000040035
GO:0043490	malate-aspartate shuttle	biological_process	0.089188	1	1	1008	3	15004	ENSGALG00000009545
GO:0031628	opioid receptor binding	molecular_function	0.089338	1	1	1008	5	15004	ENSGALG00000015419
GO:0035553	oxidative single-stranded RNA demethylation	biological_process	0.089409	1	1	1008	3	15004	ENSGALG00000041036
GO:0032870	cellular response to hormone stimulus	biological_process	0.089413	1	13	1008	305	15004	ENSGALG00000003033,ENSGALG00000015519,ENSGALG00000009700,ENSGALG00000040834,ENSGALG00000005215,ENSGALG00000010163,ENSGALG00000000172,ENSGALG00000001073,ENSGALG00000005554,ENSGALG00000017204,ENSGALG00000016456,ENSGALG00000027374,ENSGALG00000007484
GO:0005996	monosaccharide metabolic process	biological_process	0.089449	1	7	1008	145	15004	ENSGALG00000005554,ENSGALG00000049891,ENSGALG00000014526,ENSGALG00000033271,ENSGALG00000009700,ENSGALG00000011016,ENSGALG00000007936
GO:0071466	cellular response to xenobiotic stimulus	biological_process	0.0896	1	3	1008	41	15004	ENSGALG00000013402,ENSGALG00000009170,ENSGALG00000045255
GO:0003872	6-phosphofructokinase activity	molecular_function	0.089942	1	1	1008	3	15004	ENSGALG00000033271
GO:0009996	negative regulation of cell fate specification	biological_process	0.090045	1	1	1008	4	15004	ENSGALG00000009241
GO:0043231	intracellular membrane-bounded organelle	cellular_component	0.090061	1	201	1008	6907	15004	ENSGALG00000010163,ENSGALG00000041036,ENSGALG00000001101,ENSGALG00000034493,ENSGALG00000051796,ENSGALG00000035804,ENSGALG00000019060,ENSGALG00000003930,ENSGALG00000016375,ENSGALG00000014155,ENSGALG00000016456,ENSGALG00000012732,ENSGALG00000005809,ENSGALG00000004161,ENSGALG00000015876,ENSGALG00000037401,ENSGALG00000015846,ENSGALG00000006912,ENSGALG00000004687,ENSGALG00000017120,ENSGALG00000015008,…
GO:0044785	metaphase/anaphase transition of meiotic cell cycle	biological_process	0.09054	1	1	1008	3	15004	ENSGALG00000015874
GO:1902102	regulation of metaphase/anaphase transition of meiotic cell cycle	biological_process	0.09054	1	1	1008	3	15004	ENSGALG00000015874
GO:1902103	negative regulation of metaphase/anaphase transition of meiotic cell cycle	biological_process	0.09054	1	1	1008	3	15004	ENSGALG00000015874
GO:0016684	oxidoreductase activity, acting on peroxide as acceptor	molecular_function	0.090622	1	3	1008	46	15004	ENSGALG00000015286,ENSGALG00000037829,ENSGALG00000017204
GO:0008332	low voltage-gated calcium channel activity	molecular_function	0.090743	1	1	1008	2	15004	ENSGALG00000005215
GO:0051017	actin filament bundle assembly	biological_process	0.090912	1	6	1008	109	15004	ENSGALG00000011645,ENSGALG00000001475,ENSGALG00000012732,ENSGALG00000007582,ENSGALG00000010346,ENSGALG00000002831
GO:0045003	double-strand break repair via synthesis-dependent strand annealing	biological_process	0.091047	1	1	1008	4	15004	ENSGALG00000039171
GO:0043623	cellular protein complex assembly	biological_process	0.09108	1	17	1008	426	15004	ENSGALG00000011998,ENSGALG00000011645,ENSGALG00000035334,ENSGALG00000017282,ENSGALG00000014978,ENSGALG00000013208,ENSGALG00000027853,ENSGALG00000008066,ENSGALG00000029319,ENSGALG00000014753,ENSGALG00000016937,ENSGALG00000010311,ENSGALG00000011683,ENSGALG00000009703,ENSGALG00000015846,ENSGALG00000001475,ENSGALG00000006073
GO:1902990	mitotic telomere maintenance via semi-conservative replication	biological_process	0.091113	1	1	1008	3	15004	ENSGALG00000004037
GO:0016358	dendrite development	biological_process	0.09149	1	8	1008	137	15004	ENSGALG00000031301,ENSGALG00000007993,ENSGALG00000014999,ENSGALG00000035916,ENSGALG00000006560,ENSGALG00000041263,ENSGALG00000031448,ENSGALG00000027853
GO:0072047	proximal/distal pattern formation involved in nephron development	biological_process	0.091766	1	1	1008	5	15004	ENSGALG00000013193
GO:0072081	specification of nephron tubule identity	biological_process	0.091766	1	1	1008	5	15004	ENSGALG00000013193
GO:0070739	protein-glutamic acid ligase activity	molecular_function	0.091862	1	1	1008	3	15004	ENSGALG00000008850
GO:0017048	Rho GTPase binding	molecular_function	0.091934	1	5	1008	76	15004	ENSGALG00000014978,ENSGALG00000004901,ENSGALG00000009157,ENSGALG00000010967,ENSGALG00000016937
GO:0036022	limb joint morphogenesis	biological_process	0.092006	1	1	1008	4	15004	ENSGALG00000039553
GO:2000403	positive regulation of lymphocyte migration	biological_process	0.092023	1	2	1008	18	15004	ENSGALG00000010156,ENSGALG00000010930
GO:0046826	negative regulation of protein export from nucleus	biological_process	0.092085	1	1	1008	4	15004	ENSGALG00000003484
GO:0044327	dendritic spine head	cellular_component	0.092178	1	1	1008	4	15004	ENSGALG00000004852
GO:0098843	postsynaptic endocytic zone	cellular_component	0.092178	1	1	1008	4	15004	ENSGALG00000004852
GO:0098844	postsynaptic endocytic zone membrane	cellular_component	0.092178	1	1	1008	4	15004	ENSGALG00000004852
GO:0071470	cellular response to osmotic stress	biological_process	0.092686	1	2	1008	16	15004	ENSGALG00000011009,ENSGALG00000010930
GO:0042177	negative regulation of protein catabolic process	biological_process	0.092687	1	6	1008	109	15004	ENSGALG00000015874,ENSGALG00000014801,ENSGALG00000016915,ENSGALG00000036892,ENSGALG00000008233,ENSGALG00000006110
GO:0009249	protein lipoylation	biological_process	0.092803	1	1	1008	5	15004	ENSGALG00000006073
GO:0032571	response to vitamin K	biological_process	0.092872	1	1	1008	4	15004	ENSGALG00000017046
GO:0019405	alditol catabolic process	biological_process	0.093035	1	1	1008	4	15004	ENSGALG00000014526
GO:0009111	vitamin catabolic process	biological_process	0.093082	1	1	1008	5	15004	ENSGALG00000003193
GO:0042363	fat-soluble vitamin catabolic process	biological_process	0.093082	1	1	1008	5	15004	ENSGALG00000003193
GO:0072217	negative regulation of metanephros development	biological_process	0.093225	1	1	1008	4	15004	ENSGALG00000005554
GO:0030397	membrane disassembly	biological_process	0.093366	1	1	1008	3	15004	ENSGALG00000006110
GO:0051081	nuclear envelope disassembly	biological_process	0.093366	1	1	1008	3	15004	ENSGALG00000006110
GO:0051380	norepinephrine binding	molecular_function	0.093698	1	1	1008	5	15004	ENSGALG00000040035
GO:0030182	neuron differentiation	biological_process	0.093757	1	33	1008	867	15004	ENSGALG00000035916,ENSGALG00000014999,ENSGALG00000001475,ENSGALG00000011355,ENSGALG00000031895,ENSGALG00000049848,ENSGALG00000041814,ENSGALG00000006560,ENSGALG00000009303,ENSGALG00000016915,ENSGALG00000015519,ENSGALG00000031301,ENSGALG00000032398,ENSGALG00000014155,ENSGALG00000010967,ENSGALG00000041263,ENSGALG00000004304,ENSGALG00000043033,ENSGALG00000034967,ENSGALG00000027853,ENSGALG00000030357,…
GO:0014854	response to inactivity	biological_process	0.093779	1	1	1008	3	15004	ENSGALG00000000172
GO:0014870	response to muscle inactivity	biological_process	0.093779	1	1	1008	3	15004	ENSGALG00000000172
GO:0014877	response to muscle inactivity involved in regulation of muscle adaptation	biological_process	0.093779	1	1	1008	3	15004	ENSGALG00000000172
GO:0014894	response to denervation involved in regulation of muscle adaptation	biological_process	0.093779	1	1	1008	3	15004	ENSGALG00000000172
GO:0030951	establishment or maintenance of microtubule cytoskeleton polarity	biological_process	0.093902	1	1	1008	3	15004	ENSGALG00000010120
GO:1904262	negative regulation of TORC1 signaling	biological_process	0.093957	1	2	1008	16	15004	ENSGALG00000017204,ENSGALG00000015286
GO:0061572	actin filament bundle organization	biological_process	0.094202	1	6	1008	111	15004	ENSGALG00000002831,ENSGALG00000010346,ENSGALG00000012732,ENSGALG00000007582,ENSGALG00000001475,ENSGALG00000011645
GO:0008172	S-methyltransferase activity	molecular_function	0.094281	1	1	1008	4	15004	ENSGALG00000004518
GO:0051971	positive regulation of transmission of nerve impulse	biological_process	0.094366	1	1	1008	4	15004	ENSGALG00000003005
GO:0016635	oxidoreductase activity, acting on the CH-CH group of donors, quinone or related compound as acceptor	molecular_function	0.094665	1	1	1008	5	15004	ENSGALG00000013167
GO:0043487	regulation of RNA stability	biological_process	0.094756	1	4	1008	63	15004	ENSGALG00000041036,ENSGALG00000013604,ENSGALG00000006912,ENSGALG00000009509
GO:0032958	inositol phosphate biosynthetic process	biological_process	0.0948	1	3	1008	34	15004	ENSGALG00000011248,ENSGALG00000010312,ENSGALG00000026536
GO:0008449	N-acetylglucosamine-6-sulfatase activity	molecular_function	0.095015	1	1	1008	3	15004	ENSGALG00000039553
GO:0019888	protein phosphatase regulator activity	molecular_function	0.095245	1	3	1008	41	15004	ENSGALG00000006670,ENSGALG00000013768,ENSGALG00000012732
GO:0030520	intracellular estrogen receptor signaling pathway	biological_process	0.095268	1	3	1008	34	15004	ENSGALG00000015008,ENSGALG00000029212,ENSGALG00000002781
GO:0051291	protein heterooligomerization	biological_process	0.095507	1	3	1008	39	15004	ENSGALG00000011476,ENSGALG00000016442,ENSGALG00000005554
GO:0045650	negative regulation of macrophage differentiation	biological_process	0.095529	1	1	1008	4	15004	ENSGALG00000005554
GO:0008328	ionotropic glutamate receptor complex	cellular_component	0.095696	1	3	1008	38	15004	ENSGALG00000034109,ENSGALG00000035916,ENSGALG00000009405
GO:0048103	somatic stem cell division	biological_process	0.095814	1	2	1008	16	15004	ENSGALG00000010967,ENSGALG00000032398
GO:0004367	glycerol-3-phosphate dehydrogenase [NAD+] activity	molecular_function	0.096199	1	1	1008	4	15004	ENSGALG00000049891
GO:0097227	sperm annulus	cellular_component	0.096399	1	1	1008	4	15004	ENSGALG00000005809
GO:0048532	anatomical structure arrangement	biological_process	0.096515	1	2	1008	14	15004	ENSGALG00000002175,ENSGALG00000006560
GO:0005588	collagen type V trimer	cellular_component	0.096575	1	1	1008	2	15004	ENSGALG00000031112
GO:1903225	negative regulation of endodermal cell differentiation	biological_process	0.096575	1	1	1008	2	15004	ENSGALG00000031112
GO:0006536	glutamate metabolic process	biological_process	0.096826	1	2	1008	20	15004	ENSGALG00000002321,ENSGALG00000007484
GO:0009653	anatomical structure morphogenesis	biological_process	0.097071	1	65	1008	1864	15004	ENSGALG00000013193,ENSGALG00000003818,ENSGALG00000052932,ENSGALG00000009157,ENSGALG00000004901,ENSGALG00000009844,ENSGALG00000037540,ENSGALG00000027853,ENSGALG00000008763,ENSGALG00000011200,ENSGALG00000016797,ENSGALG00000043033,ENSGALG00000016896,ENSGALG00000002831,ENSGALG00000003374,ENSGALG00000041255,ENSGALG00000010502,ENSGALG00000010967,ENSGALG00000005797,ENSGALG00000002175,ENSGALG00000015464,…
GO:0044839	cell cycle G2/M phase transition	biological_process	0.097261	1	5	1008	82	15004	ENSGALG00000009690,ENSGALG00000002781,ENSGALG00000003085,ENSGALG00000006110,ENSGALG00000002175
GO:0021955	central nervous system neuron axonogenesis	biological_process	0.097302	1	3	1008	30	15004	ENSGALG00000041263,ENSGALG00000007993,ENSGALG00000016915
GO:0003910	DNA ligase (ATP) activity	molecular_function	0.097457	1	1	1008	3	15004	ENSGALG00000043938
GO:0043267	negative regulation of potassium ion transport	biological_process	0.097469	1	2	1008	20	15004	ENSGALG00000010930,ENSGALG00000013604
GO:0043227	membrane-bounded organelle	cellular_component	0.097661	1	202	1008	6958	15004	ENSGALG00000006267,ENSGALG00000008045,ENSGALG00000015961,ENSGALG00000045362,ENSGALG00000009157,ENSGALG00000009452,ENSGALG00000004195,ENSGALG00000031571,ENSGALG00000006704,ENSGALG00000015286,ENSGALG00000015554,ENSGALG00000003256,ENSGALG00000041255,ENSGALG00000015111,ENSGALG00000012160,ENSGALG00000032142,ENSGALG00000001073,ENSGALG00000032456,ENSGALG00000030157,ENSGALG00000008349,ENSGALG00000006073,…
GO:0010038	response to metal ion	biological_process	0.097805	1	7	1008	140	15004	ENSGALG00000000608,ENSGALG00000000172,ENSGALG00000005215,ENSGALG00000004980,ENSGALG00000001316,ENSGALG00000009545,ENSGALG00000009157
GO:0070358	actin polymerization-dependent cell motility	biological_process	0.097814	1	1	1008	3	15004	ENSGALG00000009303
GO:0016863	intramolecular oxidoreductase activity, transposing C=C bonds	molecular_function	0.097923	1	1	1008	5	15004	ENSGALG00000030164
GO:0019237	centromeric DNA binding	molecular_function	0.098094	1	1	1008	3	15004	ENSGALG00000011683
GO:0032281	AMPA glutamate receptor complex	cellular_component	0.098135	1	2	1008	21	15004	ENSGALG00000009405,ENSGALG00000034109
GO:0072244	metanephric glomerular epithelium development	biological_process	0.098327	1	1	1008	4	15004	ENSGALG00000005554
GO:0072248	metanephric glomerular visceral epithelial cell differentiation	biological_process	0.098327	1	1	1008	4	15004	ENSGALG00000005554
GO:0072312	metanephric glomerular epithelial cell differentiation	biological_process	0.098327	1	1	1008	4	15004	ENSGALG00000005554
GO:0060282	positive regulation of oocyte development	biological_process	0.098391	1	1	1008	4	15004	ENSGALG00000007768
GO:0006936	muscle contraction	biological_process	0.098483	1	8	1008	164	15004	ENSGALG00000040035,ENSGALG00000004376,ENSGALG00000002860,ENSGALG00000003778,ENSGALG00000039553,ENSGALG00000014695,ENSGALG00000003005,ENSGALG00000000302
GO:0004594	pantothenate kinase activity	molecular_function	0.098538	1	1	1008	4	15004	ENSGALG00000006431
GO:0001101	response to acid chemical	biological_process	0.098552	1	7	1008	132	15004	ENSGALG00000009700,ENSGALG00000031112,ENSGALG00000017204,ENSGALG00000006912,ENSGALG00000015286,ENSGALG00000030357,ENSGALG00000009395
GO:0014905	myoblast fusion involved in skeletal muscle regeneration	biological_process	0.098601	1	1	1008	4	15004	ENSGALG00000015464
GO:0004614	phosphoglucomutase activity	molecular_function	0.098751	1	1	1008	4	15004	ENSGALG00000011016
GO:0015267	channel activity	molecular_function	0.098828	1	15	1008	361	15004	ENSGALG00000016054,ENSGALG00000005400,ENSGALG00000004376,ENSGALG00000034109,ENSGALG00000042134,ENSGALG00000004980,ENSGALG00000003778,ENSGALG00000004310,ENSGALG00000014695,ENSGALG00000009395,ENSGALG00000009405,ENSGALG00000005215,ENSGALG00000003005,ENSGALG00000011009,ENSGALG00000011040
GO:0022803	passive transmembrane transporter activity	molecular_function	0.098828	1	15	1008	361	15004	ENSGALG00000011009,ENSGALG00000011040,ENSGALG00000009395,ENSGALG00000003005,ENSGALG00000009405,ENSGALG00000005215,ENSGALG00000004310,ENSGALG00000014695,ENSGALG00000003778,ENSGALG00000004980,ENSGALG00000004376,ENSGALG00000016054,ENSGALG00000005400,ENSGALG00000034109,ENSGALG00000042134
GO:0022616	DNA strand elongation	biological_process	0.098914	1	2	1008	17	15004	ENSGALG00000004037,ENSGALG00000043938
GO:0050779	RNA destabilization	biological_process	0.09897	1	2	1008	17	15004	ENSGALG00000006912,ENSGALG00000041036
GO:0061157	mRNA destabilization	biological_process	0.09897	1	2	1008	17	15004	ENSGALG00000006912,ENSGALG00000041036
GO:0001923	B-1 B cell differentiation	biological_process	0.099275	1	1	1008	3	15004	ENSGALG00000011248
GO:0015629	actin cytoskeleton	cellular_component	0.09956	1	15	1008	341	15004	ENSGALG00000009844,ENSGALG00000035594,ENSGALG00000011016,ENSGALG00000000608,ENSGALG00000000302,ENSGALG00000008293,ENSGALG00000011476,ENSGALG00000004901,ENSGALG00000015358,ENSGALG00000002831,ENSGALG00000027853,ENSGALG00000036441,ENSGALG00000015556,ENSGALG00000014201,ENSGALG00000043642
GO:0035787	cell migration involved in kidney development	biological_process	0.099862	1	1	1008	5	15004	ENSGALG00000005554
GO:0071248	cellular response to metal ion	biological_process	0.10006	1	5	1008	89	15004	ENSGALG00000001316,ENSGALG00000009157,ENSGALG00000005215,ENSGALG00000000172,ENSGALG00000000608
GO:0018210	peptidyl-threonine modification	biological_process	0.10019	1	5	1008	81	15004	ENSGALG00000015874,ENSGALG00000009452,ENSGALG00000003085,ENSGALG00000010930,ENSGALG00000006110
GO:0043654	recognition of apoptotic cell	biological_process	0.10048	1	1	1008	3	15004	ENSGALG00000014699
GO:0006282	regulation of DNA repair	biological_process	0.10049	1	5	1008	77	15004	ENSGALG00000004508,ENSGALG00000043033,ENSGALG00000012756,ENSGALG00000027932,ENSGALG00000002781
GO:0032989	cellular component morphogenesis	biological_process	0.10057	1	39	1008	1041	15004	ENSGALG00000016896,ENSGALG00000027853,ENSGALG00000037540,ENSGALG00000008763,ENSGALG00000029197,ENSGALG00000012025,ENSGALG00000009844,ENSGALG00000011645,ENSGALG00000004901,ENSGALG00000007993,ENSGALG00000043587,ENSGALG00000009157,ENSGALG00000052932,ENSGALG00000007768,ENSGALG00000003818,ENSGALG00000009241,ENSGALG00000004161,ENSGALG00000035916,ENSGALG00000005809,ENSGALG00000014999,ENSGALG00000007744,…
GO:2001237	negative regulation of extrinsic apoptotic signaling pathway	biological_process	0.10065	1	4	1008	60	15004	ENSGALG00000002781,ENSGALG00000043033,ENSGALG00000004508,ENSGALG00000009241
GO:0034603	pyruvate dehydrogenase [NAD(P)+] activity	molecular_function	0.10066	1	1	1008	4	15004	ENSGALG00000007904
GO:0034604	pyruvate dehydrogenase (NAD+) activity	molecular_function	0.10066	1	1	1008	4	15004	ENSGALG00000007904
GO:0019401	alditol biosynthetic process	biological_process	0.10074	1	1	1008	4	15004	ENSGALG00000007484
GO:0061351	neural precursor cell proliferation	biological_process	0.10079	1	6	1008	105	15004	ENSGALG00000016438,ENSGALG00000032398,ENSGALG00000033231,ENSGALG00000015360,ENSGALG00000002175,ENSGALG00000010967
GO:0030368	interleukin-17 receptor activity	molecular_function	0.101	1	1	1008	4	15004	ENSGALG00000005499
GO:0090521	glomerular visceral epithelial cell migration	biological_process	0.10103	1	1	1008	3	15004	ENSGALG00000043642
GO:0061056	sclerotome development	biological_process	0.10126	1	1	1008	5	15004	ENSGALG00000009241
GO:0070459	prolactin secretion	biological_process	0.1013	1	1	1008	4	15004	ENSGALG00000013604
GO:0008215	spermine metabolic process	biological_process	0.10135	1	1	1008	4	15004	ENSGALG00000015977
GO:0005153	interleukin-8 receptor binding	molecular_function	0.10167	1	1	1008	6	15004	ENSGALG00000046160
GO:0004448	isocitrate dehydrogenase activity	molecular_function	0.10171	1	1	1008	4	15004	ENSGALG00000037401
GO:0035338	long-chain fatty-acyl-CoA biosynthetic process	biological_process	0.10171	1	1	1008	4	15004	ENSGALG00000015876
GO:0046949	fatty-acyl-CoA biosynthetic process	biological_process	0.10171	1	1	1008	4	15004	ENSGALG00000015876
GO:0050812	regulation of acyl-CoA biosynthetic process	biological_process	0.10179	1	1	1008	4	15004	ENSGALG00000009700
GO:2000381	negative regulation of mesoderm development	biological_process	0.10214	1	1	1008	5	15004	ENSGALG00000009241
GO:0051414	response to cortisol	biological_process	0.10219	1	1	1008	3	15004	ENSGALG00000027374
GO:0034316	negative regulation of Arp2/3 complex-mediated actin nucleation	biological_process	0.10263	1	1	1008	4	15004	ENSGALG00000027853
GO:0051126	negative regulation of actin nucleation	biological_process	0.10263	1	1	1008	4	15004	ENSGALG00000027853
GO:0061133	endopeptidase activator activity	molecular_function	0.10264	1	1	1008	4	15004	ENSGALG00000009241
GO:0031589	cell-substrate adhesion	biological_process	0.1027	1	11	1008	224	15004	ENSGALG00000002175,ENSGALG00000008747,ENSGALG00000011645,ENSGALG00000017272,ENSGALG00000007744,ENSGALG00000043223,ENSGALG00000004901,ENSGALG00000042400,ENSGALG00000030603,ENSGALG00000016584,ENSGALG00000014201
GO:2000583	regulation of platelet-derived growth factor receptor-alpha signaling pathway	biological_process	0.10299	1	1	1008	4	15004	ENSGALG00000005554
GO:2000404	regulation of T cell migration	biological_process	0.103	1	2	1008	20	15004	ENSGALG00000010156,ENSGALG00000010930
GO:1903690	negative regulation of wound healing, spreading of epidermal cells	biological_process	0.10303	1	1	1008	3	15004	ENSGALG00000011645
GO:0060292	long term synaptic depression	biological_process	0.10309	1	2	1008	19	15004	ENSGALG00000015554,ENSGALG00000035916
GO:0072395	signal transduction involved in cell cycle checkpoint	biological_process	0.10313	1	2	1008	17	15004	ENSGALG00000006110,ENSGALG00000002781
GO:0072401	signal transduction involved in DNA integrity checkpoint	biological_process	0.10313	1	2	1008	17	15004	ENSGALG00000006110,ENSGALG00000002781
GO:0072422	signal transduction involved in DNA damage checkpoint	biological_process	0.10313	1	2	1008	17	15004	ENSGALG00000002781,ENSGALG00000006110
GO:0009438	methylglyoxal metabolic process	biological_process	0.1033	1	1	1008	5	15004	ENSGALG00000014526
GO:0016813	hydrolase activity, acting on carbon-nitrogen (but not peptide) bonds, in linear amidines	molecular_function	0.10334	1	1	1008	5	15004	ENSGALG00000029212
GO:0031023	microtubule organizing center organization	biological_process	0.10335	1	6	1008	105	15004	ENSGALG00000007768,ENSGALG00000008763,ENSGALG00000030597,ENSGALG00000011645,ENSGALG00000006110,ENSGALG00000010478
GO:0048858	cell projection morphogenesis	biological_process	0.10342	1	25	1008	614	15004	ENSGALG00000012025,ENSGALG00000041814,ENSGALG00000006560,ENSGALG00000012588,ENSGALG00000009303,ENSGALG00000027853,ENSGALG00000037540,ENSGALG00000008763,ENSGALG00000029197,ENSGALG00000001475,ENSGALG00000016896,ENSGALG00000035916,ENSGALG00000005809,ENSGALG00000014999,ENSGALG00000003818,ENSGALG00000010967,ENSGALG00000010502,ENSGALG00000041263,ENSGALG00000007768,ENSGALG00000005806,ENSGALG00000015519,…
GO:0034706	sodium channel complex	cellular_component	0.10367	1	2	1008	15	15004	ENSGALG00000011009,ENSGALG00000011040
GO:0016406	carnitine O-acyltransferase activity	molecular_function	0.10429	1	1	1008	4	15004	ENSGALG00000037443
GO:0005230	extracellular ligand-gated ion channel activity	molecular_function	0.10468	1	4	1008	65	15004	ENSGALG00000009405,ENSGALG00000003005,ENSGALG00000009395,ENSGALG00000034109
GO:0061635	regulation of protein complex stability	biological_process	0.1047	1	1	1008	4	15004	ENSGALG00000035804
GO:0010639	negative regulation of organelle organization	biological_process	0.10474	1	11	1008	241	15004	ENSGALG00000006110,ENSGALG00000008233,ENSGALG00000010311,ENSGALG00000027853,ENSGALG00000015874,ENSGALG00000001475,ENSGALG00000037453,ENSGALG00000014801,ENSGALG00000011645,ENSGALG00000036892,ENSGALG00000002781
GO:0034093	positive regulation of maintenance of sister chromatid cohesion	biological_process	0.10478	1	1	1008	4	15004	ENSGALG00000027932
GO:0034184	positive regulation of maintenance of mitotic sister chromatid cohesion	biological_process	0.10478	1	1	1008	4	15004	ENSGALG00000027932
GO:0010720	positive regulation of cell development	biological_process	0.10491	1	14	1008	326	15004	ENSGALG00000005554,ENSGALG00000006560,ENSGALG00000007768,ENSGALG00000032398,ENSGALG00000030357,ENSGALG00000031448,ENSGALG00000009157,ENSGALG00000010346,ENSGALG00000015519,ENSGALG00000034967,ENSGALG00000035916,ENSGALG00000000172,ENSGALG00000007744,ENSGALG00000004304
GO:0048813	dendrite morphogenesis	biological_process	0.10497	1	5	1008	74	15004	ENSGALG00000006560,ENSGALG00000041263,ENSGALG00000027853,ENSGALG00000035916,ENSGALG00000007993
GO:0010880	regulation of release of sequestered calcium ion into cytosol by sarcoplasmic reticulum	biological_process	0.105	1	2	1008	15	15004	ENSGALG00000003778,ENSGALG00000039712
GO:0014808	release of sequestered calcium ion into cytosol by sarcoplasmic reticulum	biological_process	0.105	1	2	1008	15	15004	ENSGALG00000039712,ENSGALG00000003778
GO:0014831	gastro-intestinal system smooth muscle contraction	biological_process	0.10525	1	1	1008	5	15004	ENSGALG00000039553
GO:0006167	AMP biosynthetic process	biological_process	0.10525	1	1	1008	5	15004	ENSGALG00000011618
GO:0045986	negative regulation of smooth muscle contraction	biological_process	0.10528	1	1	1008	5	15004	ENSGALG00000040035
GO:0005826	actomyosin contractile ring	cellular_component	0.10582	1	1	1008	3	15004	ENSGALG00000043642
GO:0060560	developmental growth involved in morphogenesis	biological_process	0.10587	1	9	1008	180	15004	ENSGALG00000014999,ENSGALG00000007993,ENSGALG00000005797,ENSGALG00000007768,ENSGALG00000015101,ENSGALG00000009241,ENSGALG00000041263,ENSGALG00000006560,ENSGALG00000003818
GO:0030010	establishment of cell polarity	biological_process	0.10593	1	6	1008	98	15004	ENSGALG00000010967,ENSGALG00000006110,ENSGALG00000011645,ENSGALG00000014801,ENSGALG00000014999,ENSGALG00000010156
GO:0050805	negative regulation of synaptic transmission	biological_process	0.10595	1	3	1008	39	15004	ENSGALG00000015554,ENSGALG00000035916,ENSGALG00000005554
GO:0016413	O-acetyltransferase activity	molecular_function	0.10597	1	1	1008	4	15004	ENSGALG00000037443
GO:0051642	centrosome localization	biological_process	0.10598	1	3	1008	29	15004	ENSGALG00000012025,ENSGALG00000007768,ENSGALG00000032398
GO:0061512	protein localization to cilium	biological_process	0.10601	1	3	1008	36	15004	ENSGALG00000041814,ENSGALG00000031301,ENSGALG00000043587
GO:0032869	cellular response to insulin stimulus	biological_process	0.10603	1	6	1008	111	15004	ENSGALG00000009700,ENSGALG00000005554,ENSGALG00000017204,ENSGALG00000016456,ENSGALG00000003033,ENSGALG00000007484
GO:0023016	signal transduction by trans-phosphorylation	biological_process	0.10603	1	1	1008	3	15004	ENSGALG00000010930
GO:0016053	organic acid biosynthetic process	biological_process	0.10629	1	8	1008	185	15004	ENSGALG00000006073,ENSGALG00000009700,ENSGALG00000002781,ENSGALG00000004518,ENSGALG00000002321,ENSGALG00000015876,ENSGALG00000029212,ENSGALG00000007484
GO:0046394	carboxylic acid biosynthetic process	biological_process	0.10629	1	8	1008	185	15004	ENSGALG00000007484,ENSGALG00000009700,ENSGALG00000006073,ENSGALG00000004518,ENSGALG00000002321,ENSGALG00000002781,ENSGALG00000015876,ENSGALG00000029212
GO:0021824	cerebral cortex tangential migration using cell-axon interactions	biological_process	0.10659	1	1	1008	3	15004	ENSGALG00000006560
GO:0021828	gonadotrophin-releasing hormone neuronal migration to the hypothalamus	biological_process	0.10659	1	1	1008	3	15004	ENSGALG00000006560
GO:0021856	hypothalamic tangential migration using cell-axon interactions	biological_process	0.10659	1	1	1008	3	15004	ENSGALG00000006560
GO:0021886	hypothalamus gonadotrophin-releasing hormone neuron differentiation	biological_process	0.10659	1	1	1008	3	15004	ENSGALG00000006560
GO:0021888	hypothalamus gonadotrophin-releasing hormone neuron development	biological_process	0.10659	1	1	1008	3	15004	ENSGALG00000006560
GO:1903375	facioacoustic ganglion development	biological_process	0.10659	1	1	1008	3	15004	ENSGALG00000006560
GO:0032153	cell division site	cellular_component	0.10682	1	3	1008	40	15004	ENSGALG00000043642,ENSGALG00000009157,ENSGALG00000033231
GO:0032059	bleb	cellular_component	0.10707	1	1	1008	4	15004	ENSGALG00000043642
GO:0009410	response to xenobiotic stimulus	biological_process	0.10728	1	3	1008	45	15004	ENSGALG00000045255,ENSGALG00000013402,ENSGALG00000009170
GO:1903431	positive regulation of cell maturation	biological_process	0.10751	1	1	1008	4	15004	ENSGALG00000007768
GO:0032964	collagen biosynthetic process	biological_process	0.10753	1	2	1008	21	15004	ENSGALG00000008393,ENSGALG00000010346
GO:0005861	troponin complex	cellular_component	0.10783	1	1	1008	7	15004	ENSGALG00000000302
GO:0000064	L-ornithine transmembrane transporter activity	molecular_function	0.10791	1	1	1008	4	15004	ENSGALG00000017032
GO:0016833	oxo-acid-lyase activity	molecular_function	0.10802	1	1	1008	5	15004	ENSGALG00000016875
GO:0008199	ferric iron binding	molecular_function	0.10804	1	1	1008	6	15004	ENSGALG00000016442
GO:0051136	regulation of NK T cell differentiation	biological_process	0.1081	1	1	1008	4	15004	ENSGALG00000038540
GO:0001867	complement activation, lectin pathway	biological_process	0.10831	1	1	1008	4	15004	ENSGALG00000005797
GO:1903903	regulation of establishment of T cell polarity	biological_process	0.10851	1	1	1008	3	15004	ENSGALG00000010156
GO:0044771	meiotic cell cycle phase transition	biological_process	0.10871	1	1	1008	4	15004	ENSGALG00000015874
GO:1901993	regulation of meiotic cell cycle phase transition	biological_process	0.10871	1	1	1008	4	15004	ENSGALG00000015874
GO:1901994	negative regulation of meiotic cell cycle phase transition	biological_process	0.10871	1	1	1008	4	15004	ENSGALG00000015874
GO:0042138	meiotic DNA double-strand break formation	biological_process	0.10882	1	1	1008	5	15004	ENSGALG00000041938
GO:0000799	nuclear condensin complex	cellular_component	0.10884	1	1	1008	3	15004	ENSGALG00000001491
GO:0016645	oxidoreductase activity, acting on the CH-NH group of donors	molecular_function	0.10911	1	2	1008	21	15004	ENSGALG00000015977,ENSGALG00000004491
GO:0048365	Rac GTPase binding	molecular_function	0.10935	1	3	1008	37	15004	ENSGALG00000014978,ENSGALG00000004901,ENSGALG00000010967
GO:0070097	delta-catenin binding	molecular_function	0.10966	1	1	1008	3	15004	ENSGALG00000037889
GO:0044309	neuron spine	cellular_component	0.10977	1	4	1008	61	15004	ENSGALG00000035916,ENSGALG00000004852,ENSGALG00000015111,ENSGALG00000003930
GO:0090184	positive regulation of kidney development	biological_process	0.11011	1	2	1008	24	15004	ENSGALG00000005554,ENSGALG00000040834
GO:0061004	pattern specification involved in kidney development	biological_process	0.11032	1	1	1008	6	15004	ENSGALG00000013193
GO:0072048	renal system pattern specification	biological_process	0.11032	1	1	1008	6	15004	ENSGALG00000013193
GO:0004591	oxoglutarate dehydrogenase (succinyl-transferring) activity	molecular_function	0.11045	1	1	1008	4	15004	ENSGALG00000014155
GO:0090186	regulation of pancreatic juice secretion	biological_process	0.11046	1	1	1008	3	15004	ENSGALG00000010930
GO:0090188	negative regulation of pancreatic juice secretion	biological_process	0.11046	1	1	1008	3	15004	ENSGALG00000010930
GO:0034115	negative regulation of heterotypic cell-cell adhesion	biological_process	0.11048	1	1	1008	4	15004	ENSGALG00000005554
GO:0070587	regulation of cell-cell adhesion involved in gastrulation	biological_process	0.11048	1	1	1008	4	15004	ENSGALG00000005554
GO:0035515	oxidative RNA demethylase activity	molecular_function	0.11054	1	1	1008	3	15004	ENSGALG00000041036
GO:1903224	regulation of endodermal cell differentiation	biological_process	0.11063	1	1	1008	3	15004	ENSGALG00000031112
GO:0034714	type III transforming growth factor beta receptor binding	molecular_function	0.11091	1	1	1008	4	15004	ENSGALG00000010346
GO:0070098	chemokine-mediated signaling pathway	biological_process	0.11106	1	3	1008	51	15004	ENSGALG00000029212,ENSGALG00000046160,ENSGALG00000010930
GO:0060244	negative regulation of cell proliferation involved in contact inhibition	biological_process	0.11112	1	1	1008	4	15004	ENSGALG00000011099
GO:0042301	phosphate ion binding	molecular_function	0.11129	1	1	1008	5	15004	ENSGALG00000009170
GO:0021695	cerebellar cortex development	biological_process	0.11143	1	3	1008	38	15004	ENSGALG00000028302,ENSGALG00000014155,ENSGALG00000002175
GO:0090240	positive regulation of histone H4 acetylation	biological_process	0.11194	1	1	1008	3	15004	ENSGALG00000002781
GO:0035312	5'-3' exodeoxyribonuclease activity	molecular_function	0.11199	1	1	1008	4	15004	ENSGALG00000010748
GO:0035174	histone serine kinase activity	molecular_function	0.11214	1	1	1008	4	15004	ENSGALG00000007768
GO:0003720	telomerase activity	molecular_function	0.11219	1	1	1008	4	15004	ENSGALG00000037453
GO:0009888	tissue development	biological_process	0.11221	1	43	1008	1249	15004	ENSGALG00000033671,ENSGALG00000040035,ENSGALG00000005554,ENSGALG00000015101,ENSGALG00000038540,ENSGALG00000002831,ENSGALG00000003374,ENSGALG00000016797,ENSGALG00000043033,ENSGALG00000009690,ENSGALG00000052932,ENSGALG00000017046,ENSGALG00000009241,ENSGALG00000013193,ENSGALG00000011645,ENSGALG00000009844,ENSGALG00000007993,ENSGALG00000004901,ENSGALG00000048409,ENSGALG00000040834,ENSGALG00000004508,…
GO:1903514	calcium ion transport from endoplasmic reticulum to cytosol	biological_process	0.11225	1	2	1008	16	15004	ENSGALG00000003778,ENSGALG00000039712
GO:0060395	SMAD protein signal transduction	biological_process	0.11233	1	3	1008	45	15004	ENSGALG00000039595,ENSGALG00000009170,ENSGALG00000010346
GO:0010574	regulation of vascular endothelial growth factor production	biological_process	0.1127	1	2	1008	18	15004	ENSGALG00000039553,ENSGALG00000002781
GO:0010575	positive regulation of vascular endothelial growth factor production	biological_process	0.1127	1	2	1008	18	15004	ENSGALG00000039553,ENSGALG00000002781
GO:0007163	establishment or maintenance of cell polarity	biological_process	0.11304	1	8	1008	154	15004	ENSGALG00000010156,ENSGALG00000014999,ENSGALG00000014801,ENSGALG00000011645,ENSGALG00000010120,ENSGALG00000006110,ENSGALG00000010967,ENSGALG00000014201
GO:0005248	voltage-gated sodium channel activity	molecular_function	0.11316	1	2	1008	16	15004	ENSGALG00000011040,ENSGALG00000011009
GO:0051388	positive regulation of neurotrophin TRK receptor signaling pathway	biological_process	0.11337	1	1	1008	4	15004	ENSGALG00000003818
GO:0010948	negative regulation of cell cycle process	biological_process	0.11361	1	7	1008	142	15004	ENSGALG00000036892,ENSGALG00000014801,ENSGALG00000002781,ENSGALG00000015874,ENSGALG00000006110,ENSGALG00000008233,ENSGALG00000003085
GO:0061136	regulation of proteasomal protein catabolic process	biological_process	0.11362	1	7	1008	144	15004	ENSGALG00000008233,ENSGALG00000006110,ENSGALG00000015874,ENSGALG00000013208,ENSGALG00000007768,ENSGALG00000036892,ENSGALG00000014801
GO:0009786	regulation of asymmetric cell division	biological_process	0.11365	1	1	1008	3	15004	ENSGALG00000032398
GO:0008144	drug binding	molecular_function	0.11384	1	3	1008	44	15004	ENSGALG00000009395,ENSGALG00000003922,ENSGALG00000042148
GO:0004970	ionotropic glutamate receptor activity	molecular_function	0.11452	1	2	1008	17	15004	ENSGALG00000034109,ENSGALG00000009405
GO:1990535	neuron projection maintenance	biological_process	0.11452	1	1	1008	4	15004	ENSGALG00000006560
GO:0005576	extracellular region	cellular_component	0.11454	1	35	1008	1130	15004	ENSGALG00000033671,ENSGALG00000005554,ENSGALG00000029197,ENSGALG00000011200,ENSGALG00000038022,ENSGALG00000011099,ENSGALG00000009241,ENSGALG00000002081,ENSGALG00000043584,ENSGALG00000004195,ENSGALG00000037332,ENSGALG00000017046,ENSGALG00000006267,ENSGALG00000011270,ENSGALG00000007837,ENSGALG00000017272,ENSGALG00000008298,ENSGALG00000006560,ENSGALG00000011355,ENSGALG00000031112,ENSGALG00000046160,…
GO:0005527	macrolide binding	molecular_function	0.11468	1	1	1008	5	15004	ENSGALG00000042148
GO:0005528	FK506 binding	molecular_function	0.11468	1	1	1008	5	15004	ENSGALG00000042148
GO:0005515	protein binding	molecular_function	0.11479	1	188	1008	6171	15004	ENSGALG00000009492,ENSGALG00000043642,ENSGALG00000027853,ENSGALG00000011200,ENSGALG00000007839,ENSGALG00000011099,ENSGALG00000004304,ENSGALG00000037332,ENSGALG00000017046,ENSGALG00000034271,ENSGALG00000008188,ENSGALG00000052932,ENSGALG00000048409,ENSGALG00000004901,ENSGALG00000017272,ENSGALG00000012588,ENSGALG00000006560,ENSGALG00000009303,ENSGALG00000030587,ENSGALG00000006110,ENSGALG00000004491,…
GO:0072243	metanephric nephron epithelium development	biological_process	0.1151	1	2	1008	18	15004	ENSGALG00000040834,ENSGALG00000005554
GO:0060999	positive regulation of dendritic spine development	biological_process	0.11511	1	2	1008	17	15004	ENSGALG00000031448,ENSGALG00000035916
GO:0045002	double-strand break repair via single-strand annealing	biological_process	0.11545	1	1	1008	4	15004	ENSGALG00000039171
GO:0031090	organelle membrane	cellular_component	0.11555	1	45	1008	1409	15004	ENSGALG00000025819,ENSGALG00000039712,ENSGALG00000004901,ENSGALG00000017282,ENSGALG00000016979,ENSGALG00000007185,ENSGALG00000009452,ENSGALG00000015554,ENSGALG00000003256,ENSGALG00000000470,ENSGALG00000032142,ENSGALG00000032456,ENSGALG00000017316,ENSGALG00000030157,ENSGALG00000042652,ENSGALG00000006073,ENSGALG00000014692,ENSGALG00000016896,ENSGALG00000013167,ENSGALG00000003778,ENSGALG00000038801,…
GO:0016933	extracellular-glycine-gated ion channel activity	molecular_function	0.11556	1	1	1008	5	15004	ENSGALG00000009395
GO:0016934	extracellular-glycine-gated chloride channel activity	molecular_function	0.11556	1	1	1008	5	15004	ENSGALG00000009395
GO:0005881	cytoplasmic microtubule	cellular_component	0.11578	1	3	1008	40	15004	ENSGALG00000012160,ENSGALG00000004897,ENSGALG00000011645
GO:0048743	positive regulation of skeletal muscle fiber development	biological_process	0.11595	1	1	1008	6	15004	ENSGALG00000000172
GO:0072102	glomerulus morphogenesis	biological_process	0.11608	1	1	1008	5	15004	ENSGALG00000029197
GO:1900180	regulation of protein localization to nucleus	biological_process	0.11628	1	5	1008	88	15004	ENSGALG00000000608,ENSGALG00000009157,ENSGALG00000041263,ENSGALG00000003085,ENSGALG00000034493
GO:0005930	axoneme	cellular_component	0.11632	1	5	1008	82	15004	ENSGALG00000007993,ENSGALG00000005809,ENSGALG00000009690,ENSGALG00000041814,ENSGALG00000043806
GO:0034765	regulation of ion transmembrane transport	biological_process	0.11635	1	10	1008	225	15004	ENSGALG00000040035,ENSGALG00000042400,ENSGALG00000004376,ENSGALG00000016054,ENSGALG00000010930,ENSGALG00000004980,ENSGALG00000004071,ENSGALG00000035916,ENSGALG00000011040,ENSGALG00000011009
GO:0045236	CXCR chemokine receptor binding	molecular_function	0.11661	1	1	1008	7	15004	ENSGALG00000046160
GO:0048589	developmental growth	biological_process	0.11663	1	17	1008	420	15004	ENSGALG00000015111,ENSGALG00000035916,ENSGALG00000014999,ENSGALG00000002831,ENSGALG00000040035,ENSGALG00000015101,ENSGALG00000006560,ENSGALG00000015464,ENSGALG00000041036,ENSGALG00000007993,ENSGALG00000032398,ENSGALG00000007768,ENSGALG00000005797,ENSGALG00000003818,ENSGALG00000003930,ENSGALG00000009241,ENSGALG00000041263
GO:0030981	cortical microtubule cytoskeleton	cellular_component	0.11673	1	1	1008	3	15004	ENSGALG00000011645
GO:0033093	Weibel-Palade body	cellular_component	0.11698	1	1	1008	3	15004	ENSGALG00000017272
GO:0005938	cell cortex	cellular_component	0.11712	1	9	1008	188	15004	ENSGALG00000000608,ENSGALG00000011476,ENSGALG00000005809,ENSGALG00000016438,ENSGALG00000011645,ENSGALG00000012952,ENSGALG00000043642,ENSGALG00000032558,ENSGALG00000027853
GO:0016301	kinase activity	molecular_function	0.11747	1	26	1008	680	15004	ENSGALG00000034493,ENSGALG00000009700,ENSGALG00000003085,ENSGALG00000005961,ENSGALG00000015961,ENSGALG00000007936,ENSGALG00000042400,ENSGALG00000041263,ENSGALG00000015602,ENSGALG00000009082,ENSGALG00000007768,ENSGALG00000031448,ENSGALG00000015874,ENSGALG00000033271,ENSGALG00000004801,ENSGALG00000036892,ENSGALG00000004161,ENSGALG00000016438,ENSGALG00000006431,ENSGALG00000006110,ENSGALG00000008233,…
GO:0032588	trans-Golgi network membrane	cellular_component	0.11747	1	2	1008	22	15004	ENSGALG00000001122,ENSGALG00000010163
GO:0034091	regulation of maintenance of sister chromatid cohesion	biological_process	0.11748	1	1	1008	5	15004	ENSGALG00000027932
GO:0034182	regulation of maintenance of mitotic sister chromatid cohesion	biological_process	0.11748	1	1	1008	5	15004	ENSGALG00000027932
GO:1901698	response to nitrogen compound	biological_process	0.11749	1	18	1008	449	15004	ENSGALG00000036471,ENSGALG00000016456,ENSGALG00000017204,ENSGALG00000015286,ENSGALG00000007484,ENSGALG00000009700,ENSGALG00000049891,ENSGALG00000002781,ENSGALG00000005554,ENSGALG00000040035,ENSGALG00000003778,ENSGALG00000031112,ENSGALG00000011319,ENSGALG00000003033,ENSGALG00000006912,ENSGALG00000000608,ENSGALG00000009395,ENSGALG00000003005
GO:0008021	synaptic vesicle	cellular_component	0.11764	1	5	1008	93	15004	ENSGALG00000032619,ENSGALG00000030157,ENSGALG00000015846,ENSGALG00000003930,ENSGALG00000015111
GO:0000220	vacuolar proton-transporting V-type ATPase, V0 domain	cellular_component	0.1177	1	1	1008	4	15004	ENSGALG00000003256
GO:0046184	aldehyde biosynthetic process	biological_process	0.11786	1	1	1008	5	15004	ENSGALG00000014526
GO:0004478	methionine adenosyltransferase activity	molecular_function	0.11802	1	1	1008	5	15004	ENSGALG00000002479
GO:0060271	cilium morphogenesis	biological_process	0.1185	1	10	1008	217	15004	ENSGALG00000041814,ENSGALG00000010502,ENSGALG00000012588,ENSGALG00000012025,ENSGALG00000005806,ENSGALG00000008763,ENSGALG00000016896,ENSGALG00000007993,ENSGALG00000043587,ENSGALG00000005809
GO:0019842	vitamin binding	molecular_function	0.11863	1	3	1008	49	15004	ENSGALG00000011532,ENSGALG00000003193,ENSGALG00000014155
GO:0003402	planar cell polarity pathway involved in axis elongation	biological_process	0.11878	1	1	1008	5	15004	ENSGALG00000009241
GO:0015141	succinate transmembrane transporter activity	molecular_function	0.11901	1	1	1008	5	15004	ENSGALG00000016979
GO:0015744	succinate transport	biological_process	0.11901	1	1	1008	5	15004	ENSGALG00000016979
GO:0071422	succinate transmembrane transport	biological_process	0.11901	1	1	1008	5	15004	ENSGALG00000016979
GO:0043504	mitochondrial DNA repair	biological_process	0.11943	1	1	1008	4	15004	ENSGALG00000004037
GO:0097014	ciliary cytoplasm	cellular_component	0.11954	1	5	1008	83	15004	ENSGALG00000041814,ENSGALG00000043806,ENSGALG00000007993,ENSGALG00000005809,ENSGALG00000009690
GO:2000035	regulation of stem cell division	biological_process	0.1197	1	1	1008	5	15004	ENSGALG00000009241
GO:0071476	cellular hypotonic response	biological_process	0.11993	1	1	1008	4	15004	ENSGALG00000010930
GO:0045776	negative regulation of blood pressure	biological_process	0.11994	1	2	1008	23	15004	ENSGALG00000005554,ENSGALG00000040035
GO:0010212	response to ionizing radiation	biological_process	0.11997	1	5	1008	85	15004	ENSGALG00000009157,ENSGALG00000043597,ENSGALG00000043033,ENSGALG00000009241,ENSGALG00000002781
GO:0048545	response to steroid hormone	biological_process	0.12023	1	7	1008	150	15004	ENSGALG00000010346,ENSGALG00000002781,ENSGALG00000027374,ENSGALG00000007484,ENSGALG00000015008,ENSGALG00000000172,ENSGALG00000001073
GO:0031396	regulation of protein ubiquitination	biological_process	0.12031	1	8	1008	172	15004	ENSGALG00000002781,ENSGALG00000036892,ENSGALG00000016915,ENSGALG00000014801,ENSGALG00000015874,ENSGALG00000008233,ENSGALG00000040035,ENSGALG00000006110
GO:0032990	cell part morphogenesis	biological_process	0.12074	1	25	1008	628	15004	ENSGALG00000015519,ENSGALG00000016915,ENSGALG00000043587,ENSGALG00000007993,ENSGALG00000004901,ENSGALG00000010967,ENSGALG00000003818,ENSGALG00000010502,ENSGALG00000041263,ENSGALG00000005806,ENSGALG00000007768,ENSGALG00000001475,ENSGALG00000016896,ENSGALG00000035916,ENSGALG00000014999,ENSGALG00000005809,ENSGALG00000012025,ENSGALG00000009303,ENSGALG00000006560,ENSGALG00000041814,ENSGALG00000012588,…
GO:0090193	positive regulation of glomerulus development	biological_process	0.12097	1	1	1008	5	15004	ENSGALG00000005554
GO:0001865	NK T cell differentiation	biological_process	0.12105	1	1	1008	5	15004	ENSGALG00000038540
GO:0005833	hemoglobin complex	cellular_component	0.12109	1	1	1008	8	15004	ENSGALG00000028273
GO:0060284	regulation of cell development	biological_process	0.12111	1	24	1008	618	15004	ENSGALG00000000172,ENSGALG00000007744,ENSGALG00000004304,ENSGALG00000035916,ENSGALG00000043033,ENSGALG00000010346,ENSGALG00000034967,ENSGALG00000027853,ENSGALG00000030357,ENSGALG00000006560,ENSGALG00000005554,ENSGALG00000004901,ENSGALG00000043587,ENSGALG00000011645,ENSGALG00000016915,ENSGALG00000015519,ENSGALG00000002175,ENSGALG00000007582,ENSGALG00000009157,ENSGALG00000031448,ENSGALG00000007768,…
GO:0034080	CENP-A containing nucleosome assembly	biological_process	0.12114	1	1	1008	6	15004	ENSGALG00000004687
GO:0061641	CENP-A containing chromatin organization	biological_process	0.12114	1	1	1008	6	15004	ENSGALG00000004687
GO:0045794	negative regulation of cell volume	biological_process	0.12131	1	1	1008	4	15004	ENSGALG00000004980
GO:0070273	phosphatidylinositol-4-phosphate binding	molecular_function	0.12163	1	2	1008	20	15004	ENSGALG00000008293,ENSGALG00000002831
GO:0001554	luteolysis	biological_process	0.12198	1	1	1008	3	15004	ENSGALG00000015519
GO:0061364	apoptotic process involved in luteolysis	biological_process	0.12198	1	1	1008	3	15004	ENSGALG00000015519
GO:0048096	chromatin-mediated maintenance of transcription	biological_process	0.1226	1	1	1008	5	15004	ENSGALG00000029212
GO:0032201	telomere maintenance via semi-conservative replication	biological_process	0.12261	1	1	1008	4	15004	ENSGALG00000004037
GO:0009128	purine nucleoside monophosphate catabolic process	biological_process	0.12298	1	1	1008	6	15004	ENSGALG00000003816
GO:0042391	regulation of membrane potential	biological_process	0.12298	1	11	1008	254	15004	ENSGALG00000011040,ENSGALG00000011009,ENSGALG00000035916,ENSGALG00000003005,ENSGALG00000005215,ENSGALG00000009395,ENSGALG00000004980,ENSGALG00000008606,ENSGALG00000042134,ENSGALG00000004376,ENSGALG00000034109
GO:0015183	L-aspartate transmembrane transporter activity	molecular_function	0.12304	1	1	1008	4	15004	ENSGALG00000009545
GO:0070778	L-aspartate transport	biological_process	0.12304	1	1	1008	4	15004	ENSGALG00000009545
GO:0097431	mitotic spindle pole	cellular_component	0.12309	1	2	1008	17	15004	ENSGALG00000032398,ENSGALG00000007768
GO:0016428	tRNA (cytosine-5-)-methyltransferase activity	molecular_function	0.12321	1	1	1008	5	15004	ENSGALG00000008564
GO:0071438	invadopodium membrane	cellular_component	0.12323	1	1	1008	4	15004	ENSGALG00000011099
GO:0031175	neuron projection development	biological_process	0.12349	1	23	1008	567	15004	ENSGALG00000007993,ENSGALG00000043587,ENSGALG00000016915,ENSGALG00000031301,ENSGALG00000015519,ENSGALG00000007582,ENSGALG00000031448,ENSGALG00000007768,ENSGALG00000010053,ENSGALG00000041263,ENSGALG00000009241,ENSGALG00000003818,ENSGALG00000010967,ENSGALG00000014999,ENSGALG00000035916,ENSGALG00000034967,ENSGALG00000001475,ENSGALG00000029197,ENSGALG00000027853,ENSGALG00000030357,ENSGALG00000006560,…
GO:0003909	DNA ligase activity	molecular_function	0.12462	1	1	1008	4	15004	ENSGALG00000043938
GO:0008237	metallopeptidase activity	molecular_function	0.12488	1	7	1008	145	15004	ENSGALG00000041255,ENSGALG00000019060,ENSGALG00000010200,ENSGALG00000002081,ENSGALG00000016375,ENSGALG00000030209,ENSGALG00000020067
GO:0002051	osteoblast fate commitment	biological_process	0.125	1	1	1008	4	15004	ENSGALG00000002831
GO:0035235	ionotropic glutamate receptor signaling pathway	biological_process	0.12508	1	2	1008	18	15004	ENSGALG00000009405,ENSGALG00000034109
GO:0008180	COP9 signalosome	cellular_component	0.12519	1	2	1008	22	15004	ENSGALG00000012952,ENSGALG00000010967
GO:0042473	outer ear morphogenesis	biological_process	0.12568	1	1	1008	4	15004	ENSGALG00000043033
GO:0004683	calmodulin-dependent protein kinase activity	molecular_function	0.12595	1	2	1008	22	15004	ENSGALG00000010440,ENSGALG00000004801
GO:0021855	hypothalamus cell migration	biological_process	0.1261	1	1	1008	4	15004	ENSGALG00000006560
GO:0060795	cell fate commitment involved in formation of primary germ layer	biological_process	0.12628	1	2	1008	24	15004	ENSGALG00000043033,ENSGALG00000009241
GO:0035513	oxidative RNA demethylation	biological_process	0.12676	1	1	1008	4	15004	ENSGALG00000041036
GO:0061673	mitotic spindle astral microtubule	cellular_component	0.12682	1	1	1008	4	15004	ENSGALG00000012160
GO:0002322	B cell proliferation involved in immune response	biological_process	0.12692	1	1	1008	4	15004	ENSGALG00000011248
GO:0019217	regulation of fatty acid metabolic process	biological_process	0.12766	1	3	1008	44	15004	ENSGALG00000002781,ENSGALG00000005554,ENSGALG00000009700
GO:0009151	purine deoxyribonucleotide metabolic process	biological_process	0.12775	1	1	1008	6	15004	ENSGALG00000005961
GO:0021979	hypothalamus cell differentiation	biological_process	0.12786	1	1	1008	4	15004	ENSGALG00000006560
GO:0015991	ATP hydrolysis coupled proton transport	biological_process	0.12787	1	2	1008	25	15004	ENSGALG00000003256,ENSGALG00000001330
GO:0061676	importin-alpha family protein binding	molecular_function	0.12798	1	1	1008	4	15004	ENSGALG00000006267
GO:0050679	positive regulation of epithelial cell proliferation	biological_process	0.12802	1	5	1008	95	15004	ENSGALG00000003033,ENSGALG00000020067,ENSGALG00000043033,ENSGALG00000003374,ENSGALG00000013604
GO:0000904	cell morphogenesis involved in differentiation	biological_process	0.12819	1	23	1008	577	15004	ENSGALG00000010346,ENSGALG00000001475,ENSGALG00000014999,ENSGALG00000007744,ENSGALG00000035916,ENSGALG00000004161,ENSGALG00000006560,ENSGALG00000009303,ENSGALG00000027853,ENSGALG00000015519,ENSGALG00000002175,ENSGALG00000004901,ENSGALG00000007993,ENSGALG00000016915,ENSGALG00000008747,ENSGALG00000011645,ENSGALG00000041263,ENSGALG00000009241,ENSGALG00000003818,ENSGALG00000010967,ENSGALG00000005797,…
GO:0032231	regulation of actin filament bundle assembly	biological_process	0.1282	1	4	1008	67	15004	ENSGALG00000001475,ENSGALG00000010346,ENSGALG00000002831,ENSGALG00000011645
GO:2001022	positive regulation of response to DNA damage stimulus	biological_process	0.12821	1	4	1008	61	15004	ENSGALG00000002781,ENSGALG00000027932,ENSGALG00000043033,ENSGALG00000004508
GO:0019865	immunoglobulin binding	molecular_function	0.12852	1	1	1008	5	15004	ENSGALG00000017272
GO:0044703	multi-organism reproductive process	biological_process	0.12859	1	15	1008	388	15004	ENSGALG00000038540,ENSGALG00000010502,ENSGALG00000033231,ENSGALG00000032398,ENSGALG00000007768,ENSGALG00000008188,ENSGALG00000040834,ENSGALG00000002831,ENSGALG00000041938,ENSGALG00000001073,ENSGALG00000015360,ENSGALG00000013604,ENSGALG00000009395,ENSGALG00000005215,ENSGALG00000010163
GO:0060384	innervation	biological_process	0.12867	1	2	1008	21	15004	ENSGALG00000039553,ENSGALG00000006560
GO:0072216	positive regulation of metanephros development	biological_process	0.12871	1	1	1008	6	15004	ENSGALG00000005554
GO:0015718	monocarboxylic acid transport	biological_process	0.12879	1	5	1008	101	15004	ENSGALG00000002321,ENSGALG00000015111,ENSGALG00000007955,ENSGALG00000002728,ENSGALG00000016896
GO:0010936	negative regulation of macrophage cytokine production	biological_process	0.12881	1	1	1008	5	15004	ENSGALG00000010346
GO:0016239	positive regulation of macroautophagy	biological_process	0.12888	1	3	1008	40	15004	ENSGALG00000015286,ENSGALG00000040035,ENSGALG00000017204
GO:0042288	MHC class I protein binding	molecular_function	0.12907	1	1	1008	5	15004	ENSGALG00000038801
GO:0071639	positive regulation of monocyte chemotactic protein-1 production	biological_process	0.12937	1	1	1008	6	15004	ENSGALG00000005554
GO:1904177	regulation of adipose tissue development	biological_process	0.12975	1	1	1008	5	15004	ENSGALG00000002831
GO:0031088	platelet dense granule membrane	cellular_component	0.13034	1	1	1008	3	15004	ENSGALG00000016896
GO:0043531	ADP binding	molecular_function	0.13073	1	2	1008	20	15004	ENSGALG00000007936,ENSGALG00000009082
GO:0061303	cornea development in camera-type eye	biological_process	0.13076	1	1	1008	5	15004	ENSGALG00000011270
GO:0010871	negative regulation of receptor biosynthetic process	biological_process	0.13076	1	1	1008	5	15004	ENSGALG00000005554
GO:0097642	calcitonin family receptor activity	molecular_function	0.131	1	1	1008	6	15004	ENSGALG00000009509
GO:2001239	regulation of extrinsic apoptotic signaling pathway in absence of ligand	biological_process	0.13105	1	2	1008	23	15004	ENSGALG00000004508,ENSGALG00000043033
GO:0000782	telomere cap complex	cellular_component	0.13105	1	1	1008	5	15004	ENSGALG00000037453
GO:0000783	nuclear telomere cap complex	cellular_component	0.13105	1	1	1008	5	15004	ENSGALG00000037453
GO:0070187	telosome	cellular_component	0.13105	1	1	1008	5	15004	ENSGALG00000037453
GO:0055089	fatty acid homeostasis	biological_process	0.1312	1	1	1008	6	15004	ENSGALG00000007484
GO:0097107	postsynaptic density assembly	biological_process	0.1314	1	1	1008	4	15004	ENSGALG00000035916
GO:0097306	cellular response to alcohol	biological_process	0.13188	1	4	1008	67	15004	ENSGALG00000027374,ENSGALG00000002781,ENSGALG00000000172,ENSGALG00000000608
GO:0016860	intramolecular oxidoreductase activity	molecular_function	0.13228	1	2	1008	26	15004	ENSGALG00000014526,ENSGALG00000030164
GO:0015822	ornithine transport	biological_process	0.13243	1	1	1008	5	15004	ENSGALG00000017032
GO:1903352	L-ornithine transmembrane transport	biological_process	0.13243	1	1	1008	5	15004	ENSGALG00000017032
GO:2000481	positive regulation of cAMP-dependent protein kinase activity	biological_process	0.13243	1	1	1008	4	15004	ENSGALG00000005554
GO:0035335	peptidyl-tyrosine dephosphorylation	biological_process	0.13256	1	5	1008	86	15004	ENSGALG00000010053,ENSGALG00000004508,ENSGALG00000043033,ENSGALG00000015058,ENSGALG00000037889
GO:0035272	exocrine system development	biological_process	0.13316	1	3	1008	40	15004	ENSGALG00000003374,ENSGALG00000010346,ENSGALG00000006560
GO:1901700	response to oxygen-containing compound	biological_process	0.13319	1	26	1008	718	15004	ENSGALG00000017046,ENSGALG00000015286,ENSGALG00000007484,ENSGALG00000004980,ENSGALG00000016456,ENSGALG00000017204,ENSGALG00000002781,ENSGALG00000009700,ENSGALG00000049891,ENSGALG00000009157,ENSGALG00000030357,ENSGALG00000027374,ENSGALG00000049848,ENSGALG00000005554,ENSGALG00000040035,ENSGALG00000000608,ENSGALG00000000172,ENSGALG00000009395,ENSGALG00000002321,ENSGALG00000011319,ENSGALG00000046160,…
GO:1903546	protein localization to photoreceptor outer segment	biological_process	0.13326	1	1	1008	5	15004	ENSGALG00000031301
GO:2000300	regulation of synaptic vesicle exocytosis	biological_process	0.13328	1	3	1008	47	15004	ENSGALG00000003930,ENSGALG00000042400,ENSGALG00000015111
GO:0007346	regulation of mitotic cell cycle	biological_process	0.1335	1	13	1008	319	15004	ENSGALG00000002175,ENSGALG00000003085,ENSGALG00000036892,ENSGALG00000014801,ENSGALG00000006267,ENSGALG00000006110,ENSGALG00000008233,ENSGALG00000009690,ENSGALG00000013208,ENSGALG00000027932,ENSGALG00000030597,ENSGALG00000015874,ENSGALG00000005676
GO:0071824	protein-DNA complex subunit organization	biological_process	0.13358	1	6	1008	129	15004	ENSGALG00000014753,ENSGALG00000039171,ENSGALG00000011683,ENSGALG00000013208,ENSGALG00000005451,ENSGALG00000004687
GO:0001574	ganglioside biosynthetic process	biological_process	0.13398	1	1	1008	6	15004	ENSGALG00000009027
GO:0048699	generation of neurons	biological_process	0.13411	1	35	1008	961	15004	ENSGALG00000031301,ENSGALG00000015519,ENSGALG00000016915,ENSGALG00000041263,ENSGALG00000010967,ENSGALG00000014155,ENSGALG00000032398,ENSGALG00000011319,ENSGALG00000011355,ENSGALG00000001475,ENSGALG00000014999,ENSGALG00000035916,ENSGALG00000009303,ENSGALG00000006560,ENSGALG00000041814,ENSGALG00000049848,ENSGALG00000031895,ENSGALG00000009157,ENSGALG00000007582,ENSGALG00000043587,ENSGALG00000007993,…
GO:0001849	complement component C1q binding	molecular_function	0.13412	1	1	1008	6	15004	ENSGALG00000014699
GO:0051305	chromosome movement towards spindle pole	biological_process	0.13424	1	1	1008	4	15004	ENSGALG00000013208
GO:0015276	ligand-gated ion channel activity	molecular_function	0.13455	1	6	1008	120	15004	ENSGALG00000034109,ENSGALG00000016054,ENSGALG00000004376,ENSGALG00000009395,ENSGALG00000003005,ENSGALG00000009405
GO:0022834	ligand-gated channel activity	molecular_function	0.13455	1	6	1008	120	15004	ENSGALG00000003005,ENSGALG00000009405,ENSGALG00000009395,ENSGALG00000004376,ENSGALG00000016054,ENSGALG00000034109
GO:0044769	ATPase activity, coupled to transmembrane movement of ions, rotational mechanism	molecular_function	0.13458	1	2	1008	28	15004	ENSGALG00000038801,ENSGALG00000006753
GO:0070296	sarcoplasmic reticulum calcium ion transport	biological_process	0.13459	1	2	1008	18	15004	ENSGALG00000003778,ENSGALG00000039712
GO:0033313	meiotic cell cycle checkpoint	biological_process	0.13512	1	1	1008	6	15004	ENSGALG00000015874
GO:0060445	branching involved in salivary gland morphogenesis	biological_process	0.13515	1	2	1008	19	15004	ENSGALG00000006560,ENSGALG00000003374
GO:0019368	fatty acid elongation, unsaturated fatty acid	biological_process	0.1352	1	1	1008	6	15004	ENSGALG00000015876
GO:0034625	fatty acid elongation, monounsaturated fatty acid	biological_process	0.1352	1	1	1008	6	15004	ENSGALG00000015876
GO:0034626	fatty acid elongation, polyunsaturated fatty acid	biological_process	0.1352	1	1	1008	6	15004	ENSGALG00000015876
GO:0004689	phosphorylase kinase activity	molecular_function	0.13526	1	1	1008	4	15004	ENSGALG00000004801
GO:0005964	phosphorylase kinase complex	cellular_component	0.13526	1	1	1008	4	15004	ENSGALG00000004801
GO:0035790	platelet-derived growth factor receptor-alpha signaling pathway	biological_process	0.13538	1	1	1008	5	15004	ENSGALG00000005554
GO:0007420	brain development	biological_process	0.1355	1	17	1008	403	15004	ENSGALG00000032398,ENSGALG00000009690,ENSGALG00000028302,ENSGALG00000014155,ENSGALG00000041263,ENSGALG00000042766,ENSGALG00000007993,ENSGALG00000002175,ENSGALG00000015519,ENSGALG00000027853,ENSGALG00000029197,ENSGALG00000041814,ENSGALG00000006560,ENSGALG00000012588,ENSGALG00000035916,ENSGALG00000034967,ENSGALG00000011319
GO:0030278	regulation of ossification	biological_process	0.13557	1	6	1008	127	15004	ENSGALG00000040035,ENSGALG00000009241,ENSGALG00000038540,ENSGALG00000010346,ENSGALG00000009509,ENSGALG00000004274
GO:0019240	citrulline biosynthetic process	biological_process	0.13561	1	1	1008	5	15004	ENSGALG00000029212
GO:0061617	MICOS complex	cellular_component	0.1357	1	1	1008	6	15004	ENSGALG00000006489
GO:0034451	centriolar satellite	cellular_component	0.1357	1	2	1008	22	15004	ENSGALG00000008763,ENSGALG00000006110
GO:0008179	adenylate cyclase binding	molecular_function	0.13576	1	1	1008	5	15004	ENSGALG00000040035
GO:0006007	glucose catabolic process	biological_process	0.13583	1	1	1008	5	15004	ENSGALG00000033271
GO:0061621	canonical glycolysis	biological_process	0.13583	1	1	1008	5	15004	ENSGALG00000033271
GO:0061718	glucose catabolic process to pyruvate	biological_process	0.13583	1	1	1008	5	15004	ENSGALG00000033271
GO:0016012	sarcoglycan complex	cellular_component	0.13591	1	1	1008	6	15004	ENSGALG00000009670
GO:0045714	regulation of low-density lipoprotein particle receptor biosynthetic process	biological_process	0.13617	1	1	1008	4	15004	ENSGALG00000005554
GO:0021591	ventricular system development	biological_process	0.13624	1	2	1008	20	15004	ENSGALG00000012588,ENSGALG00000009690
GO:0035290	trunk segmentation	biological_process	0.13627	1	1	1008	4	15004	ENSGALG00000006560
GO:0036484	trunk neural crest cell migration	biological_process	0.13627	1	1	1008	4	15004	ENSGALG00000006560
GO:0036486	ventral trunk neural crest cell migration	biological_process	0.13627	1	1	1008	4	15004	ENSGALG00000006560
GO:0097490	sympathetic neuron projection extension	biological_process	0.13627	1	1	1008	4	15004	ENSGALG00000006560
GO:0097491	sympathetic neuron projection guidance	biological_process	0.13627	1	1	1008	4	15004	ENSGALG00000006560
GO:0009125	nucleoside monophosphate catabolic process	biological_process	0.13646	1	1	1008	7	15004	ENSGALG00000003816
GO:0044420	extracellular matrix component	cellular_component	0.13652	1	5	1008	71	15004	ENSGALG00000011200,ENSGALG00000016584,ENSGALG00000033671,ENSGALG00000042400,ENSGALG00000031112
GO:0033043	regulation of organelle organization	biological_process	0.13659	1	29	1008	796	15004	ENSGALG00000037453,ENSGALG00000010346,ENSGALG00000002831,ENSGALG00000001475,ENSGALG00000014999,ENSGALG00000012160,ENSGALG00000014801,ENSGALG00000036892,ENSGALG00000008233,ENSGALG00000010311,ENSGALG00000040035,ENSGALG00000006110,ENSGALG00000033231,ENSGALG00000027932,ENSGALG00000013208,ENSGALG00000014978,ENSGALG00000030597,ENSGALG00000027853,ENSGALG00000015556,ENSGALG00000009157,ENSGALG00000006267,…
GO:0014874	response to stimulus involved in regulation of muscle adaptation	biological_process	0.13664	1	1	1008	5	15004	ENSGALG00000000172
GO:0051764	actin crosslink formation	biological_process	0.13669	1	1	1008	6	15004	ENSGALG00000007582
GO:0009931	calcium-dependent protein serine/threonine kinase activity	molecular_function	0.13671	1	1	1008	6	15004	ENSGALG00000010440
GO:2000969	positive regulation of alpha-amino-3-hydroxy-5-methyl-4-isoxazole propionate selective glutamate receptor activity	biological_process	0.13672	1	1	1008	4	15004	ENSGALG00000040035
GO:0034308	primary alcohol metabolic process	biological_process	0.13699	1	2	1008	28	15004	ENSGALG00000011532,ENSGALG00000015143
GO:0010573	vascular endothelial growth factor production	biological_process	0.13716	1	2	1008	20	15004	ENSGALG00000002781,ENSGALG00000039553
GO:0042661	regulation of mesodermal cell fate specification	biological_process	0.13732	1	1	1008	6	15004	ENSGALG00000009241
GO:0033539	fatty acid beta-oxidation using acyl-CoA dehydrogenase	biological_process	0.13749	1	1	1008	5	15004	ENSGALG00000007072
GO:0007405	neuroblast proliferation	biological_process	0.13757	1	3	1008	41	15004	ENSGALG00000010967,ENSGALG00000032398,ENSGALG00000033231
GO:0070586	cell-cell adhesion involved in gastrulation	biological_process	0.13775	1	1	1008	5	15004	ENSGALG00000005554
GO:0030282	bone mineralization	biological_process	0.13782	1	4	1008	76	15004	ENSGALG00000016375,ENSGALG00000040834,ENSGALG00000010346,ENSGALG00000040035
GO:0051270	regulation of cellular component movement	biological_process	0.13789	1	23	1008	597	15004	ENSGALG00000004901,ENSGALG00000010156,ENSGALG00000004274,ENSGALG00000016915,ENSGALG00000011645,ENSGALG00000029212,ENSGALG00000002175,ENSGALG00000007582,ENSGALG00000002081,ENSGALG00000009241,ENSGALG00000000608,ENSGALG00000007744,ENSGALG00000039553,ENSGALG00000001475,ENSGALG00000038801,ENSGALG00000008763,ENSGALG00000027853,ENSGALG00000003261,ENSGALG00000010930,ENSGALG00000006560,ENSGALG00000010311,…
GO:0001993	regulation of systemic arterial blood pressure by norepinephrine-epinephrine	biological_process	0.13803	1	1	1008	7	15004	ENSGALG00000040035
GO:0034651	cortisol biosynthetic process	biological_process	0.13804	1	1	1008	5	15004	ENSGALG00000005215
GO:0007620	copulation	biological_process	0.13819	1	1	1008	6	15004	ENSGALG00000013604
GO:0000132	establishment of mitotic spindle orientation	biological_process	0.13827	1	2	1008	22	15004	ENSGALG00000014801,ENSGALG00000006110
GO:0060674	placenta blood vessel development	biological_process	0.13926	1	1	1008	6	15004	ENSGALG00000020067
GO:0060716	labyrinthine layer blood vessel development	biological_process	0.13926	1	1	1008	6	15004	ENSGALG00000020067
GO:0010760	negative regulation of macrophage chemotaxis	biological_process	0.13932	1	1	1008	5	15004	ENSGALG00000002081
GO:0038171	cannabinoid signaling pathway	biological_process	0.13951	1	1	1008	6	15004	ENSGALG00000049848
GO:0035095	behavioral response to nicotine	biological_process	0.13955	1	1	1008	5	15004	ENSGALG00000003005
GO:0006940	regulation of smooth muscle contraction	biological_process	0.13956	1	2	1008	28	15004	ENSGALG00000040035,ENSGALG00000003005
GO:1900119	positive regulation of execution phase of apoptosis	biological_process	0.13961	1	1	1008	5	15004	ENSGALG00000011099
GO:0051930	regulation of sensory perception of pain	biological_process	0.13972	1	1	1008	7	15004	ENSGALG00000013604
GO:0051931	regulation of sensory perception	biological_process	0.13972	1	1	1008	7	15004	ENSGALG00000013604
GO:0044130	negative regulation of growth of symbiont in host	biological_process	0.13975	1	1	1008	6	15004	ENSGALG00000035804
GO:0044146	negative regulation of growth of symbiont involved in interaction with host	biological_process	0.13975	1	1	1008	6	15004	ENSGALG00000035804
GO:0004181	metallocarboxypeptidase activity	molecular_function	0.13997	1	2	1008	26	15004	ENSGALG00000020067,ENSGALG00000030209
GO:0060385	axonogenesis involved in innervation	biological_process	0.14039	1	1	1008	5	15004	ENSGALG00000006560
GO:0098833	presynaptic endocytic zone	cellular_component	0.14042	1	1	1008	4	15004	ENSGALG00000004852
GO:0035064	methylated histone binding	molecular_function	0.14066	1	3	1008	44	15004	ENSGALG00000034271,ENSGALG00000006525,ENSGALG00000001491
GO:0000828	inositol hexakisphosphate kinase activity	molecular_function	0.14069	1	1	1008	5	15004	ENSGALG00000026536
GO:0043169	cation binding	molecular_function	0.14081	1	71	1008	2177	15004	ENSGALG00000009395,ENSGALG00000016438,ENSGALG00000037401,ENSGALG00000016993,ENSGALG00000036484,ENSGALG00000030209,ENSGALG00000037625,ENSGALG00000003922,ENSGALG00000005789,ENSGALG00000011998,ENSGALG00000041036,ENSGALG00000016584,ENSGALG00000010674,ENSGALG00000019060,ENSGALG00000035804,ENSGALG00000014155,ENSGALG00000011950,ENSGALG00000016442,ENSGALG00000028273,ENSGALG00000003005,ENSGALG00000005147,…
GO:0006929	substrate-dependent cell migration	biological_process	0.14136	1	2	1008	19	15004	ENSGALG00000006560,ENSGALG00000038801
GO:0016427	tRNA (cytosine) methyltransferase activity	molecular_function	0.14138	1	1	1008	6	15004	ENSGALG00000008564
GO:0070884	regulation of calcineurin-NFAT signaling cascade	biological_process	0.14208	1	2	1008	24	15004	ENSGALG00000016797,ENSGALG00000008349
GO:0031532	actin cytoskeleton reorganization	biological_process	0.14236	1	4	1008	69	15004	ENSGALG00000012732,ENSGALG00000030603,ENSGALG00000014201,ENSGALG00000007744
GO:0002523	leukocyte migration involved in inflammatory response	biological_process	0.14266	1	1	1008	7	15004	ENSGALG00000046160
GO:0033044	regulation of chromosome organization	biological_process	0.14283	1	10	1008	223	15004	ENSGALG00000014801,ENSGALG00000029212,ENSGALG00000036892,ENSGALG00000002781,ENSGALG00000037453,ENSGALG00000027932,ENSGALG00000013208,ENSGALG00000015874,ENSGALG00000006110,ENSGALG00000008233
GO:0014744	positive regulation of muscle adaptation	biological_process	0.14284	1	1	1008	6	15004	ENSGALG00000000172
GO:0030331	estrogen receptor binding	molecular_function	0.14287	1	2	1008	21	15004	ENSGALG00000029212,ENSGALG00000015008
GO:0042304	regulation of fatty acid biosynthetic process	biological_process	0.14299	1	2	1008	22	15004	ENSGALG00000009700,ENSGALG00000002781
GO:0072207	metanephric epithelium development	biological_process	0.14327	1	2	1008	22	15004	ENSGALG00000005554,ENSGALG00000040834
GO:0010665	regulation of cardiac muscle cell apoptotic process	biological_process	0.14393	1	1	1008	6	15004	ENSGALG00000009241
GO:0010667	negative regulation of cardiac muscle cell apoptotic process	biological_process	0.14393	1	1	1008	6	15004	ENSGALG00000009241
GO:0005114	type II transforming growth factor beta receptor binding	molecular_function	0.14412	1	1	1008	5	15004	ENSGALG00000010346
GO:2000618	regulation of histone H4-K16 acetylation	biological_process	0.14427	1	1	1008	5	15004	ENSGALG00000002781
GO:0032027	myosin light chain binding	molecular_function	0.14438	1	1	1008	6	15004	ENSGALG00000010502
GO:0042578	phosphoric ester hydrolase activity	molecular_function	0.14446	1	12	1008	301	15004	ENSGALG00000010312,ENSGALG00000034967,ENSGALG00000003816,ENSGALG00000004508,ENSGALG00000043033,ENSGALG00000042652,ENSGALG00000037889,ENSGALG00000010053,ENSGALG00000011248,ENSGALG00000000690,ENSGALG00000016456,ENSGALG00000015058
GO:0034314	Arp2/3 complex-mediated actin nucleation	biological_process	0.1446	1	2	1008	25	15004	ENSGALG00000027853,ENSGALG00000014978
GO:0060685	regulation of prostatic bud formation	biological_process	0.14491	1	1	1008	6	15004	ENSGALG00000039553
GO:0005815	microtubule organizing center	cellular_component	0.14494	1	19	1008	482	15004	ENSGALG00000010120,ENSGALG00000010478,ENSGALG00000008095,ENSGALG00000009690,ENSGALG00000005806,ENSGALG00000007768,ENSGALG00000003085,ENSGALG00000043587,ENSGALG00000006267,ENSGALG00000011645,ENSGALG00000042009,ENSGALG00000012025,ENSGALG00000006110,ENSGALG00000003922,ENSGALG00000027932,ENSGALG00000008763,ENSGALG00000012775,ENSGALG00000014801,ENSGALG00000004161
GO:0002686	negative regulation of leukocyte migration	biological_process	0.14527	1	2	1008	24	15004	ENSGALG00000002081,ENSGALG00000029212
GO:1901699	cellular response to nitrogen compound	biological_process	0.14534	1	14	1008	341	15004	ENSGALG00000003778,ENSGALG00000007484,ENSGALG00000015286,ENSGALG00000040035,ENSGALG00000005554,ENSGALG00000017204,ENSGALG00000016456,ENSGALG00000002781,ENSGALG00000000608,ENSGALG00000006912,ENSGALG00000003033,ENSGALG00000049891,ENSGALG00000031112,ENSGALG00000009700
GO:0060322	head development	biological_process	0.14545	1	18	1008	438	15004	ENSGALG00000034967,ENSGALG00000010346,ENSGALG00000011319,ENSGALG00000035916,ENSGALG00000041814,ENSGALG00000006560,ENSGALG00000012588,ENSGALG00000029197,ENSGALG00000027853,ENSGALG00000015519,ENSGALG00000002175,ENSGALG00000007993,ENSGALG00000041263,ENSGALG00000042766,ENSGALG00000028302,ENSGALG00000014155,ENSGALG00000009690,ENSGALG00000032398
GO:0051379	epinephrine binding	molecular_function	0.14563	1	1	1008	8	15004	ENSGALG00000040035
GO:0071241	cellular response to inorganic substance	biological_process	0.14563	1	5	1008	98	15004	ENSGALG00000000172,ENSGALG00000000608,ENSGALG00000005215,ENSGALG00000001316,ENSGALG00000009157
GO:0045254	pyruvate dehydrogenase complex	cellular_component	0.14606	1	1	1008	6	15004	ENSGALG00000007904
GO:1903564	regulation of protein localization to cilium	biological_process	0.1462	1	1	1008	5	15004	ENSGALG00000043587
GO:0040012	regulation of locomotion	biological_process	0.1463	1	22	1008	578	15004	ENSGALG00000005554,ENSGALG00000010930,ENSGALG00000006560,ENSGALG00000010311,ENSGALG00000008763,ENSGALG00000027853,ENSGALG00000003261,ENSGALG00000038801,ENSGALG00000039553,ENSGALG00000000608,ENSGALG00000007744,ENSGALG00000002081,ENSGALG00000009241,ENSGALG00000002175,ENSGALG00000007582,ENSGALG00000015519,ENSGALG00000004274,ENSGALG00000011645,ENSGALG00000016915,ENSGALG00000029212,ENSGALG00000004901,…
GO:0045744	negative regulation of G-protein coupled receptor protein signaling pathway	biological_process	0.14635	1	2	1008	26	15004	ENSGALG00000001475,ENSGALG00000040035
GO:0018065	protein-cofactor linkage	biological_process	0.1469	1	1	1008	8	15004	ENSGALG00000006073
GO:0048468	cell development	biological_process	0.14698	1	49	1008	1433	15004	ENSGALG00000014155,ENSGALG00000010967,ENSGALG00000041263,ENSGALG00000030603,ENSGALG00000032398,ENSGALG00000005797,ENSGALG00000014699,ENSGALG00000014201,ENSGALG00000002175,ENSGALG00000041938,ENSGALG00000031301,ENSGALG00000015519,ENSGALG00000010163,ENSGALG00000008747,ENSGALG00000016915,ENSGALG00000006560,ENSGALG00000049848,ENSGALG00000009303,ENSGALG00000039553,ENSGALG00000001475,ENSGALG00000010346,…
GO:0010745	negative regulation of macrophage derived foam cell differentiation	biological_process	0.14724	1	1	1008	5	15004	ENSGALG00000005554
GO:0048513	organ development	biological_process	0.14727	1	64	1008	1970	15004	ENSGALG00000015101,ENSGALG00000038540,ENSGALG00000033671,ENSGALG00000005554,ENSGALG00000040035,ENSGALG00000029197,ENSGALG00000034967,ENSGALG00000007690,ENSGALG00000002980,ENSGALG00000009241,ENSGALG00000042766,ENSGALG00000009690,ENSGALG00000007768,ENSGALG00000040834,ENSGALG00000007993,ENSGALG00000011270,ENSGALG00000011645,ENSGALG00000012952,ENSGALG00000001334,ENSGALG00000003922,ENSGALG00000011355,…
GO:0046530	photoreceptor cell differentiation	biological_process	0.14748	1	3	1008	45	15004	ENSGALG00000031895,ENSGALG00000007993,ENSGALG00000031301
GO:0019953	sexual reproduction	biological_process	0.14752	1	14	1008	364	15004	ENSGALG00000038540,ENSGALG00000010502,ENSGALG00000033231,ENSGALG00000007768,ENSGALG00000008188,ENSGALG00000032398,ENSGALG00000040834,ENSGALG00000041938,ENSGALG00000015360,ENSGALG00000001073,ENSGALG00000005215,ENSGALG00000010163,ENSGALG00000013604,ENSGALG00000009395
GO:0021942	radial glia guided migration of Purkinje cell	biological_process	0.14755	1	1	1008	5	15004	ENSGALG00000027853
GO:0051974	negative regulation of telomerase activity	biological_process	0.14782	1	1	1008	6	15004	ENSGALG00000037453
GO:0051969	regulation of transmission of nerve impulse	biological_process	0.14792	1	1	1008	7	15004	ENSGALG00000003005
GO:0034762	regulation of transmembrane transport	biological_process	0.14803	1	10	1008	240	15004	ENSGALG00000042400,ENSGALG00000016054,ENSGALG00000004376,ENSGALG00000040035,ENSGALG00000010930,ENSGALG00000004980,ENSGALG00000004071,ENSGALG00000035916,ENSGALG00000011009,ENSGALG00000011040
GO:0072578	neurotransmitter-gated ion channel clustering	biological_process	0.14815	1	1	1008	4	15004	ENSGALG00000009395
GO:0051705	multi-organism behavior	biological_process	0.14841	1	3	1008	45	15004	ENSGALG00000029197,ENSGALG00000035916,ENSGALG00000015419
GO:0045180	basal cortex	cellular_component	0.14842	1	1	1008	4	15004	ENSGALG00000011645
GO:0048608	reproductive structure development	biological_process	0.14847	1	9	1008	207	15004	ENSGALG00000020067,ENSGALG00000039553,ENSGALG00000040834,ENSGALG00000007690,ENSGALG00000015519,ENSGALG00000012160,ENSGALG00000009241,ENSGALG00000006560,ENSGALG00000032398
GO:0006937	regulation of muscle contraction	biological_process	0.14847	1	5	1008	95	15004	ENSGALG00000040035,ENSGALG00000004376,ENSGALG00000003778,ENSGALG00000003005,ENSGALG00000000302
GO:0060012	synaptic transmission, glycinergic	biological_process	0.14854	1	1	1008	6	15004	ENSGALG00000009395
GO:0048487	beta-tubulin binding	molecular_function	0.14862	1	2	1008	22	15004	ENSGALG00000033231,ENSGALG00000008850
GO:1990138	neuron projection extension	biological_process	0.1489	1	6	1008	109	15004	ENSGALG00000007768,ENSGALG00000014999,ENSGALG00000007993,ENSGALG00000003818,ENSGALG00000041263,ENSGALG00000006560
GO:0005520	insulin-like growth factor binding	molecular_function	0.14905	1	2	1008	24	15004	ENSGALG00000007837,ENSGALG00000037332
GO:0006307	DNA dealkylation involved in DNA repair	biological_process	0.14918	1	1	1008	6	15004	ENSGALG00000041036
GO:0021987	cerebral cortex development	biological_process	0.14922	1	5	1008	80	15004	ENSGALG00000007993,ENSGALG00000032398,ENSGALG00000006560,ENSGALG00000042766,ENSGALG00000002175
GO:0005720	nuclear heterochromatin	cellular_component	0.14923	1	2	1008	24	15004	ENSGALG00000034271,ENSGALG00000001491
GO:0006066	alcohol metabolic process	biological_process	0.14977	1	9	1008	218	15004	ENSGALG00000005215,ENSGALG00000015143,ENSGALG00000010312,ENSGALG00000007484,ENSGALG00000011248,ENSGALG00000026536,ENSGALG00000004491,ENSGALG00000011532,ENSGALG00000014526
GO:0042487	regulation of odontogenesis of dentin-containing tooth	biological_process	0.14978	1	1	1008	8	15004	ENSGALG00000011355
GO:0043902	positive regulation of multi-organism process	biological_process	0.14979	1	5	1008	100	15004	ENSGALG00000003584,ENSGALG00000005215,ENSGALG00000007768,ENSGALG00000003922,ENSGALG00000013604
GO:0000086	G2/M transition of mitotic cell cycle	biological_process	0.14992	1	4	1008	69	15004	ENSGALG00000009690,ENSGALG00000006110,ENSGALG00000002175,ENSGALG00000003085
GO:0042593	glucose homeostasis	biological_process	0.14998	1	6	1008	129	15004	ENSGALG00000033271,ENSGALG00000009700,ENSGALG00000049848,ENSGALG00000003033,ENSGALG00000005554,ENSGALG00000017204
GO:0004435	phosphatidylinositol phospholipase C activity	molecular_function	0.15027	1	2	1008	20	15004	ENSGALG00000010312,ENSGALG00000011248
GO:0004629	phospholipase C activity	molecular_function	0.15027	1	2	1008	20	15004	ENSGALG00000010312,ENSGALG00000011248
GO:0048609	multicellular organismal reproductive process	biological_process	0.15031	1	13	1008	335	15004	ENSGALG00000033231,ENSGALG00000032398,ENSGALG00000007768,ENSGALG00000010502,ENSGALG00000038540,ENSGALG00000015360,ENSGALG00000001073,ENSGALG00000013604,ENSGALG00000010163,ENSGALG00000002831,ENSGALG00000040834,ENSGALG00000015519,ENSGALG00000041938
GO:2000402	negative regulation of lymphocyte migration	biological_process	0.15039	1	1	1008	6	15004	ENSGALG00000029212
GO:0021536	diencephalon development	biological_process	0.15062	1	3	1008	50	15004	ENSGALG00000014155,ENSGALG00000028302,ENSGALG00000006560
GO:0072583	clathrin-mediated endocytosis	biological_process	0.15079	1	2	1008	22	15004	ENSGALG00000015846,ENSGALG00000004852
GO:0097106	postsynaptic density organization	biological_process	0.15087	1	1	1008	5	15004	ENSGALG00000035916
GO:0005179	hormone activity	molecular_function	0.15094	1	3	1008	76	15004	ENSGALG00000013604,ENSGALG00000002860,ENSGALG00000005554
GO:0009437	carnitine metabolic process	biological_process	0.15139	1	1	1008	6	15004	ENSGALG00000037443
GO:0010838	positive regulation of keratinocyte proliferation	biological_process	0.1514	1	1	1008	5	15004	ENSGALG00000003033
GO:0030976	thiamine pyrophosphate binding	molecular_function	0.15152	1	1	1008	5	15004	ENSGALG00000014155
GO:0061615	glycolytic process through fructose-6-phosphate	biological_process	0.15163	1	1	1008	6	15004	ENSGALG00000033271
GO:0061620	glycolytic process through glucose-6-phosphate	biological_process	0.15163	1	1	1008	6	15004	ENSGALG00000033271
GO:0006720	isoprenoid metabolic process	biological_process	0.15171	1	3	1008	58	15004	ENSGALG00000003193,ENSGALG00000011532,ENSGALG00000015143
GO:0032515	negative regulation of phosphoprotein phosphatase activity	biological_process	0.15202	1	2	1008	25	15004	ENSGALG00000012732,ENSGALG00000013768
GO:2000020	positive regulation of male gonad development	biological_process	0.15232	1	1	1008	6	15004	ENSGALG00000006560
GO:0090280	positive regulation of calcium ion import	biological_process	0.1527	1	1	1008	7	15004	ENSGALG00000042400
GO:0004096	catalase activity	molecular_function	0.15276	1	1	1008	5	15004	ENSGALG00000037829
GO:0071599	otic vesicle development	biological_process	0.15288	1	1	1008	7	15004	ENSGALG00000043033
GO:1902742	apoptotic process involved in development	biological_process	0.153	1	2	1008	26	15004	ENSGALG00000014699,ENSGALG00000015519
GO:0010389	regulation of G2/M transition of mitotic cell cycle	biological_process	0.15317	1	3	1008	44	15004	ENSGALG00000002175,ENSGALG00000003085,ENSGALG00000009690
GO:0033227	dsRNA transport	biological_process	0.15335	1	1	1008	6	15004	ENSGALG00000036471
GO:0006361	transcription initiation from RNA polymerase I promoter	biological_process	0.15339	1	1	1008	5	15004	ENSGALG00000003261
GO:0033500	carbohydrate homeostasis	biological_process	0.15343	1	6	1008	130	15004	ENSGALG00000003033,ENSGALG00000017204,ENSGALG00000005554,ENSGALG00000009700,ENSGALG00000033271,ENSGALG00000049848
GO:0030546	receptor activator activity	molecular_function	0.15415	1	2	1008	28	15004	ENSGALG00000011355,ENSGALG00000009241
GO:0015399	primary active transmembrane transporter activity	molecular_function	0.15423	1	5	1008	95	15004	ENSGALG00000035334,ENSGALG00000006753,ENSGALG00000038801,ENSGALG00000008369,ENSGALG00000016896
GO:0014889	muscle atrophy	biological_process	0.15437	1	1	1008	6	15004	ENSGALG00000000172
GO:0051899	membrane depolarization	biological_process	0.15443	1	3	1008	41	15004	ENSGALG00000005215,ENSGALG00000011040,ENSGALG00000011009
GO:0021680	cerebellar Purkinje cell layer development	biological_process	0.15445	1	2	1008	22	15004	ENSGALG00000028302,ENSGALG00000002175
GO:0006971	hypotonic response	biological_process	0.15446	1	1	1008	5	15004	ENSGALG00000010930
GO:0006705	mineralocorticoid biosynthetic process	biological_process	0.15494	1	1	1008	6	15004	ENSGALG00000005215
GO:0008212	mineralocorticoid metabolic process	biological_process	0.15494	1	1	1008	6	15004	ENSGALG00000005215
GO:0032341	aldosterone metabolic process	biological_process	0.15494	1	1	1008	6	15004	ENSGALG00000005215
GO:0032342	aldosterone biosynthetic process	biological_process	0.15494	1	1	1008	6	15004	ENSGALG00000005215
GO:0061458	reproductive system development	biological_process	0.15499	1	9	1008	209	15004	ENSGALG00000032398,ENSGALG00000006560,ENSGALG00000009241,ENSGALG00000012160,ENSGALG00000039553,ENSGALG00000020067,ENSGALG00000015519,ENSGALG00000007690,ENSGALG00000040834
GO:0048539	bone marrow development	biological_process	0.1552	1	1	1008	5	15004	ENSGALG00000008298
GO:0009048	dosage compensation by inactivation of X chromosome	biological_process	0.15522	1	1	1008	6	15004	ENSGALG00000002781
GO:0035860	glial cell-derived neurotrophic factor receptor signaling pathway	biological_process	0.15528	1	1	1008	6	15004	ENSGALG00000039553
GO:0006735	NADH regeneration	biological_process	0.15556	1	1	1008	6	15004	ENSGALG00000033271
GO:1900122	positive regulation of receptor binding	biological_process	0.15565	1	1	1008	6	15004	ENSGALG00000011248
GO:0004725	protein tyrosine phosphatase activity	molecular_function	0.15622	1	5	1008	92	15004	ENSGALG00000043033,ENSGALG00000004508,ENSGALG00000015058,ENSGALG00000037889,ENSGALG00000010053
GO:0042827	platelet dense granule	cellular_component	0.15633	1	1	1008	4	15004	ENSGALG00000016896
GO:0017169	CDP-alcohol phosphatidyltransferase activity	molecular_function	0.15649	1	1	1008	6	15004	ENSGALG00000015219
GO:0034650	cortisol metabolic process	biological_process	0.15677	1	1	1008	6	15004	ENSGALG00000005215
GO:0045713	low-density lipoprotein particle receptor biosynthetic process	biological_process	0.15681	1	1	1008	5	15004	ENSGALG00000005554
GO:0019898	extrinsic component of membrane	cellular_component	0.15694	1	8	1008	177	15004	ENSGALG00000015528,ENSGALG00000001334,ENSGALG00000019060,ENSGALG00000012952,ENSGALG00000007185,ENSGALG00000009082,ENSGALG00000033231,ENSGALG00000000608
GO:0007292	female gamete generation	biological_process	0.15707	1	4	1008	74	15004	ENSGALG00000032398,ENSGALG00000007768,ENSGALG00000010163,ENSGALG00000041938
GO:0021548	pons development	biological_process	0.15736	1	1	1008	6	15004	ENSGALG00000028302
GO:0045664	regulation of neuron differentiation	biological_process	0.15736	1	16	1008	394	15004	ENSGALG00000034967,ENSGALG00000043033,ENSGALG00000004304,ENSGALG00000035916,ENSGALG00000006560,ENSGALG00000030357,ENSGALG00000027853,ENSGALG00000015519,ENSGALG00000009157,ENSGALG00000007582,ENSGALG00000043587,ENSGALG00000016915,ENSGALG00000009241,ENSGALG00000031448,ENSGALG00000010053,ENSGALG00000032398
GO:0010857	calcium-dependent protein kinase activity	molecular_function	0.15751	1	1	1008	7	15004	ENSGALG00000010440
GO:0090192	regulation of glomerulus development	biological_process	0.15798	1	1	1008	7	15004	ENSGALG00000005554
GO:0061724	lipophagy	biological_process	0.15799	1	1	1008	5	15004	ENSGALG00000040035
GO:1904502	regulation of lipophagy	biological_process	0.15799	1	1	1008	5	15004	ENSGALG00000040035
GO:1904504	positive regulation of lipophagy	biological_process	0.15799	1	1	1008	5	15004	ENSGALG00000040035
GO:0032106	positive regulation of response to extracellular stimulus	biological_process	0.15827	1	3	1008	44	15004	ENSGALG00000017204,ENSGALG00000040035,ENSGALG00000015286
GO:0032109	positive regulation of response to nutrient levels	biological_process	0.15827	1	3	1008	44	15004	ENSGALG00000017204,ENSGALG00000040035,ENSGALG00000015286
GO:0097421	liver regeneration	biological_process	0.15833	1	1	1008	6	15004	ENSGALG00000007768
GO:0031406	carboxylic acid binding	molecular_function	0.15845	1	6	1008	139	15004	ENSGALG00000003193,ENSGALG00000017204,ENSGALG00000005554,ENSGALG00000011532,ENSGALG00000015286,ENSGALG00000009395
GO:0001659	temperature homeostasis	biological_process	0.15851	1	2	1008	28	15004	ENSGALG00000040035,ENSGALG00000041036
GO:0031644	regulation of neurological system process	biological_process	0.15877	1	2	1008	27	15004	ENSGALG00000013604,ENSGALG00000003005
GO:1901031	regulation of response to reactive oxygen species	biological_process	0.15883	1	2	1008	25	15004	ENSGALG00000017204,ENSGALG00000015286
GO:0007369	gastrulation	biological_process	0.15927	1	6	1008	124	15004	ENSGALG00000008747,ENSGALG00000011645,ENSGALG00000005554,ENSGALG00000009241,ENSGALG00000031112,ENSGALG00000043033
GO:0009157	deoxyribonucleoside monophosphate biosynthetic process	biological_process	0.1593	1	1	1008	8	15004	ENSGALG00000005961
GO:0034703	cation channel complex	cellular_component	0.15947	1	6	1008	122	15004	ENSGALG00000005400,ENSGALG00000004376,ENSGALG00000004980,ENSGALG00000005215,ENSGALG00000011040,ENSGALG00000011009
GO:0022824	transmitter-gated ion channel activity	molecular_function	0.15976	1	3	1008	50	15004	ENSGALG00000003005,ENSGALG00000009395,ENSGALG00000034109
GO:0022835	transmitter-gated channel activity	molecular_function	0.15976	1	3	1008	50	15004	ENSGALG00000034109,ENSGALG00000003005,ENSGALG00000009395
GO:0006556	S-adenosylmethionine biosynthetic process	biological_process	0.15986	1	1	1008	7	15004	ENSGALG00000002479
GO:0000098	sulfur amino acid catabolic process	biological_process	0.16002	1	1	1008	7	15004	ENSGALG00000002479
GO:2000273	positive regulation of receptor activity	biological_process	0.16011	1	2	1008	23	15004	ENSGALG00000006525,ENSGALG00000040035
GO:0032310	prostaglandin secretion	biological_process	0.16033	1	1	1008	6	15004	ENSGALG00000016896
GO:0048752	semicircular canal morphogenesis	biological_process	0.16051	1	1	1008	5	15004	ENSGALG00000043033
GO:0070324	thyroid hormone binding	molecular_function	0.16053	1	1	1008	7	15004	ENSGALG00000015143
GO:0001953	negative regulation of cell-matrix adhesion	biological_process	0.16057	1	2	1008	24	15004	ENSGALG00000004901,ENSGALG00000042400
GO:0007098	centrosome cycle	biological_process	0.16083	1	5	1008	96	15004	ENSGALG00000010478,ENSGALG00000006110,ENSGALG00000007768,ENSGALG00000030597,ENSGALG00000008763
GO:0008509	anion transmembrane transporter activity	molecular_function	0.16091	1	9	1008	217	15004	ENSGALG00000016979,ENSGALG00000004310,ENSGALG00000014695,ENSGALG00000009395,ENSGALG00000017032,ENSGALG00000008369,ENSGALG00000009545,ENSGALG00000002728,ENSGALG00000007955
GO:0017156	calcium ion-dependent exocytosis	biological_process	0.16102	1	3	1008	46	15004	ENSGALG00000009395,ENSGALG00000008188,ENSGALG00000005215
GO:0008569	ATP-dependent microtubule motor activity, minus-end-directed	molecular_function	0.16103	1	2	1008	12	15004	ENSGALG00000041814,ENSGALG00000043806
GO:0008406	gonad development	biological_process	0.16107	1	6	1008	126	15004	ENSGALG00000032398,ENSGALG00000012160,ENSGALG00000015519,ENSGALG00000006560,ENSGALG00000009241,ENSGALG00000007690
GO:0016620	oxidoreductase activity, acting on the aldehyde or oxo group of donors, NAD or NADP as acceptor	molecular_function	0.1613	1	2	1008	26	15004	ENSGALG00000007904,ENSGALG00000014155
GO:0000307	cyclin-dependent protein kinase holoenzyme complex	cellular_component	0.16159	1	2	1008	30	15004	ENSGALG00000003085,ENSGALG00000004161
GO:1990124	messenger ribonucleoprotein complex	cellular_component	0.16168	1	1	1008	6	15004	ENSGALG00000006912
GO:0030853	negative regulation of granulocyte differentiation	biological_process	0.16189	1	1	1008	7	15004	ENSGALG00000005554
GO:0098661	inorganic anion transmembrane transport	biological_process	0.1619	1	4	1008	74	15004	ENSGALG00000014695,ENSGALG00000016979,ENSGALG00000004310,ENSGALG00000009395
GO:0031115	negative regulation of microtubule polymerization	biological_process	0.16195	1	1	1008	7	15004	ENSGALG00000001475
GO:0030157	pancreatic juice secretion	biological_process	0.16247	1	1	1008	5	15004	ENSGALG00000010930
GO:0018243	protein O-linked glycosylation via threonine	biological_process	0.16258	1	1	1008	7	15004	ENSGALG00000009452
GO:0003156	regulation of organ formation	biological_process	0.16306	1	2	1008	31	15004	ENSGALG00000039553,ENSGALG00000043033
GO:1904668	positive regulation of ubiquitin protein ligase activity	biological_process	0.16315	1	1	1008	7	15004	ENSGALG00000006110
GO:0090091	positive regulation of extracellular matrix disassembly	biological_process	0.16332	1	1	1008	5	15004	ENSGALG00000011645
GO:0045263	proton-transporting ATP synthase complex, coupling factor F(o)	cellular_component	0.16336	1	1	1008	10	15004	ENSGALG00000001330
GO:0050920	regulation of chemotaxis	biological_process	0.16338	1	6	1008	125	15004	ENSGALG00000006560,ENSGALG00000010930,ENSGALG00000015519,ENSGALG00000002081,ENSGALG00000029212,ENSGALG00000016915
GO:0015129	lactate transmembrane transporter activity	molecular_function	0.16368	1	1	1008	6	15004	ENSGALG00000002728
GO:0015727	lactate transport	biological_process	0.16368	1	1	1008	6	15004	ENSGALG00000002728
GO:0035873	lactate transmembrane transport	biological_process	0.16368	1	1	1008	6	15004	ENSGALG00000002728
GO:0005254	chloride channel activity	molecular_function	0.16371	1	3	1008	51	15004	ENSGALG00000009395,ENSGALG00000004310,ENSGALG00000014695
GO:0022612	gland morphogenesis	biological_process	0.16375	1	4	1008	71	15004	ENSGALG00000003374,ENSGALG00000006560,ENSGALG00000010346,ENSGALG00000039553
GO:0003416	endochondral bone growth	biological_process	0.1641	1	2	1008	28	15004	ENSGALG00000015101,ENSGALG00000005797
GO:0001707	mesoderm formation	biological_process	0.1641	1	3	1008	52	15004	ENSGALG00000008747,ENSGALG00000009241,ENSGALG00000043033
GO:0010642	negative regulation of platelet-derived growth factor receptor signaling pathway	biological_process	0.16414	1	1	1008	7	15004	ENSGALG00000005554
GO:0009922	fatty acid elongase activity	molecular_function	0.16427	1	1	1008	8	15004	ENSGALG00000015876
GO:0019367	fatty acid elongation, saturated fatty acid	biological_process	0.16427	1	1	1008	8	15004	ENSGALG00000015876
GO:0061326	renal tubule development	biological_process	0.16432	1	4	1008	73	15004	ENSGALG00000010163,ENSGALG00000043033,ENSGALG00000013193,ENSGALG00000040834
GO:0042476	odontogenesis	biological_process	0.16435	1	2	1008	29	15004	ENSGALG00000016375,ENSGALG00000011355
GO:0098505	G-rich strand telomeric DNA binding	molecular_function	0.1646	1	1	1008	7	15004	ENSGALG00000037453
GO:0008235	metalloexopeptidase activity	molecular_function	0.16483	1	3	1008	50	15004	ENSGALG00000010200,ENSGALG00000020067,ENSGALG00000030209
GO:1900451	positive regulation of glutamate receptor signaling pathway	biological_process	0.16485	1	1	1008	5	15004	ENSGALG00000040035
GO:0051592	response to calcium ion	biological_process	0.16501	1	4	1008	77	15004	ENSGALG00000009157,ENSGALG00000009545,ENSGALG00000001316,ENSGALG00000004980
GO:0010659	cardiac muscle cell apoptotic process	biological_process	0.16505	1	1	1008	7	15004	ENSGALG00000009241
GO:0071933	Arp2/3 complex binding	molecular_function	0.16509	1	1	1008	6	15004	ENSGALG00000014978
GO:0010662	regulation of striated muscle cell apoptotic process	biological_process	0.16543	1	1	1008	7	15004	ENSGALG00000009241
GO:0010664	negative regulation of striated muscle cell apoptotic process	biological_process	0.16543	1	1	1008	7	15004	ENSGALG00000009241
GO:0005547	phosphatidylinositol-3,4,5-trisphosphate binding	molecular_function	0.16554	1	2	1008	24	15004	ENSGALG00000014978,ENSGALG00000033231
GO:0051103	DNA ligation involved in DNA repair	biological_process	0.16573	1	1	1008	6	15004	ENSGALG00000043938
GO:0000900	translation repressor activity, nucleic acid binding	molecular_function	0.16616	1	1	1008	7	15004	ENSGALG00000006912
GO:0072675	osteoclast fusion	biological_process	0.16631	1	1	1008	5	15004	ENSGALG00000008293
GO:0034643	establishment of mitochondrion localization, microtubule-mediated	biological_process	0.16631	1	1	1008	4	15004	ENSGALG00000014999
GO:0047497	mitochondrion transport along microtubule	biological_process	0.16631	1	1	1008	4	15004	ENSGALG00000014999
GO:0001578	microtubule bundle formation	biological_process	0.16652	1	4	1008	67	15004	ENSGALG00000007993,ENSGALG00000014999,ENSGALG00000011645,ENSGALG00000006110
GO:0032504	multicellular organism reproduction	biological_process	0.16657	1	13	1008	340	15004	ENSGALG00000010163,ENSGALG00000013604,ENSGALG00000001073,ENSGALG00000015360,ENSGALG00000041938,ENSGALG00000015519,ENSGALG00000002831,ENSGALG00000040834,ENSGALG00000007768,ENSGALG00000032398,ENSGALG00000033231,ENSGALG00000010502,ENSGALG00000038540
GO:0003690	double-stranded DNA binding	molecular_function	0.16673	1	4	1008	78	15004	ENSGALG00000034271,ENSGALG00000011958,ENSGALG00000014692,ENSGALG00000037453
GO:0070327	thyroid hormone transport	biological_process	0.16673	1	1	1008	7	15004	ENSGALG00000015143
GO:0060457	negative regulation of digestive system process	biological_process	0.16674	1	1	1008	6	15004	ENSGALG00000010930
GO:0030900	forebrain development	biological_process	0.16721	1	11	1008	251	15004	ENSGALG00000007993,ENSGALG00000002175,ENSGALG00000034967,ENSGALG00000032398,ENSGALG00000029197,ENSGALG00000028302,ENSGALG00000014155,ENSGALG00000041814,ENSGALG00000041263,ENSGALG00000006560,ENSGALG00000042766
GO:0010469	regulation of receptor activity	biological_process	0.16733	1	4	1008	78	15004	ENSGALG00000040035,ENSGALG00000004071,ENSGALG00000035916,ENSGALG00000006525
GO:0032959	inositol trisphosphate biosynthetic process	biological_process	0.16736	1	2	1008	21	15004	ENSGALG00000010312,ENSGALG00000011248
GO:0008081	phosphoric diester hydrolase activity	molecular_function	0.16745	1	4	1008	74	15004	ENSGALG00000034967,ENSGALG00000000690,ENSGALG00000011248,ENSGALG00000010312
GO:0035404	histone-serine phosphorylation	biological_process	0.16758	1	1	1008	6	15004	ENSGALG00000007768
GO:0008239	dipeptidyl-peptidase activity	molecular_function	0.16768	1	1	1008	6	15004	ENSGALG00000011099
GO:0016886	ligase activity, forming phosphoric ester bonds	molecular_function	0.16798	1	1	1008	6	15004	ENSGALG00000043938
GO:0032993	protein-DNA complex	cellular_component	0.16805	1	5	1008	128	15004	ENSGALG00000027932,ENSGALG00000000172,ENSGALG00000031571,ENSGALG00000043033,ENSGALG00000037453
GO:0002151	G-quadruplex RNA binding	molecular_function	0.16811	1	1	1008	6	15004	ENSGALG00000009168
GO:1901096	regulation of autophagosome maturation	biological_process	0.16816	1	1	1008	6	15004	ENSGALG00000040035
GO:0014908	myotube differentiation involved in skeletal muscle regeneration	biological_process	0.16825	1	1	1008	7	15004	ENSGALG00000015464
GO:0061138	morphogenesis of a branching epithelium	biological_process	0.16827	1	6	1008	129	15004	ENSGALG00000006560,ENSGALG00000043033,ENSGALG00000040834,ENSGALG00000009241,ENSGALG00000003374,ENSGALG00000039553
GO:0003008	system process	biological_process	0.16854	1	32	1008	986	15004	ENSGALG00000004980,ENSGALG00000015528,ENSGALG00000009844,ENSGALG00000027853,ENSGALG00000003778,ENSGALG00000004376,ENSGALG00000040035,ENSGALG00000005554,ENSGALG00000010930,ENSGALG00000003005,ENSGALG00000037829,ENSGALG00000000302,ENSGALG00000008349,ENSGALG00000002860,ENSGALG00000002086,ENSGALG00000013604,ENSGALG00000008747,ENSGALG00000016915,ENSGALG00000041036,ENSGALG00000005215,ENSGALG00000031301,…
GO:0016011	dystroglycan complex	cellular_component	0.16857	1	1	1008	7	15004	ENSGALG00000009670
GO:0044387	negative regulation of protein kinase activity by regulation of protein phosphorylation	biological_process	0.16885	1	1	1008	7	15004	ENSGALG00000004901
GO:0100002	negative regulation of protein kinase activity by protein phosphorylation	biological_process	0.16885	1	1	1008	7	15004	ENSGALG00000004901
GO:0021537	telencephalon development	biological_process	0.16891	1	8	1008	167	15004	ENSGALG00000042766,ENSGALG00000006560,ENSGALG00000028302,ENSGALG00000014155,ENSGALG00000029197,ENSGALG00000032398,ENSGALG00000002175,ENSGALG00000007993
GO:0048247	lymphocyte chemotaxis	biological_process	0.16894	1	2	1008	32	15004	ENSGALG00000010930,ENSGALG00000029212
GO:0072015	glomerular visceral epithelial cell development	biological_process	0.16898	1	1	1008	6	15004	ENSGALG00000005554
GO:0019208	phosphatase regulator activity	molecular_function	0.16902	1	3	1008	52	15004	ENSGALG00000006670,ENSGALG00000013768,ENSGALG00000012732
GO:0090148	membrane fission	biological_process	0.16909	1	1	1008	7	15004	ENSGALG00000004901
GO:0016861	intramolecular oxidoreductase activity, interconverting aldoses and ketoses	molecular_function	0.1691	1	1	1008	7	15004	ENSGALG00000014526
GO:2000018	regulation of male gonad development	biological_process	0.16913	1	1	1008	7	15004	ENSGALG00000006560
GO:0044449	contractile fiber part	cellular_component	0.16917	1	6	1008	117	15004	ENSGALG00000000302,ENSGALG00000004719,ENSGALG00000009844,ENSGALG00000016797,ENSGALG00000015519,ENSGALG00000031826
GO:0030141	secretory granule	cellular_component	0.16944	1	6	1008	133	15004	ENSGALG00000011200,ENSGALG00000017272,ENSGALG00000008188,ENSGALG00000009509,ENSGALG00000016896,ENSGALG00000043583
GO:0014719	skeletal muscle satellite cell activation	biological_process	0.16959	1	1	1008	6	15004	ENSGALG00000014699
GO:0005604	basement membrane	cellular_component	0.1696	1	4	1008	55	15004	ENSGALG00000016584,ENSGALG00000011200,ENSGALG00000042400,ENSGALG00000033671
GO:0016776	phosphotransferase activity, phosphate group as acceptor	molecular_function	0.16991	1	2	1008	30	15004	ENSGALG00000026536,ENSGALG00000015961
GO:0008300	isoprenoid catabolic process	biological_process	0.1701	1	1	1008	8	15004	ENSGALG00000003193
GO:0050923	regulation of negative chemotaxis	biological_process	0.1704	1	1	1008	4	15004	ENSGALG00000015519
GO:0008627	intrinsic apoptotic signaling pathway in response to osmotic stress	biological_process	0.17063	1	1	1008	5	15004	ENSGALG00000011009
GO:0000052	citrulline metabolic process	biological_process	0.17092	1	1	1008	7	15004	ENSGALG00000029212
GO:0051196	regulation of coenzyme metabolic process	biological_process	0.17137	1	2	1008	28	15004	ENSGALG00000009700,ENSGALG00000049891
GO:0043279	response to alkaloid	biological_process	0.17149	1	3	1008	49	15004	ENSGALG00000011319,ENSGALG00000003778,ENSGALG00000003005
GO:0033034	positive regulation of myeloid cell apoptotic process	biological_process	0.17155	1	1	1008	6	15004	ENSGALG00000005554
GO:0031298	replication fork protection complex	cellular_component	0.17189	1	1	1008	6	15004	ENSGALG00000012199
GO:0044110	growth involved in symbiotic interaction	biological_process	0.17201	1	1	1008	7	15004	ENSGALG00000035804
GO:0044116	growth of symbiont involved in interaction with host	biological_process	0.17201	1	1	1008	7	15004	ENSGALG00000035804
GO:0044117	growth of symbiont in host	biological_process	0.17201	1	1	1008	7	15004	ENSGALG00000035804
GO:0044126	regulation of growth of symbiont in host	biological_process	0.17201	1	1	1008	7	15004	ENSGALG00000035804
GO:0044144	modulation of growth of symbiont involved in interaction with host	biological_process	0.17201	1	1	1008	7	15004	ENSGALG00000035804
GO:0009162	deoxyribonucleoside monophosphate metabolic process	biological_process	0.17223	1	1	1008	9	15004	ENSGALG00000005961
GO:0072676	lymphocyte migration	biological_process	0.17229	1	3	1008	58	15004	ENSGALG00000029212,ENSGALG00000010156,ENSGALG00000010930
GO:2000394	positive regulation of lamellipodium morphogenesis	biological_process	0.1724	1	1	1008	6	15004	ENSGALG00000004901
GO:0034058	endosomal vesicle fusion	biological_process	0.17245	1	1	1008	5	15004	ENSGALG00000006704
GO:0043177	organic acid binding	molecular_function	0.17273	1	6	1008	145	15004	ENSGALG00000009395,ENSGALG00000015286,ENSGALG00000011532,ENSGALG00000005554,ENSGALG00000003193,ENSGALG00000017204
GO:0030955	potassium ion binding	molecular_function	0.1729	1	1	1008	7	15004	ENSGALG00000015473
GO:1903050	regulation of proteolysis involved in cellular protein catabolic process	biological_process	0.17294	1	7	1008	162	15004	ENSGALG00000013208,ENSGALG00000007768,ENSGALG00000036892,ENSGALG00000014801,ENSGALG00000015874,ENSGALG00000006110,ENSGALG00000008233
GO:0007062	sister chromatid cohesion	biological_process	0.17294	1	3	1008	46	15004	ENSGALG00000027932,ENSGALG00000036892,ENSGALG00000008233
GO:0034713	type I transforming growth factor beta receptor binding	molecular_function	0.173	1	1	1008	7	15004	ENSGALG00000010346
GO:0003006	developmental process involved in reproduction	biological_process	0.17307	1	13	1008	339	15004	ENSGALG00000007768,ENSGALG00000032398,ENSGALG00000006560,ENSGALG00000038540,ENSGALG00000009241,ENSGALG00000012160,ENSGALG00000010163,ENSGALG00000015519,ENSGALG00000040834,ENSGALG00000007690,ENSGALG00000039553,ENSGALG00000041938,ENSGALG00000020067
GO:0009409	response to cold	biological_process	0.17343	1	2	1008	26	15004	ENSGALG00000040035,ENSGALG00000017316
GO:0007016	cytoskeletal anchoring at plasma membrane	biological_process	0.17357	1	1	1008	5	15004	ENSGALG00000038678
GO:0050804	modulation of synaptic transmission	biological_process	0.17368	1	10	1008	245	15004	ENSGALG00000035916,ENSGALG00000015111,ENSGALG00000003930,ENSGALG00000035804,ENSGALG00000042400,ENSGALG00000005554,ENSGALG00000037387,ENSGALG00000015554,ENSGALG00000011248,ENSGALG00000004852
GO:0007549	dosage compensation	biological_process	0.17413	1	1	1008	7	15004	ENSGALG00000002781
GO:0032868	response to insulin	biological_process	0.17433	1	6	1008	128	15004	ENSGALG00000003033,ENSGALG00000016456,ENSGALG00000017204,ENSGALG00000005554,ENSGALG00000009700,ENSGALG00000007484
GO:0060028	convergent extension involved in axis elongation	biological_process	0.17437	1	1	1008	7	15004	ENSGALG00000009241
GO:2000344	positive regulation of acrosome reaction	biological_process	0.17456	1	1	1008	7	15004	ENSGALG00000005215
GO:0040014	regulation of multicellular organism growth	biological_process	0.17483	1	3	1008	53	15004	ENSGALG00000040035,ENSGALG00000002831,ENSGALG00000041036
GO:0046982	protein heterodimerization activity	molecular_function	0.17522	1	11	1008	314	15004	ENSGALG00000004304,ENSGALG00000013402,ENSGALG00000000172,ENSGALG00000039595,ENSGALG00000003484,ENSGALG00000011861,ENSGALG00000007768,ENSGALG00000003922,ENSGALG00000031448,ENSGALG00000031571,ENSGALG00000015691
GO:0051641	cellular localization	biological_process	0.17525	1	67	1008	2074	15004	ENSGALG00000036892,ENSGALG00000013505,ENSGALG00000017316,ENSGALG00000003484,ENSGALG00000004852,ENSGALG00000013208,ENSGALG00000003778,ENSGALG00000033231,ENSGALG00000012025,ENSGALG00000005554,ENSGALG00000011645,ENSGALG00000043587,ENSGALG00000011861,ENSGALG00000040834,ENSGALG00000016979,ENSGALG00000004508,ENSGALG00000009690,ENSGALG00000007768,ENSGALG00000010120,ENSGALG00000009395,ENSGALG00000014999,…
GO:1900193	regulation of oocyte maturation	biological_process	0.17552	1	1	1008	7	15004	ENSGALG00000007768
GO:0030016	myofibril	cellular_component	0.17554	1	6	1008	120	15004	ENSGALG00000009844,ENSGALG00000000302,ENSGALG00000004719,ENSGALG00000016797,ENSGALG00000015519,ENSGALG00000031826
GO:0045932	negative regulation of muscle contraction	biological_process	0.17564	1	1	1008	8	15004	ENSGALG00000040035
GO:0002762	negative regulation of myeloid leukocyte differentiation	biological_process	0.17582	1	2	1008	25	15004	ENSGALG00000008298,ENSGALG00000005554
GO:0007623	circadian rhythm	biological_process	0.17592	1	6	1008	126	15004	ENSGALG00000040834,ENSGALG00000003085,ENSGALG00000017282,ENSGALG00000003922,ENSGALG00000027374,ENSGALG00000016915
GO:0030863	cortical cytoskeleton	cellular_component	0.17596	1	4	1008	72	15004	ENSGALG00000043642,ENSGALG00000012952,ENSGALG00000011645,ENSGALG00000000608
GO:0006577	amino-acid betaine metabolic process	biological_process	0.176	1	1	1008	7	15004	ENSGALG00000037443
GO:0016328	lateral plasma membrane	cellular_component	0.17626	1	2	1008	25	15004	ENSGALG00000000608,ENSGALG00000004901
GO:0072678	T cell migration	biological_process	0.17649	1	2	1008	28	15004	ENSGALG00000010930,ENSGALG00000010156
GO:2000145	regulation of cell motility	biological_process	0.17662	1	20	1008	533	15004	ENSGALG00000010311,ENSGALG00000010930,ENSGALG00000006560,ENSGALG00000005554,ENSGALG00000038801,ENSGALG00000003261,ENSGALG00000008763,ENSGALG00000027853,ENSGALG00000039553,ENSGALG00000007744,ENSGALG00000000608,ENSGALG00000002081,ENSGALG00000009241,ENSGALG00000007582,ENSGALG00000002175,ENSGALG00000010156,ENSGALG00000004901,ENSGALG00000029212,ENSGALG00000011645,ENSGALG00000004274
GO:0051193	regulation of cofactor metabolic process	biological_process	0.17718	1	2	1008	29	15004	ENSGALG00000009700,ENSGALG00000049891
GO:0015849	organic acid transport	biological_process	0.17728	1	8	1008	199	15004	ENSGALG00000016896,ENSGALG00000016979,ENSGALG00000017032,ENSGALG00000015111,ENSGALG00000002321,ENSGALG00000009545,ENSGALG00000007955,ENSGALG00000002728
GO:0046942	carboxylic acid transport	biological_process	0.17728	1	8	1008	199	15004	ENSGALG00000017032,ENSGALG00000002321,ENSGALG00000015111,ENSGALG00000016896,ENSGALG00000016979,ENSGALG00000007955,ENSGALG00000002728,ENSGALG00000009545
GO:0045137	development of primary sexual characteristics	biological_process	0.17734	1	6	1008	130	15004	ENSGALG00000012160,ENSGALG00000032398,ENSGALG00000006560,ENSGALG00000015519,ENSGALG00000007690,ENSGALG00000009241
GO:1902803	regulation of synaptic vesicle transport	biological_process	0.1774	1	3	1008	53	15004	ENSGALG00000015111,ENSGALG00000042400,ENSGALG00000003930
GO:0050680	negative regulation of epithelial cell proliferation	biological_process	0.17743	1	4	1008	78	15004	ENSGALG00000027374,ENSGALG00000039553,ENSGALG00000042400,ENSGALG00000009241
GO:0070099	regulation of chemokine-mediated signaling pathway	biological_process	0.17762	1	1	1008	6	15004	ENSGALG00000029212
GO:0070100	negative regulation of chemokine-mediated signaling pathway	biological_process	0.17762	1	1	1008	6	15004	ENSGALG00000029212
GO:0003916	DNA topoisomerase activity	molecular_function	0.17821	1	1	1008	6	15004	ENSGALG00000003922
GO:0009190	cyclic nucleotide biosynthetic process	biological_process	0.17832	1	3	1008	49	15004	ENSGALG00000040834,ENSGALG00000040035,ENSGALG00000010163
GO:0052652	cyclic purine nucleotide metabolic process	biological_process	0.17832	1	3	1008	49	15004	ENSGALG00000040035,ENSGALG00000040834,ENSGALG00000010163
GO:0005883	neurofilament	cellular_component	0.17841	1	1	1008	7	15004	ENSGALG00000035916
GO:0016572	histone phosphorylation	biological_process	0.17849	1	2	1008	26	15004	ENSGALG00000003085,ENSGALG00000007768
GO:0060612	adipose tissue development	biological_process	0.17863	1	2	1008	26	15004	ENSGALG00000041036,ENSGALG00000002831
GO:0060666	dichotomous subdivision of terminal units involved in salivary gland branching	biological_process	0.17863	1	1	1008	5	15004	ENSGALG00000006560
GO:0006646	phosphatidylethanolamine biosynthetic process	biological_process	0.17878	1	1	1008	7	15004	ENSGALG00000015219
GO:0070208	protein heterotrimerization	biological_process	0.17906	1	1	1008	6	15004	ENSGALG00000005554
GO:0007417	central nervous system development	biological_process	0.17907	1	21	1008	541	15004	ENSGALG00000029197,ENSGALG00000027853,ENSGALG00000038540,ENSGALG00000041814,ENSGALG00000006560,ENSGALG00000012588,ENSGALG00000035916,ENSGALG00000011319,ENSGALG00000034967,ENSGALG00000036484,ENSGALG00000015624,ENSGALG00000009690,ENSGALG00000032398,ENSGALG00000041263,ENSGALG00000042766,ENSGALG00000014155,ENSGALG00000028302,ENSGALG00000007993,ENSGALG00000016915,ENSGALG00000015519,ENSGALG00000002175
GO:0020037	heme binding	molecular_function	0.17919	1	5	1008	117	15004	ENSGALG00000045255,ENSGALG00000032142,ENSGALG00000011532,ENSGALG00000037829,ENSGALG00000028273
GO:0048742	regulation of skeletal muscle fiber development	biological_process	0.17926	1	1	1008	8	15004	ENSGALG00000000172
GO:0010804	negative regulation of tumor necrosis factor-mediated signaling pathway	biological_process	0.17936	1	1	1008	8	15004	ENSGALG00000005554
GO:0038203	TORC2 signaling	biological_process	0.17947	1	1	1008	7	15004	ENSGALG00000017204
GO:0031072	heat shock protein binding	molecular_function	0.1795	1	4	1008	78	15004	ENSGALG00000009492,ENSGALG00000003085,ENSGALG00000017120,ENSGALG00000042148
GO:1900182	positive regulation of protein localization to nucleus	biological_process	0.17987	1	3	1008	50	15004	ENSGALG00000003085,ENSGALG00000009157,ENSGALG00000000608
GO:0061551	trigeminal ganglion development	biological_process	0.18032	1	1	1008	6	15004	ENSGALG00000006560
GO:0008297	single-stranded DNA exodeoxyribonuclease activity	molecular_function	0.18038	1	1	1008	7	15004	ENSGALG00000010748
GO:0071850	mitotic cell cycle arrest	biological_process	0.18051	1	1	1008	8	15004	ENSGALG00000011099
GO:0001948	glycoprotein binding	molecular_function	0.18051	1	2	1008	20	15004	ENSGALG00000011645,ENSGALG00000010053
GO:2001222	regulation of neuron migration	biological_process	0.18063	1	2	1008	24	15004	ENSGALG00000027853,ENSGALG00000006560
GO:0045252	oxoglutarate dehydrogenase complex	cellular_component	0.18071	1	1	1008	7	15004	ENSGALG00000014155
GO:0006813	potassium ion transport	biological_process	0.18086	1	7	1008	166	15004	ENSGALG00000004376,ENSGALG00000016054,ENSGALG00000010930,ENSGALG00000013604,ENSGALG00000003778,ENSGALG00000004980,ENSGALG00000008045
GO:0048787	presynaptic active zone membrane	cellular_component	0.1811	1	1	1008	7	15004	ENSGALG00000015111
GO:0042149	cellular response to glucose starvation	biological_process	0.18115	1	2	1008	26	15004	ENSGALG00000015286,ENSGALG00000017204
GO:0021636	trigeminal nerve morphogenesis	biological_process	0.18122	1	1	1008	5	15004	ENSGALG00000006560
GO:0021637	trigeminal nerve structural organization	biological_process	0.18122	1	1	1008	5	15004	ENSGALG00000006560
GO:0051234	establishment of localization	biological_process	0.18137	1	94	1008	3079	15004	ENSGALG00000016979,ENSGALG00000040834,ENSGALG00000011861,ENSGALG00000004508,ENSGALG00000011645,ENSGALG00000043587,ENSGALG00000032718,ENSGALG00000010120,ENSGALG00000009690,ENSGALG00000004980,ENSGALG00000017316,ENSGALG00000003484,ENSGALG00000028273,ENSGALG00000003005,ENSGALG00000016054,ENSGALG00000012025,ENSGALG00000004376,ENSGALG00000005554,ENSGALG00000040035,ENSGALG00000008369,ENSGALG00000010930,…
GO:0035850	epithelial cell differentiation involved in kidney development	biological_process	0.18142	1	2	1008	24	15004	ENSGALG00000005554,ENSGALG00000012952
GO:0004065	arylsulfatase activity	molecular_function	0.18143	1	1	1008	7	15004	ENSGALG00000039553
GO:0006835	dicarboxylic acid transport	biological_process	0.1815	1	3	1008	49	15004	ENSGALG00000016979,ENSGALG00000009545,ENSGALG00000015111
GO:0072282	metanephric nephron tubule morphogenesis	biological_process	0.1816	1	1	1008	6	15004	ENSGALG00000040834
GO:2000766	negative regulation of cytoplasmic translation	biological_process	0.18183	1	1	1008	7	15004	ENSGALG00000006912
GO:0032836	glomerular basement membrane development	biological_process	0.18185	1	1	1008	6	15004	ENSGALG00000039553
GO:0033270	paranode region of axon	cellular_component	0.182	1	1	1008	5	15004	ENSGALG00000011009
GO:0021522	spinal cord motor neuron differentiation	biological_process	0.18261	1	2	1008	29	15004	ENSGALG00000034967,ENSGALG00000041814
GO:0055015	ventricular cardiac muscle cell development	biological_process	0.18272	1	1	1008	9	15004	ENSGALG00000016797
GO:0090232	positive regulation of spindle checkpoint	biological_process	0.18273	1	1	1008	6	15004	ENSGALG00000014801
GO:0090267	positive regulation of mitotic cell cycle spindle assembly checkpoint	biological_process	0.18273	1	1	1008	6	15004	ENSGALG00000014801
GO:0019900	kinase binding	molecular_function	0.18277	1	17	1008	456	15004	ENSGALG00000009601,ENSGALG00000004161,ENSGALG00000007744,ENSGALG00000006110,ENSGALG00000004852,ENSGALG00000030597,ENSGALG00000003922,ENSGALG00000033231,ENSGALG00000002175,ENSGALG00000043587,ENSGALG00000006267,ENSGALG00000015528,ENSGALG00000007246,ENSGALG00000035804,ENSGALG00000007768,ENSGALG00000005676,ENSGALG00000031448
GO:0070341	fat cell proliferation	biological_process	0.18279	1	1	1008	8	15004	ENSGALG00000041036
GO:0070344	regulation of fat cell proliferation	biological_process	0.18279	1	1	1008	8	15004	ENSGALG00000041036
GO:0000096	sulfur amino acid metabolic process	biological_process	0.18287	1	2	1008	29	15004	ENSGALG00000002479,ENSGALG00000004518
GO:0097305	response to alcohol	biological_process	0.18309	1	5	1008	106	15004	ENSGALG00000002781,ENSGALG00000002321,ENSGALG00000027374,ENSGALG00000000608,ENSGALG00000000172
GO:0060513	prostatic bud formation	biological_process	0.18322	1	1	1008	8	15004	ENSGALG00000039553
GO:0033623	regulation of integrin activation	biological_process	0.18342	1	1	1008	7	15004	ENSGALG00000002175
GO:2000026	regulation of multicellular organismal development	biological_process	0.18352	1	40	1008	1184	15004	ENSGALG00000009241,ENSGALG00000031448,ENSGALG00000009690,ENSGALG00000010053,ENSGALG00000040834,ENSGALG00000007582,ENSGALG00000009157,ENSGALG00000043587,ENSGALG00000011645,ENSGALG00000002781,ENSGALG00000038540,ENSGALG00000040035,ENSGALG00000005554,ENSGALG00000033231,ENSGALG00000037387,ENSGALG00000030357,ENSGALG00000011200,ENSGALG00000027853,ENSGALG00000002831,ENSGALG00000034967,ENSGALG00000043033,…
GO:0048332	mesoderm morphogenesis	biological_process	0.18371	1	3	1008	54	15004	ENSGALG00000043033,ENSGALG00000009241,ENSGALG00000008747
GO:0043139	5'-3' DNA helicase activity	molecular_function	0.18389	1	1	1008	7	15004	ENSGALG00000004037
GO:0014051	gamma-aminobutyric acid secretion	biological_process	0.1839	1	1	1008	6	15004	ENSGALG00000015111
GO:0005891	voltage-gated calcium channel complex	cellular_component	0.18395	1	2	1008	23	15004	ENSGALG00000005400,ENSGALG00000005215
GO:0031618	nuclear pericentric heterochromatin	cellular_component	0.18423	1	1	1008	6	15004	ENSGALG00000001491
GO:0001823	mesonephros development	biological_process	0.18423	1	4	1008	78	15004	ENSGALG00000040834,ENSGALG00000015519,ENSGALG00000043033,ENSGALG00000038540
GO:0071313	cellular response to caffeine	biological_process	0.18469	1	1	1008	5	15004	ENSGALG00000003778
GO:1903320	regulation of protein modification by small protein conjugation or removal	biological_process	0.18473	1	8	1008	191	15004	ENSGALG00000008233,ENSGALG00000006110,ENSGALG00000040035,ENSGALG00000015874,ENSGALG00000002781,ENSGALG00000014801,ENSGALG00000036892,ENSGALG00000016915
GO:1904259	regulation of basement membrane assembly involved in embryonic body morphogenesis	biological_process	0.18502	1	1	1008	5	15004	ENSGALG00000011645
GO:1904261	positive regulation of basement membrane assembly involved in embryonic body morphogenesis	biological_process	0.18502	1	1	1008	5	15004	ENSGALG00000011645
GO:2001197	basement membrane assembly involved in embryonic body morphogenesis	biological_process	0.18502	1	1	1008	5	15004	ENSGALG00000011645
GO:0040015	negative regulation of multicellular organism growth	biological_process	0.18526	1	1	1008	9	15004	ENSGALG00000040035
GO:2001243	negative regulation of intrinsic apoptotic signaling pathway	biological_process	0.18531	1	3	1008	55	15004	ENSGALG00000008084,ENSGALG00000005451,ENSGALG00000002980
GO:0097067	cellular response to thyroid hormone stimulus	biological_process	0.18542	1	1	1008	7	15004	ENSGALG00000027374
GO:0051297	centrosome organization	biological_process	0.18556	1	5	1008	100	15004	ENSGALG00000007768,ENSGALG00000008763,ENSGALG00000030597,ENSGALG00000006110,ENSGALG00000010478
GO:0005310	dicarboxylic acid transmembrane transporter activity	molecular_function	0.18575	1	2	1008	27	15004	ENSGALG00000016979,ENSGALG00000009545
GO:0010658	striated muscle cell apoptotic process	biological_process	0.18602	1	1	1008	8	15004	ENSGALG00000009241
GO:0019206	nucleoside kinase activity	molecular_function	0.18657	1	1	1008	9	15004	ENSGALG00000005961
GO:0010997	anaphase-promoting complex binding	molecular_function	0.18672	1	1	1008	8	15004	ENSGALG00000006110
GO:0040016	embryonic cleavage	biological_process	0.18693	1	1	1008	6	15004	ENSGALG00000003922
GO:0021825	substrate-dependent cerebral cortex tangential migration	biological_process	0.18698	1	1	1008	5	15004	ENSGALG00000006560
GO:0045765	regulation of angiogenesis	biological_process	0.18735	1	7	1008	157	15004	ENSGALG00000009241,ENSGALG00000020067,ENSGALG00000039553,ENSGALG00000008393,ENSGALG00000011200,ENSGALG00000041255,ENSGALG00000002781
GO:0016327	apicolateral plasma membrane	cellular_component	0.18754	1	1	1008	7	15004	ENSGALG00000005846
GO:0032154	cleavage furrow	cellular_component	0.18754	1	2	1008	27	15004	ENSGALG00000033231,ENSGALG00000009157
GO:0097610	cell surface furrow	cellular_component	0.18754	1	2	1008	27	15004	ENSGALG00000009157,ENSGALG00000033231
GO:0051602	response to electrical stimulus	biological_process	0.18767	1	1	1008	8	15004	ENSGALG00000000172
GO:2000027	regulation of organ morphogenesis	biological_process	0.18788	1	5	1008	120	15004	ENSGALG00000039553,ENSGALG00000040834,ENSGALG00000009241,ENSGALG00000043033,ENSGALG00000011355
GO:0008443	phosphofructokinase activity	molecular_function	0.188	1	1	1008	7	15004	ENSGALG00000033271
GO:0043274	phospholipase binding	molecular_function	0.18801	1	1	1008	7	15004	ENSGALG00000014692
GO:0008045	motor neuron axon guidance	biological_process	0.18839	1	2	1008	24	15004	ENSGALG00000016915,ENSGALG00000006560
GO:0046785	microtubule polymerization	biological_process	0.18854	1	3	1008	46	15004	ENSGALG00000001475,ENSGALG00000010311,ENSGALG00000011645
GO:0055119	relaxation of cardiac muscle	biological_process	0.18862	1	1	1008	8	15004	ENSGALG00000004376
GO:0035973	aggrephagy	biological_process	0.18902	1	1	1008	6	15004	ENSGALG00000035804
GO:0033144	negative regulation of intracellular steroid hormone receptor signaling pathway	biological_process	0.18913	1	2	1008	27	15004	ENSGALG00000002781,ENSGALG00000015008
GO:0043627	response to estrogen	biological_process	0.18925	1	3	1008	52	15004	ENSGALG00000002781,ENSGALG00000015008,ENSGALG00000000172
GO:0002024	diet induced thermogenesis	biological_process	0.18992	1	1	1008	7	15004	ENSGALG00000040035
GO:0060236	regulation of mitotic spindle organization	biological_process	0.19019	1	2	1008	24	15004	ENSGALG00000006267,ENSGALG00000006110
GO:1903689	regulation of wound healing, spreading of epidermal cells	biological_process	0.19021	1	1	1008	5	15004	ENSGALG00000011645
GO:0030501	positive regulation of bone mineralization	biological_process	0.19029	1	2	1008	31	15004	ENSGALG00000040035,ENSGALG00000010346
GO:0006072	glycerol-3-phosphate metabolic process	biological_process	0.19048	1	1	1008	8	15004	ENSGALG00000049891
GO:0031507	heterochromatin assembly	biological_process	0.19064	1	1	1008	8	15004	ENSGALG00000005451
GO:0007548	sex differentiation	biological_process	0.19092	1	7	1008	162	15004	ENSGALG00000032398,ENSGALG00000012160,ENSGALG00000006560,ENSGALG00000015519,ENSGALG00000040834,ENSGALG00000007690,ENSGALG00000009241
GO:0072674	multinuclear osteoclast differentiation	biological_process	0.19099	1	1	1008	6	15004	ENSGALG00000008293
GO:0030007	cellular potassium ion homeostasis	biological_process	0.19116	1	1	1008	7	15004	ENSGALG00000004980
GO:0050765	negative regulation of phagocytosis	biological_process	0.19142	1	1	1008	9	15004	ENSGALG00000005554
GO:0000235	astral microtubule	cellular_component	0.19191	1	1	1008	6	15004	ENSGALG00000012160
GO:0005818	aster	cellular_component	0.19191	1	1	1008	6	15004	ENSGALG00000012160
GO:0051054	positive regulation of DNA metabolic process	biological_process	0.19191	1	6	1008	126	15004	ENSGALG00000004037,ENSGALG00000004508,ENSGALG00000043033,ENSGALG00000027932,ENSGALG00000002781,ENSGALG00000003922
GO:0017124	SH3 domain binding	molecular_function	0.19211	1	3	1008	52	15004	ENSGALG00000009303,ENSGALG00000041255,ENSGALG00000036441
[truncated: 3,141 more rows]
