# Supplementary material for: Transcriptome Integration Analysis at Different Embryonic Ages Reveals Key lncRNAs and mRNAs for Chicken Skeletal Muscle
Source: Front Vet Sci. 2022 Jun 16;9:908255. doi: 10.3389/fvets.2022.908255 (PMC9244430; doi:10.3389/fvets.2022.908255)
Supplement: Supplementary file 1 [file Data_Sheet_1.ZIP › Table S and Figure S/Table S5 GO analysis for targeting DE mRNA of DE lncRNA in S14vsS20.xlsx]

## Sheet: Table S4 GO analysis for target
Table S5 GO analysis for targeting DE mRNA of DE lncRNA in S14vsS20
GO_accession	Description	Term_type	Over_represented_pValue	Corrected_pValue	DEG_item	DEG_list	Bg_item	Bg_list	Gene_names
GO:0015980	energy derivation by oxidation of organic compounds	biological_process	5.71e-14	1.07e-09	29	1389	165	15004	ENSGALG00000025819,ENSGALG00000029319,ENSGALG00000010614,ENSGALG00000008855,ENSGALG00000008066,ENSGALG00000042875,ENSGALG00000013568,ENSGALG00000009545,ENSGALG00000035334,ENSGALG00000033446,ENSGALG00000036625,ENSGALG00000001184,ENSGALG00000015961,ENSGALG00000010476,ENSGALG00000016655,ENSGALG00000011950,ENSGALG00000030466,ENSGALG00000014155,ENSGALG00000016993,ENSGALG00000013167,ENSGALG00000005789,…
GO:0045333	cellular respiration	biological_process	4.74e-13	4.44e-09	23	1389	114	15004	ENSGALG00000010476,ENSGALG00000015961,ENSGALG00000030466,ENSGALG00000011950,ENSGALG00000013568,ENSGALG00000009545,ENSGALG00000010614,ENSGALG00000008066,ENSGALG00000029319,ENSGALG00000025819,ENSGALG00000001184,ENSGALG00000036625,ENSGALG00000033446,ENSGALG00000035334,ENSGALG00000010286,ENSGALG00000037401,ENSGALG00000032142,ENSGALG00000009703,ENSGALG00000016993,ENSGALG00000014155,ENSGALG00000005789,…
GO:0009060	aerobic respiration	biological_process	3.87e-12	2.42e-08	15	1389	45	15004	ENSGALG00000032142,ENSGALG00000009703,ENSGALG00000010286,ENSGALG00000037401,ENSGALG00000010476,ENSGALG00000015961,ENSGALG00000030466,ENSGALG00000011950,ENSGALG00000008066,ENSGALG00000016993,ENSGALG00000014155,ENSGALG00000029319,ENSGALG00000008858,ENSGALG00000035334,ENSGALG00000013167
GO:0006091	generation of precursor metabolites and energy	biological_process	8.11e-12	3.8e-08	33	1389	254	15004	ENSGALG00000008858,ENSGALG00000005789,ENSGALG00000045362,ENSGALG00000010286,ENSGALG00000037401,ENSGALG00000006670,ENSGALG00000016518,ENSGALG00000010614,ENSGALG00000008066,ENSGALG00000042875,ENSGALG00000013568,ENSGALG00000033446,ENSGALG00000001184,ENSGALG00000015961,ENSGALG00000016655,ENSGALG00000016993,ENSGALG00000014155,ENSGALG00000004801,ENSGALG00000013167,ENSGALG00000001096,ENSGALG00000032142,…
GO:0055114	oxidation-reduction process	biological_process	2.53e-10	8.23e-07	58	1389	730	15004	ENSGALG00000030466,ENSGALG00000008701,ENSGALG00000011950,ENSGALG00000008185,ENSGALG00000010476,ENSGALG00000042030,ENSGALG00000036625,ENSGALG00000002358,ENSGALG00000035334,ENSGALG00000013297,ENSGALG00000008855,ENSGALG00000037829,ENSGALG00000009545,ENSGALG00000025819,ENSGALG00000002855,ENSGALG00000029319,ENSGALG00000015977,ENSGALG00000004343,ENSGALG00000029829,ENSGALG00000010769,ENSGALG00000032142,…
GO:0044699	single-organism process	biological_process	2.63e-10	8.23e-07	401	1389	9872	15004	ENSGALG00000009395,ENSGALG00000019060,ENSGALG00000010785,ENSGALG00000037829,ENSGALG00000014765,ENSGALG00000040959,ENSGALG00000003085,ENSGALG00000030597,ENSGALG00000002015,ENSGALG00000042289,ENSGALG00000024047,ENSGALG00000003409,ENSGALG00000035916,ENSGALG00000005249,ENSGALG00000014952,ENSGALG00000029829,ENSGALG00000001330,ENSGALG00000017272,ENSGALG00000007993,ENSGALG00000008088,ENSGALG00000011180,…
GO:0005739	mitochondrion	cellular_component	5.39e-10	1.44e-06	67	1389	952	15004	ENSGALG00000002321,ENSGALG00000044383,ENSGALG00000015783,ENSGALG00000049848,ENSGALG00000005789,ENSGALG00000043754,ENSGALG00000010286,ENSGALG00000017316,ENSGALG00000016430,ENSGALG00000007072,ENSGALG00000009082,ENSGALG00000001184,ENSGALG00000033446,ENSGALG00000016456,ENSGALG00000007289,ENSGALG00000008088,ENSGALG00000015437,ENSGALG00000013167,ENSGALG00000042624,ENSGALG00000009703,ENSGALG00000014952,…
GO:0044763	single-organism cellular process	biological_process	2.76e-09	6.48e-06	367	1389	8881	15004	ENSGALG00000049848,ENSGALG00000011248,ENSGALG00000033231,ENSGALG00000010638,ENSGALG00000001101,ENSGALG00000014477,ENSGALG00000016584,ENSGALG00000017418,ENSGALG00000008014,ENSGALG00000005499,ENSGALG00000009568,ENSGALG00000011008,ENSGALG00000020067,ENSGALG00000005806,ENSGALG00000046160,ENSGALG00000037453,ENSGALG00000041787,ENSGALG00000034271,ENSGALG00000028115,ENSGALG00000001640,ENSGALG00000009492,…
GO:0044429	mitochondrial part	cellular_component	1.87e-08	3.89e-05	39	1389	472	15004	ENSGALG00000017033,ENSGALG00000035334,ENSGALG00000007904,ENSGALG00000036625,ENSGALG00000003085,ENSGALG00000025819,ENSGALG00000009400,ENSGALG00000029319,ENSGALG00000040553,ENSGALG00000034500,ENSGALG00000030466,ENSGALG00000010476,ENSGALG00000013167,ENSGALG00000015437,ENSGALG00000008084,ENSGALG00000015002,ENSGALG00000016979,ENSGALG00000002529,ENSGALG00000006073,ENSGALG00000032142,ENSGALG00000009703,…
GO:0006099	tricarboxylic acid cycle	biological_process	2.59e-08	4.65e-05	9	1389	23	15004	ENSGALG00000016993,ENSGALG00000014155,ENSGALG00000013167,ENSGALG00000008858,ENSGALG00000015961,ENSGALG00000010286,ENSGALG00000037401,ENSGALG00000011950,ENSGALG00000030466
GO:0022900	electron transport chain	biological_process	2.73e-08	4.65e-05	16	1389	100	15004	ENSGALG00000032142,ENSGALG00000005789,ENSGALG00000045362,ENSGALG00000013167,ENSGALG00000001096,ENSGALG00000008701,ENSGALG00000008185,ENSGALG00000001184,ENSGALG00000033446,ENSGALG00000036625,ENSGALG00000035334,ENSGALG00000009545,ENSGALG00000010614,ENSGALG00000008066,ENSGALG00000029319,ENSGALG00000025819
GO:0006101	citrate metabolic process	biological_process	7.18e-08	0.00011217	9	1389	25	15004	ENSGALG00000013167,ENSGALG00000008858,ENSGALG00000016993,ENSGALG00000014155,ENSGALG00000011950,ENSGALG00000030466,ENSGALG00000015961,ENSGALG00000010286,ENSGALG00000037401
GO:0044281	small molecule metabolic process	biological_process	8.54e-08	0.00012321	75	1389	1202	15004	ENSGALG00000016456,ENSGALG00000009700,ENSGALG00000033446,ENSGALG00000001184,ENSGALG00000013568,ENSGALG00000033677,ENSGALG00000007289,ENSGALG00000007484,ENSGALG00000043754,ENSGALG00000005789,ENSGALG00000011248,ENSGALG00000002321,ENSGALG00000007072,ENSGALG00000009568,ENSGALG00000016430,ENSGALG00000009082,ENSGALG00000041787,ENSGALG00000017316,ENSGALG00000006431,ENSGALG00000019175,ENSGALG00000010286,…
GO:0098803	respiratory chain complex	cellular_component	1.87e-07	0.00025071	11	1389	57	15004	ENSGALG00000008066,ENSGALG00000025819,ENSGALG00000029319,ENSGALG00000008084,ENSGALG00000036625,ENSGALG00000035334,ENSGALG00000045362,ENSGALG00000009703,ENSGALG00000032142,ENSGALG00000017282,ENSGALG00000006073
GO:0072350	tricarboxylic acid metabolic process	biological_process	2.26e-07	0.00028213	9	1389	28	15004	ENSGALG00000030466,ENSGALG00000011950,ENSGALG00000037401,ENSGALG00000010286,ENSGALG00000015961,ENSGALG00000008858,ENSGALG00000013167,ENSGALG00000016993,ENSGALG00000014155
GO:0005740	mitochondrial envelope	cellular_component	3.66e-07	0.00042887	29	1389	331	15004	ENSGALG00000009082,ENSGALG00000017316,ENSGALG00000006073,ENSGALG00000038801,ENSGALG00000017282,ENSGALG00000032142,ENSGALG00000009703,ENSGALG00000015437,ENSGALG00000013167,ENSGALG00000015783,ENSGALG00000049848,ENSGALG00000006489,ENSGALG00000008084,ENSGALG00000005789,ENSGALG00000016979,ENSGALG00000044383,ENSGALG00000034500,ENSGALG00000010476,ENSGALG00000016456,ENSGALG00000035334,ENSGALG00000001184,…
GO:0031966	mitochondrial membrane	cellular_component	4.77e-07	0.00052636	27	1389	297	15004	ENSGALG00000017316,ENSGALG00000038801,ENSGALG00000006073,ENSGALG00000017282,ENSGALG00000009703,ENSGALG00000032142,ENSGALG00000009082,ENSGALG00000016979,ENSGALG00000044383,ENSGALG00000015437,ENSGALG00000013167,ENSGALG00000049848,ENSGALG00000015783,ENSGALG00000005789,ENSGALG00000006489,ENSGALG00000008084,ENSGALG00000010476,ENSGALG00000009400,ENSGALG00000029319,ENSGALG00000025819,ENSGALG00000040553,…
GO:0070469	respiratory chain	cellular_component	5.32e-07	0.00055468	11	1389	63	15004	ENSGALG00000008066,ENSGALG00000029319,ENSGALG00000025819,ENSGALG00000036625,ENSGALG00000008084,ENSGALG00000035334,ENSGALG00000045362,ENSGALG00000017282,ENSGALG00000009703,ENSGALG00000032142,ENSGALG00000006073
GO:0042775	mitochondrial ATP synthesis coupled electron transport	biological_process	7.85e-07	0.00077516	9	1389	40	15004	ENSGALG00000035334,ENSGALG00000001184,ENSGALG00000005789,ENSGALG00000036625,ENSGALG00000033446,ENSGALG00000029319,ENSGALG00000025819,ENSGALG00000008066,ENSGALG00000032142
GO:0005743	mitochondrial inner membrane	cellular_component	1.3e-06	0.0012213	20	1389	196	15004	ENSGALG00000038801,ENSGALG00000006073,ENSGALG00000017282,ENSGALG00000032142,ENSGALG00000009703,ENSGALG00000009082,ENSGALG00000015437,ENSGALG00000013167,ENSGALG00000015783,ENSGALG00000008084,ENSGALG00000006489,ENSGALG00000005789,ENSGALG00000029319,ENSGALG00000025819,ENSGALG00000040553,ENSGALG00000008066,ENSGALG00000010614,ENSGALG00000035334,ENSGALG00000001184,ENSGALG00000036625
GO:0019752	carboxylic acid metabolic process	biological_process	1.45e-06	0.0012987	43	1389	582	15004	ENSGALG00000009505,ENSGALG00000013167,ENSGALG00000015437,ENSGALG00000002781,ENSGALG00000008663,ENSGALG00000006689,ENSGALG00000016993,ENSGALG00000014155,ENSGALG00000008088,ENSGALG00000002479,ENSGALG00000004343,ENSGALG00000010769,ENSGALG00000006073,ENSGALG00000002891,ENSGALG00000007904,ENSGALG00000002358,ENSGALG00000037443,ENSGALG00000013297,ENSGALG00000040553,ENSGALG00000010785,ENSGALG00000030466,…
GO:0022904	respiratory electron transport chain	biological_process	1.55e-06	0.0013183	11	1389	64	15004	ENSGALG00000029319,ENSGALG00000025819,ENSGALG00000009545,ENSGALG00000010614,ENSGALG00000008066,ENSGALG00000035334,ENSGALG00000001184,ENSGALG00000005789,ENSGALG00000033446,ENSGALG00000036625,ENSGALG00000032142
GO:0015078	hydrogen ion transmembrane transporter activity	molecular_function	2.49e-06	0.0020286	13	1389	87	15004	ENSGALG00000038801,ENSGALG00000008045,ENSGALG00000032142,ENSGALG00000002207,ENSGALG00000029319,ENSGALG00000025819,ENSGALG00000001330,ENSGALG00000008066,ENSGALG00000006753,ENSGALG00000001096,ENSGALG00000045362,ENSGALG00000035334,ENSGALG00000033446
GO:0042773	ATP synthesis coupled electron transport	biological_process	3.48e-06	0.0027229	9	1389	47	15004	ENSGALG00000001184,ENSGALG00000033446,ENSGALG00000005789,ENSGALG00000036625,ENSGALG00000035334,ENSGALG00000008066,ENSGALG00000029319,ENSGALG00000025819,ENSGALG00000032142
GO:0070069	cytochrome complex	cellular_component	4.26e-06	0.0031947	6	1389	18	15004	ENSGALG00000032142,ENSGALG00000008066,ENSGALG00000029319,ENSGALG00000025819,ENSGALG00000035334,ENSGALG00000045362
GO:0019866	organelle inner membrane	cellular_component	5.73e-06	0.0041341	21	1389	229	15004	ENSGALG00000029319,ENSGALG00000025819,ENSGALG00000040553,ENSGALG00000010614,ENSGALG00000008066,ENSGALG00000035334,ENSGALG00000001184,ENSGALG00000036625,ENSGALG00000014692,ENSGALG00000015437,ENSGALG00000013167,ENSGALG00000015783,ENSGALG00000005789,ENSGALG00000006489,ENSGALG00000008084,ENSGALG00000038801,ENSGALG00000006073,ENSGALG00000017282,ENSGALG00000009703,ENSGALG00000032142,ENSGALG00000009082
GO:0016491	oxidoreductase activity	molecular_function	6.4e-06	0.0044455	41	1389	599	15004	ENSGALG00000017291,ENSGALG00000045362,ENSGALG00000008858,ENSGALG00000015286,ENSGALG00000007638,ENSGALG00000004491,ENSGALG00000007072,ENSGALG00000016430,ENSGALG00000011532,ENSGALG00000020486,ENSGALG00000043027,ENSGALG00000017282,ENSGALG00000037401,ENSGALG00000014869,ENSGALG00000033446,ENSGALG00000008066,ENSGALG00000041418,ENSGALG00000035836,ENSGALG00000013167,ENSGALG00000001096,ENSGALG00000008084,…
GO:0043436	oxoacid metabolic process	biological_process	6.76e-06	0.004527	44	1389	637	15004	ENSGALG00000017316,ENSGALG00000019175,ENSGALG00000010286,ENSGALG00000037401,ENSGALG00000009568,ENSGALG00000007072,ENSGALG00000016430,ENSGALG00000011532,ENSGALG00000002321,ENSGALG00000043754,ENSGALG00000008858,ENSGALG00000015961,ENSGALG00000033677,ENSGALG00000007484,ENSGALG00000002638,ENSGALG00000035836,ENSGALG00000010703,ENSGALG00000013568,ENSGALG00000009700,ENSGALG00000016456,ENSGALG00000006073,…
GO:1990204	oxidoreductase complex	cellular_component	7.57e-06	0.004893	12	1389	85	15004	ENSGALG00000006073,ENSGALG00000032142,ENSGALG00000009703,ENSGALG00000010286,ENSGALG00000017282,ENSGALG00000008084,ENSGALG00000007904,ENSGALG00000036625,ENSGALG00000014155,ENSGALG00000025819,ENSGALG00000029319,ENSGALG00000008066
GO:1902600	hydrogen ion transmembrane transport	biological_process	1.01e-05	0.0063044	13	1389	95	15004	ENSGALG00000014869,ENSGALG00000006753,ENSGALG00000045362,ENSGALG00000035334,ENSGALG00000033446,ENSGALG00000001330,ENSGALG00000002207,ENSGALG00000017316,ENSGALG00000008045,ENSGALG00000038801,ENSGALG00000011671,ENSGALG00000009703,ENSGALG00000032142
GO:0006082	organic acid metabolic process	biological_process	1.26e-05	0.0073739	44	1389	653	15004	ENSGALG00000010785,ENSGALG00000030466,ENSGALG00000011950,ENSGALG00000042030,ENSGALG00000029212,ENSGALG00000007904,ENSGALG00000002358,ENSGALG00000037443,ENSGALG00000013297,ENSGALG00000040553,ENSGALG00000004343,ENSGALG00000002479,ENSGALG00000010769,ENSGALG00000006073,ENSGALG00000002891,ENSGALG00000009505,ENSGALG00000013167,ENSGALG00000015437,ENSGALG00000008663,ENSGALG00000002781,ENSGALG00000006689,…
GO:0005746	mitochondrial respiratory chain	cellular_component	1.29e-05	0.0073739	9	1389	56	15004	ENSGALG00000008084,ENSGALG00000036625,ENSGALG00000029319,ENSGALG00000025819,ENSGALG00000008066,ENSGALG00000006073,ENSGALG00000017282,ENSGALG00000032142,ENSGALG00000009703
GO:0008121	ubiquinol-cytochrome-c reductase activity	molecular_function	1.34e-05	0.0073739	4	1389	7	15004	ENSGALG00000001096,ENSGALG00000029319,ENSGALG00000025819,ENSGALG00000008066
GO:0016681	oxidoreductase activity, acting on diphenols and related substances as donors, cytochrome as acceptor	molecular_function	1.34e-05	0.0073739	4	1389	7	15004	ENSGALG00000025819,ENSGALG00000029319,ENSGALG00000008066,ENSGALG00000001096
GO:0005750	mitochondrial respiratory chain complex III	cellular_component	1.54e-05	0.0080242	4	1389	7	15004	ENSGALG00000029319,ENSGALG00000025819,ENSGALG00000032142,ENSGALG00000008066
GO:0045275	respiratory chain complex III	cellular_component	1.54e-05	0.0080242	4	1389	7	15004	ENSGALG00000008066,ENSGALG00000032142,ENSGALG00000025819,ENSGALG00000029319
GO:0000778	condensed nuclear chromosome kinetochore	cellular_component	2.13e-05	0.010551	5	1389	11	15004	ENSGALG00000006110,ENSGALG00000014801,ENSGALG00000011683,ENSGALG00000008233,ENSGALG00000036892
GO:0044455	mitochondrial membrane part	cellular_component	2.19e-05	0.010551	15	1389	147	15004	ENSGALG00000049848,ENSGALG00000006489,ENSGALG00000008084,ENSGALG00000036625,ENSGALG00000015437,ENSGALG00000008066,ENSGALG00000029319,ENSGALG00000025819,ENSGALG00000009082,ENSGALG00000017282,ENSGALG00000009703,ENSGALG00000032142,ENSGALG00000038801,ENSGALG00000010476,ENSGALG00000006073
GO:0051383	kinetochore organization	biological_process	2.19e-05	0.010551	6	1389	18	15004	ENSGALG00000013208,ENSGALG00000013494,ENSGALG00000015691,ENSGALG00000014753,ENSGALG00000014801,ENSGALG00000011683
GO:0044710	single-organism metabolic process	biological_process	2.29e-05	0.010729	163	1389	3572	15004	ENSGALG00000026536,ENSGALG00000008855,ENSGALG00000029319,ENSGALG00000002358,ENSGALG00000036625,ENSGALG00000009241,ENSGALG00000029212,ENSGALG00000010476,ENSGALG00000030466,ENSGALG00000002403,ENSGALG00000006753,ENSGALG00000013167,ENSGALG00000041988,ENSGALG00000002479,ENSGALG00000005797,ENSGALG00000015977,ENSGALG00000009492,ENSGALG00000034271,ENSGALG00000043033,ENSGALG00000016456,ENSGALG00000017040,…
GO:0006818	hydrogen transport	biological_process	2.41e-05	0.010784	13	1389	103	15004	ENSGALG00000001330,ENSGALG00000045362,ENSGALG00000035334,ENSGALG00000006753,ENSGALG00000014869,ENSGALG00000033446,ENSGALG00000008045,ENSGALG00000038801,ENSGALG00000017316,ENSGALG00000009703,ENSGALG00000032142,ENSGALG00000011671,ENSGALG00000002207
GO:0015992	proton transport	biological_process	2.41e-05	0.010784	13	1389	103	15004	ENSGALG00000011671,ENSGALG00000032142,ENSGALG00000009703,ENSGALG00000017316,ENSGALG00000008045,ENSGALG00000038801,ENSGALG00000002207,ENSGALG00000001330,ENSGALG00000033446,ENSGALG00000014869,ENSGALG00000006753,ENSGALG00000035334,ENSGALG00000045362
GO:0006811	ion transport	biological_process	2.84e-05	0.012393	64	1389	1097	15004	ENSGALG00000004376,ENSGALG00000045362,ENSGALG00000039751,ENSGALG00000008369,ENSGALG00000004071,ENSGALG00000038801,ENSGALG00000014869,ENSGALG00000016054,ENSGALG00000005215,ENSGALG00000007955,ENSGALG00000002783,ENSGALG00000010614,ENSGALG00000002277,ENSGALG00000020002,ENSGALG00000005400,ENSGALG00000011009,ENSGALG00000002655,ENSGALG00000009505,ENSGALG00000016979,ENSGALG00000002207,ENSGALG00000010029,…
GO:0016679	oxidoreductase activity, acting on diphenols and related substances as donors	molecular_function	3.07e-05	0.013085	4	1389	8	15004	ENSGALG00000029319,ENSGALG00000025819,ENSGALG00000008066,ENSGALG00000001096
GO:0098800	inner mitochondrial membrane protein complex	cellular_component	3.54e-05	0.014694	11	1389	91	15004	ENSGALG00000006073,ENSGALG00000038801,ENSGALG00000017282,ENSGALG00000009703,ENSGALG00000032142,ENSGALG00000006489,ENSGALG00000008084,ENSGALG00000036625,ENSGALG00000029319,ENSGALG00000025819,ENSGALG00000008066
GO:0031967	organelle envelope	cellular_component	3.68e-05	0.014694	39	1389	599	15004	ENSGALG00000010614,ENSGALG00000008066,ENSGALG00000033446,ENSGALG00000001184,ENSGALG00000016456,ENSGALG00000014692,ENSGALG00000044383,ENSGALG00000008419,ENSGALG00000005789,ENSGALG00000006489,ENSGALG00000000470,ENSGALG00000049848,ENSGALG00000015783,ENSGALG00000002107,ENSGALG00000017282,ENSGALG00000038801,ENSGALG00000017316,ENSGALG00000012244,ENSGALG00000009082,ENSGALG00000040553,ENSGALG00000025819,…
GO:0031975	envelope	cellular_component	3.68e-05	0.014694	39	1389	599	15004	ENSGALG00000003778,ENSGALG00000016979,ENSGALG00000008084,ENSGALG00000013167,ENSGALG00000015437,ENSGALG00000032142,ENSGALG00000009703,ENSGALG00000006073,ENSGALG00000005249,ENSGALG00000021304,ENSGALG00000015977,ENSGALG00000040553,ENSGALG00000025819,ENSGALG00000029319,ENSGALG00000009400,ENSGALG00000036625,ENSGALG00000001841,ENSGALG00000035334,ENSGALG00000010476,ENSGALG00000034500,ENSGALG00000044383,…
GO:0006119	oxidative phosphorylation	biological_process	4.11e-05	0.01606	9	1389	60	15004	ENSGALG00000032142,ENSGALG00000035334,ENSGALG00000005789,ENSGALG00000036625,ENSGALG00000033446,ENSGALG00000001184,ENSGALG00000025819,ENSGALG00000029319,ENSGALG00000008066
GO:0006122	mitochondrial electron transport, ubiquinol to cytochrome c	biological_process	4.78e-05	0.018288	4	1389	9	15004	ENSGALG00000029319,ENSGALG00000025819,ENSGALG00000008066,ENSGALG00000005789
GO:0045778	positive regulation of ossification	biological_process	5.18e-05	0.019445	10	1389	63	15004	ENSGALG00000010346,ENSGALG00000040180,ENSGALG00000008661,ENSGALG00000038768,ENSGALG00000040035,ENSGALG00000009241,ENSGALG00000038540,ENSGALG00000007324,ENSGALG00000008014,ENSGALG00000033351
GO:1902850	microtubule cytoskeleton organization involved in mitosis	biological_process	5.5e-05	0.020232	9	1389	48	15004	ENSGALG00000008095,ENSGALG00000004195,ENSGALG00000033231,ENSGALG00000006110,ENSGALG00000030597,ENSGALG00000013208,ENSGALG00000014801,ENSGALG00000010120,ENSGALG00000011683
GO:0000912	assembly of actomyosin apparatus involved in cytokinesis	biological_process	6.2e-05	0.021129	3	1389	3	15004	ENSGALG00000033231,ENSGALG00000009157,ENSGALG00000008095
GO:0000915	actomyosin contractile ring assembly	biological_process	6.2e-05	0.021129	3	1389	3	15004	ENSGALG00000008095,ENSGALG00000033231,ENSGALG00000009157
GO:0044837	actomyosin contractile ring organization	biological_process	6.2e-05	0.021129	3	1389	3	15004	ENSGALG00000009157,ENSGALG00000033231,ENSGALG00000008095
GO:0097149	centralspindlin complex	cellular_component	6.2e-05	0.021129	3	1389	3	15004	ENSGALG00000009157,ENSGALG00000033231,ENSGALG00000008095
GO:0051256	mitotic spindle midzone assembly	biological_process	6.33e-05	0.021185	3	1389	3	15004	ENSGALG00000008095,ENSGALG00000004195,ENSGALG00000033231
GO:0000779	condensed chromosome, centromeric region	cellular_component	7.86e-05	0.025862	8	1389	40	15004	ENSGALG00000036892,ENSGALG00000006110,ENSGALG00000008233,ENSGALG00000013208,ENSGALG00000014425,ENSGALG00000008014,ENSGALG00000011683,ENSGALG00000014801
GO:0061640	cytoskeleton-dependent cytokinesis	biological_process	8.49e-05	0.027447	10	1389	63	15004	ENSGALG00000011476,ENSGALG00000009157,ENSGALG00000043642,ENSGALG00000001475,ENSGALG00000008188,ENSGALG00000033231,ENSGALG00000006110,ENSGALG00000005809,ENSGALG00000008095,ENSGALG00000004195
GO:0030057	desmosome	cellular_component	8.99e-05	0.028583	5	1389	14	15004	ENSGALG00000017398,ENSGALG00000015140,ENSGALG00000002277,ENSGALG00000000299,ENSGALG00000012790
GO:0048037	cofactor binding	molecular_function	9.41e-05	0.029422	20	1389	222	15004	ENSGALG00000041418,ENSGALG00000008701,ENSGALG00000010785,ENSGALG00000033677,ENSGALG00000015961,ENSGALG00000007484,ENSGALG00000008185,ENSGALG00000013167,ENSGALG00000040426,ENSGALG00000014155,ENSGALG00000002321,ENSGALG00000010769,ENSGALG00000029829,ENSGALG00000007072,ENSGALG00000002891,ENSGALG00000006073,ENSGALG00000017282,ENSGALG00000037401,ENSGALG00000019175,ENSGALG00000009703
GO:0071822	protein complex subunit organization	biological_process	0.00013667	0.04202	67	1389	1215	15004	ENSGALG00000014753,ENSGALG00000052649,ENSGALG00000008188,ENSGALG00000009241,ENSGALG00000010476,ENSGALG00000000839,ENSGALG00000030597,ENSGALG00000029319,ENSGALG00000002479,ENSGALG00000012732,ENSGALG00000009703,ENSGALG00000008542,ENSGALG00000010158,ENSGALG00000002403,ENSGALG00000010346,ENSGALG00000025842,ENSGALG00000017272,ENSGALG00000003778,ENSGALG00000042538,ENSGALG00000000299,ENSGALG00000013427,…
GO:0098798	mitochondrial protein complex	cellular_component	0.00015183	0.045694	12	1389	120	15004	ENSGALG00000008084,ENSGALG00000006489,ENSGALG00000036625,ENSGALG00000025819,ENSGALG00000029319,ENSGALG00000008066,ENSGALG00000006073,ENSGALG00000038801,ENSGALG00000007289,ENSGALG00000032142,ENSGALG00000009703,ENSGALG00000017282
GO:0051301	cell division	biological_process	0.00015349	0.045694	26	1389	336	15004	ENSGALG00000006110,ENSGALG00000030597,ENSGALG00000005809,ENSGALG00000008095,ENSGALG00000028115,ENSGALG00000004195,ENSGALG00000009157,ENSGALG00000011476,ENSGALG00000007324,ENSGALG00000015874,ENSGALG00000001475,ENSGALG00000009241,ENSGALG00000008188,ENSGALG00000042624,ENSGALG00000033231,ENSGALG00000003922,ENSGALG00000032664,ENSGALG00000004161,ENSGALG00000036892,ENSGALG00000014801,ENSGALG00000043642,…
GO:0045277	respiratory chain complex IV	cellular_component	0.00016858	0.049402	4	1389	12	15004	ENSGALG00000035334,ENSGALG00000045362,ENSGALG00000032142,ENSGALG00000025819
GO:0000281	mitotic cytokinesis	biological_process	0.00018341	0.052921	8	1389	44	15004	ENSGALG00000008188,ENSGALG00000009157,ENSGALG00000001475,ENSGALG00000043642,ENSGALG00000008095,ENSGALG00000004195,ENSGALG00000006110,ENSGALG00000033231
GO:0034220	ion transmembrane transport	biological_process	0.00018866	0.053612	43	1389	692	15004	ENSGALG00000002277,ENSGALG00000005400,ENSGALG00000011009,ENSGALG00000017032,ENSGALG00000002655,ENSGALG00000016054,ENSGALG00000014869,ENSGALG00000005215,ENSGALG00000033446,ENSGALG00000002783,ENSGALG00000036373,ENSGALG00000017316,ENSGALG00000004071,ENSGALG00000038801,ENSGALG00000001645,ENSGALG00000004376,ENSGALG00000045362,ENSGALG00000039751,ENSGALG00000029383,ENSGALG00000042134,ENSGALG00000009626,…
GO:0006086	acetyl-CoA biosynthetic process from pyruvate	biological_process	0.00019575	0.054795	4	1389	10	15004	ENSGALG00000007904,ENSGALG00000016430,ENSGALG00000015437,ENSGALG00000009700
GO:0005856	cytoskeleton	cellular_component	0.00021466	0.059205	74	1389	1416	15004	ENSGALG00000012662,ENSGALG00000035916,ENSGALG00000008542,ENSGALG00000034349,ENSGALG00000005249,ENSGALG00000008293,ENSGALG00000019718,ENSGALG00000004161,ENSGALG00000025842,ENSGALG00000016931,ENSGALG00000042624,ENSGALG00000036441,ENSGALG00000024138,ENSGALG00000015874,ENSGALG00000008444,ENSGALG00000030597,ENSGALG00000003085,ENSGALG00000004334,ENSGALG00000012952,ENSGALG00000005806,ENSGALG00000002107,…
GO:0000793	condensed chromosome	cellular_component	0.00021956	0.059679	13	1389	114	15004	ENSGALG00000006110,ENSGALG00000003922,ENSGALG00000015691,ENSGALG00000036892,ENSGALG00000002781,ENSGALG00000042875,ENSGALG00000014801,ENSGALG00000011683,ENSGALG00000008014,ENSGALG00000014425,ENSGALG00000013208,ENSGALG00000008542,ENSGALG00000008233
GO:0051255	spindle midzone assembly	biological_process	0.00022307	0.059767	3	1389	4	15004	ENSGALG00000008095,ENSGALG00000004195,ENSGALG00000033231
GO:0044430	cytoskeletal part	cellular_component	0.00023061	0.060916	62	1389	1145	15004	ENSGALG00000010120,ENSGALG00000043642,ENSGALG00000009722,ENSGALG00000032398,ENSGALG00000005806,ENSGALG00000002107,ENSGALG00000000302,ENSGALG00000000608,ENSGALG00000041760,ENSGALG00000003922,ENSGALG00000038579,ENSGALG00000003314,ENSGALG00000000470,ENSGALG00000030629,ENSGALG00000033231,ENSGALG00000034054,ENSGALG00000001121,ENSGALG00000029536,ENSGALG00000013776,ENSGALG00000010311,ENSGALG00000001475,…
GO:0008608	attachment of spindle microtubules to kinetochore	biological_process	0.00023422	0.06101	6	1389	25	15004	ENSGALG00000010120,ENSGALG00000011683,ENSGALG00000033231,ENSGALG00000009157,ENSGALG00000014801,ENSGALG00000013208
GO:0051315	attachment of mitotic spindle microtubules to kinetochore	biological_process	0.00024562	0.063104	4	1389	9	15004	ENSGALG00000013208,ENSGALG00000011683,ENSGALG00000010120,ENSGALG00000014801
GO:0000022	mitotic spindle elongation	biological_process	0.00027831	0.069596	3	1389	4	15004	ENSGALG00000033231,ENSGALG00000004195,ENSGALG00000008095
GO:0051231	spindle elongation	biological_process	0.00027831	0.069596	3	1389	4	15004	ENSGALG00000004195,ENSGALG00000008095,ENSGALG00000033231
GO:0005737	cytoplasm	cellular_component	0.00030205	0.074539	267	1389	6631	15004	ENSGALG00000019060,ENSGALG00000010785,ENSGALG00000014765,ENSGALG00000003085,ENSGALG00000030597,ENSGALG00000002015,ENSGALG00000001316,ENSGALG00000035916,ENSGALG00000005249,ENSGALG00000014952,ENSGALG00000017272,ENSGALG00000008088,ENSGALG00000007993,ENSGALG00000007393,ENSGALG00000041043,ENSGALG00000033677,ENSGALG00000031474,ENSGALG00000001184,ENSGALG00000009907,ENSGALG00000034493,ENSGALG00000006882,…
GO:0015075	ion transmembrane transporter activity	molecular_function	0.00030771	0.07492	42	1389	687	15004	ENSGALG00000016054,ENSGALG00000005215,ENSGALG00000033446,ENSGALG00000007955,ENSGALG00000010614,ENSGALG00000008066,ENSGALG00000002783,ENSGALG00000005400,ENSGALG00000020002,ENSGALG00000011009,ENSGALG00000002655,ENSGALG00000017032,ENSGALG00000004376,ENSGALG00000045362,ENSGALG00000039751,ENSGALG00000029383,ENSGALG00000008369,ENSGALG00000038801,ENSGALG00000001645,ENSGALG00000003005,ENSGALG00000035334,…
GO:0006637	acyl-CoA metabolic process	biological_process	0.00031739	0.07492	8	1389	51	15004	ENSGALG00000016993,ENSGALG00000017291,ENSGALG00000009700,ENSGALG00000015437,ENSGALG00000007904,ENSGALG00000015961,ENSGALG00000016430,ENSGALG00000010785
GO:0035383	thioester metabolic process	biological_process	0.00031739	0.07492	8	1389	51	15004	ENSGALG00000016430,ENSGALG00000010785,ENSGALG00000015961,ENSGALG00000017291,ENSGALG00000009700,ENSGALG00000015437,ENSGALG00000007904,ENSGALG00000016993
GO:1901565	organonitrogen compound catabolic process	biological_process	0.00031957	0.07492	17	1389	194	15004	ENSGALG00000041787,ENSGALG00000015977,ENSGALG00000002479,ENSGALG00000004343,ENSGALG00000007638,ENSGALG00000002321,ENSGALG00000004491,ENSGALG00000008663,ENSGALG00000010200,ENSGALG00000027874,ENSGALG00000009505,ENSGALG00000033677,ENSGALG00000007484,ENSGALG00000008185,ENSGALG00000008701,ENSGALG00000002638,ENSGALG00000002358
GO:0015672	monovalent inorganic cation transport	biological_process	0.00033943	0.078593	27	1389	388	15004	ENSGALG00000011671,ENSGALG00000011009,ENSGALG00000008045,ENSGALG00000010672,ENSGALG00000020002,ENSGALG00000040035,ENSGALG00000009400,ENSGALG00000034179,ENSGALG00000033446,ENSGALG00000016054,ENSGALG00000014869,ENSGALG00000002015,ENSGALG00000035334,ENSGALG00000001645,ENSGALG00000032142,ENSGALG00000009703,ENSGALG00000017316,ENSGALG00000038801,ENSGALG00000002207,ENSGALG00000041791,ENSGALG00000001330,…
GO:0045132	meiotic chromosome segregation	biological_process	0.00037427	0.084931	9	1389	63	15004	ENSGALG00000015691,ENSGALG00000036892,ENSGALG00000045889,ENSGALG00000032664,ENSGALG00000006110,ENSGALG00000008233,ENSGALG00000037453,ENSGALG00000011683,ENSGALG00000015874
GO:0000780	condensed nuclear chromosome, centromeric region	cellular_component	0.00037976	0.084931	5	1389	18	15004	ENSGALG00000008233,ENSGALG00000036892,ENSGALG00000011683,ENSGALG00000006110,ENSGALG00000014801
GO:0008092	cytoskeletal protein binding	molecular_function	0.00038453	0.084931	43	1389	685	15004	ENSGALG00000007593,ENSGALG00000025842,ENSGALG00000000585,ENSGALG00000008542,ENSGALG00000037889,ENSGALG00000033405,ENSGALG00000013208,ENSGALG00000005249,ENSGALG00000012732,ENSGALG00000008095,ENSGALG00000008850,ENSGALG00000012704,ENSGALG00000027853,ENSGALG00000030597,ENSGALG00000006110,ENSGALG00000013768,ENSGALG00000036441,ENSGALG00000015132,ENSGALG00000008188,ENSGALG00000038721,ENSGALG00000034107,…
GO:1900449	regulation of glutamate receptor signaling pathway	biological_process	0.00038898	0.084931	6	1389	30	15004	ENSGALG00000014994,ENSGALG00000040035,ENSGALG00000036373,ENSGALG00000035916,ENSGALG00000004071,ENSGALG00000002277
GO:0002118	aggressive behavior	biological_process	0.0003909	0.084931	3	1389	5	15004	ENSGALG00000014994,ENSGALG00000015419,ENSGALG00000029197
GO:0001503	ossification	biological_process	0.00042841	0.091306	19	1389	234	15004	ENSGALG00000004274,ENSGALG00000016797,ENSGALG00000040035,ENSGALG00000040180,ENSGALG00000043185,ENSGALG00000011046,ENSGALG00000000172,ENSGALG00000007324,ENSGALG00000000839,ENSGALG00000003169,ENSGALG00000009241,ENSGALG00000009509,ENSGALG00000001079,ENSGALG00000038768,ENSGALG00000010346,ENSGALG00000008661,ENSGALG00000008014,ENSGALG00000033351,ENSGALG00000038540
GO:0030278	regulation of ossification	biological_process	0.00045255	0.095367	13	1389	127	15004	ENSGALG00000008014,ENSGALG00000033351,ENSGALG00000007324,ENSGALG00000038540,ENSGALG00000009241,ENSGALG00000009509,ENSGALG00000004274,ENSGALG00000038768,ENSGALG00000040035,ENSGALG00000040180,ENSGALG00000010346,ENSGALG00000008661,ENSGALG00000043185
GO:0000942	condensed nuclear chromosome outer kinetochore	cellular_component	0.00052302	0.10899	3	1389	5	15004	ENSGALG00000006110,ENSGALG00000014801,ENSGALG00000008233
GO:0009068	aspartate family amino acid catabolic process	biological_process	0.0005361	0.11049	4	1389	12	15004	ENSGALG00000002638,ENSGALG00000002479,ENSGALG00000007484,ENSGALG00000002321
GO:0000940	condensed chromosome outer kinetochore	cellular_component	0.00055794	0.11374	4	1389	11	15004	ENSGALG00000014801,ENSGALG00000006110,ENSGALG00000036892,ENSGALG00000008233
GO:0005080	protein kinase C binding	molecular_function	0.00057773	0.11651	6	1389	29	15004	ENSGALG00000037726,ENSGALG00000009601,ENSGALG00000012790,ENSGALG00000003922,ENSGALG00000035804,ENSGALG00000002655
GO:0000775	chromosome, centromeric region	cellular_component	0.00061313	0.12233	13	1389	125	15004	ENSGALG00000013494,ENSGALG00000036892,ENSGALG00000006110,ENSGALG00000013208,ENSGALG00000004687,ENSGALG00000009722,ENSGALG00000008233,ENSGALG00000014801,ENSGALG00000015874,ENSGALG00000011683,ENSGALG00000014425,ENSGALG00000010120,ENSGALG00000008014
GO:0042802	identical protein binding	molecular_function	0.00064717	0.12776	58	1389	1079	15004	ENSGALG00000002893,ENSGALG00000001678,ENSGALG00000015360,ENSGALG00000025842,ENSGALG00000010346,ENSGALG00000002403,ENSGALG00000002781,ENSGALG00000017272,ENSGALG00000014801,ENSGALG00000002479,ENSGALG00000008098,ENSGALG00000010870,ENSGALG00000009842,ENSGALG00000006110,ENSGALG00000007904,ENSGALG00000027853,ENSGALG00000003930,ENSGALG00000010674,ENSGALG00000008855,ENSGALG00000014765,ENSGALG00000040553,…
GO:0009108	coenzyme biosynthetic process	biological_process	0.00065896	0.12874	10	1389	90	15004	ENSGALG00000008098,ENSGALG00000006431,ENSGALG00000017282,ENSGALG00000002479,ENSGALG00000009082,ENSGALG00000016430,ENSGALG00000007904,ENSGALG00000001184,ENSGALG00000009700,ENSGALG00000015437
GO:0044424	intracellular part	cellular_component	0.00071345	0.13795	349	1389	9201	15004	ENSGALG00000005789,ENSGALG00000043754,ENSGALG00000036133,ENSGALG00000034107,ENSGALG00000006673,ENSGALG00000013776,ENSGALG00000010120,ENSGALG00000002107,ENSGALG00000037841,ENSGALG00000017316,ENSGALG00000033446,ENSGALG00000028402,ENSGALG00000013568,ENSGALG00000031275,ENSGALG00000040180,ENSGALG00000002840,ENSGALG00000000299,ENSGALG00000032672,ENSGALG00000007484,ENSGALG00000041255,ENSGALG00000015599,…
GO:0061436	establishment of skin barrier	biological_process	0.00076362	0.14468	4	1389	13	15004	ENSGALG00000028115,ENSGALG00000003553,ENSGALG00000007324,ENSGALG00000001475
GO:0050839	cell adhesion molecule binding	molecular_function	0.00077291	0.14468	14	1389	139	15004	ENSGALG00000000299,ENSGALG00000016584,ENSGALG00000009626,ENSGALG00000011099,ENSGALG00000017046,ENSGALG00000002655,ENSGALG00000037889,ENSGALG00000000608,ENSGALG00000015132,ENSGALG00000012790,ENSGALG00000027853,ENSGALG00000017272,ENSGALG00000042875,ENSGALG00000008661
GO:0045669	positive regulation of osteoblast differentiation	biological_process	0.00077883	0.14468	7	1389	45	15004	ENSGALG00000008014,ENSGALG00000033351,ENSGALG00000007324,ENSGALG00000038768,ENSGALG00000040180,ENSGALG00000008661,ENSGALG00000009241
GO:0044712	single-organism catabolic process	biological_process	0.00077916	0.14468	42	1389	719	15004	ENSGALG00000009492,ENSGALG00000042875,ENSGALG00000035804,ENSGALG00000028402,ENSGALG00000016456,ENSGALG00000033677,ENSGALG00000014723,ENSGALG00000007484,ENSGALG00000011099,ENSGALG00000002638,ENSGALG00000015286,ENSGALG00000007638,ENSGALG00000038721,ENSGALG00000004491,ENSGALG00000002321,ENSGALG00000040212,ENSGALG00000011248,ENSGALG00000041787,ENSGALG00000007072,ENSGALG00000040035,ENSGALG00000006110,…
GO:0046034	ATP metabolic process	biological_process	0.00084054	0.15455	13	1389	149	15004	ENSGALG00000008066,ENSGALG00000001330,ENSGALG00000025819,ENSGALG00000029319,ENSGALG00000005789,ENSGALG00000033446,ENSGALG00000036625,ENSGALG00000001184,ENSGALG00000035334,ENSGALG00000006753,ENSGALG00000032142,ENSGALG00000007289,ENSGALG00000038801
GO:0051382	kinetochore assembly	biological_process	0.00087118	0.15863	4	1389	14	15004	ENSGALG00000013208,ENSGALG00000013494,ENSGALG00000014753,ENSGALG00000011683
GO:0072272	proximal/distal pattern formation involved in metanephric nephron development	biological_process	0.00089743	0.16184	2	1389	2	15004	ENSGALG00000030991,ENSGALG00000013193
GO:0032403	protein complex binding	molecular_function	0.00099662	0.17786	38	1389	619	15004	ENSGALG00000011271,ENSGALG00000002108,ENSGALG00000004195,ENSGALG00000042875,ENSGALG00000037726,ENSGALG00000034271,ENSGALG00000015358,ENSGALG00000036645,ENSGALG00000002790,ENSGALG00000002655,ENSGALG00000055014,ENSGALG00000011099,ENSGALG00000010311,ENSGALG00000008661,ENSGALG00000038721,ENSGALG00000033231,ENSGALG00000039751,ENSGALG00000005806,ENSGALG00000031301,ENSGALG00000009568,ENSGALG00000017120,…
GO:0044282	small molecule catabolic process	biological_process	0.0010057	0.17786	15	1389	175	15004	ENSGALG00000002891,ENSGALG00000033677,ENSGALG00000041787,ENSGALG00000007484,ENSGALG00000007072,ENSGALG00000002638,ENSGALG00000002479,ENSGALG00000004343,ENSGALG00000002321,ENSGALG00000006689,ENSGALG00000004491,ENSGALG00000008663,ENSGALG00000016456,ENSGALG00000002358,ENSGALG00000009505
GO:0043069	negative regulation of programmed cell death	biological_process	0.0010246	0.17786	30	1389	472	15004	ENSGALG00000034500,ENSGALG00000009626,ENSGALG00000002655,ENSGALG00000000839,ENSGALG00000010476,ENSGALG00000007821,ENSGALG00000009241,ENSGALG00000042679,ENSGALG00000003085,ENSGALG00000004508,ENSGALG00000043033,ENSGALG00000009700,ENSGALG00000006110,ENSGALG00000010614,ENSGALG00000028115,ENSGALG00000013568,ENSGALG00000000249,ENSGALG00000002980,ENSGALG00000008014,ENSGALG00000043064,ENSGALG00000010870,…
GO:0009055	electron carrier activity	molecular_function	0.0010299	0.17786	7	1389	54	15004	ENSGALG00000032142,ENSGALG00000008185,ENSGALG00000035334,ENSGALG00000045362,ENSGALG00000008701,ENSGALG00000001096,ENSGALG00000033446
GO:0098660	inorganic ion transmembrane transport	biological_process	0.0010687	0.17786	31	1389	492	15004	ENSGALG00000017316,ENSGALG00000038801,ENSGALG00000032142,ENSGALG00000001645,ENSGALG00000009703,ENSGALG00000041791,ENSGALG00000002207,ENSGALG00000010029,ENSGALG00000016979,ENSGALG00000050086,ENSGALG00000001330,ENSGALG00000003778,ENSGALG00000006753,ENSGALG00000004376,ENSGALG00000045362,ENSGALG00000039751,ENSGALG00000009395,ENSGALG00000008045,ENSGALG00000011671,ENSGALG00000011009,ENSGALG00000002655,…
GO:0046338	phosphatidylethanolamine catabolic process	biological_process	0.0010731	0.17786	2	1389	2	15004	ENSGALG00000009505,ENSGALG00000041787
GO:1901606	alpha-amino acid catabolic process	biological_process	0.001074	0.17786	8	1389	62	15004	ENSGALG00000008663,ENSGALG00000002321,ENSGALG00000002358,ENSGALG00000033677,ENSGALG00000007484,ENSGALG00000002638,ENSGALG00000002479,ENSGALG00000004343
GO:0004069	L-aspartate:2-oxoglutarate aminotransferase activity	molecular_function	0.0011001	0.17786	2	1389	2	15004	ENSGALG00000002321,ENSGALG00000007484
GO:0006532	aspartate biosynthetic process	biological_process	0.0011001	0.17786	2	1389	2	15004	ENSGALG00000007484,ENSGALG00000002321
GO:0006538	glutamate catabolic process	biological_process	0.0011001	0.17786	2	1389	2	15004	ENSGALG00000002321,ENSGALG00000007484
GO:0019550	glutamate catabolic process to aspartate	biological_process	0.0011001	0.17786	2	1389	2	15004	ENSGALG00000007484,ENSGALG00000002321
GO:0019551	glutamate catabolic process to 2-oxoglutarate	biological_process	0.0011001	0.17786	2	1389	2	15004	ENSGALG00000002321,ENSGALG00000007484
GO:0034508	centromere complex assembly	biological_process	0.001127	0.17992	5	1389	25	15004	ENSGALG00000004687,ENSGALG00000013208,ENSGALG00000013494,ENSGALG00000014753,ENSGALG00000011683
GO:0022891	substrate-specific transmembrane transporter activity	molecular_function	0.001132	0.17992	42	1389	737	15004	ENSGALG00000034179,ENSGALG00000003005,ENSGALG00000035334,ENSGALG00000009545,ENSGALG00000009400,ENSGALG00000029319,ENSGALG00000025819,ENSGALG00000010672,ENSGALG00000014695,ENSGALG00000042134,ENSGALG00000011671,ENSGALG00000009395,ENSGALG00000008045,ENSGALG00000015437,ENSGALG00000006753,ENSGALG00000001096,ENSGALG00000001330,ENSGALG00000003778,ENSGALG00000016979,ENSGALG00000002207,ENSGALG00000010029,…
GO:0006107	oxaloacetate metabolic process	biological_process	0.0011827	0.18483	3	1389	7	15004	ENSGALG00000007484,ENSGALG00000002321,ENSGALG00000008858
GO:0098813	nuclear chromosome segregation	biological_process	0.0012309	0.18483	15	1389	170	15004	ENSGALG00000036892,ENSGALG00000015691,ENSGALG00000045889,ENSGALG00000032664,ENSGALG00000033231,ENSGALG00000006110,ENSGALG00000008233,ENSGALG00000037453,ENSGALG00000013208,ENSGALG00000015874,ENSGALG00000011683,ENSGALG00000010120,ENSGALG00000014425,ENSGALG00000014801,ENSGALG00000009157
GO:0009126	purine nucleoside monophosphate metabolic process	biological_process	0.0012348	0.18483	14	1389	174	15004	ENSGALG00000008066,ENSGALG00000005961,ENSGALG00000001330,ENSGALG00000025819,ENSGALG00000029319,ENSGALG00000033446,ENSGALG00000005789,ENSGALG00000036625,ENSGALG00000001184,ENSGALG00000035334,ENSGALG00000006753,ENSGALG00000007289,ENSGALG00000032142,ENSGALG00000038801
GO:0022892	substrate-specific transporter activity	molecular_function	0.0012723	0.18483	48	1389	878	15004	ENSGALG00000002783,ENSGALG00000010614,ENSGALG00000003584,ENSGALG00000008066,ENSGALG00000007955,ENSGALG00000005215,ENSGALG00000016054,ENSGALG00000033446,ENSGALG00000028273,ENSGALG00000017032,ENSGALG00000002655,ENSGALG00000011009,ENSGALG00000020002,ENSGALG00000005400,ENSGALG00000029383,ENSGALG00000008369,ENSGALG00000004376,ENSGALG00000045362,ENSGALG00000039751,ENSGALG00000038801,ENSGALG00000001645,…
GO:0007067	mitotic nuclear division	biological_process	0.0012734	0.18483	16	1389	190	15004	ENSGALG00000013208,ENSGALG00000002107,ENSGALG00000008233,ENSGALG00000014801,ENSGALG00000011683,ENSGALG00000010120,ENSGALG00000036892,ENSGALG00000042624,ENSGALG00000033231,ENSGALG00000015874,ENSGALG00000014425,ENSGALG00000015691,ENSGALG00000008095,ENSGALG00000004195,ENSGALG00000006110,ENSGALG00000030597
GO:0000280	nuclear division	biological_process	0.0012756	0.18483	21	1389	285	15004	ENSGALG00000014801,ENSGALG00000010120,ENSGALG00000011683,ENSGALG00000013208,ENSGALG00000008233,ENSGALG00000037453,ENSGALG00000032398,ENSGALG00000002107,ENSGALG00000033231,ENSGALG00000042624,ENSGALG00000032664,ENSGALG00000003922,ENSGALG00000036892,ENSGALG00000014425,ENSGALG00000015874,ENSGALG00000006110,ENSGALG00000030597,ENSGALG00000045889,ENSGALG00000008095,ENSGALG00000004195,ENSGALG00000015691
GO:0047389	glycerophosphocholine phosphodiesterase activity	molecular_function	0.0012833	0.18483	2	1389	2	15004	ENSGALG00000009130,ENSGALG00000034967
GO:0004129	cytochrome-c oxidase activity	molecular_function	0.0012868	0.18483	4	1389	19	15004	ENSGALG00000032142,ENSGALG00000033446,ENSGALG00000045362,ENSGALG00000035334
GO:0015002	heme-copper terminal oxidase activity	molecular_function	0.0012868	0.18483	4	1389	19	15004	ENSGALG00000032142,ENSGALG00000045362,ENSGALG00000035334,ENSGALG00000033446
GO:0016675	oxidoreductase activity, acting on a heme group of donors	molecular_function	0.0012868	0.18483	4	1389	19	15004	ENSGALG00000033446,ENSGALG00000035334,ENSGALG00000045362,ENSGALG00000032142
GO:0016676	oxidoreductase activity, acting on a heme group of donors, oxygen as acceptor	molecular_function	0.0012868	0.18483	4	1389	19	15004	ENSGALG00000045362,ENSGALG00000035334,ENSGALG00000033446,ENSGALG00000032142
GO:0033561	regulation of water loss via skin	biological_process	0.0012959	0.18483	4	1389	15	15004	ENSGALG00000028115,ENSGALG00000001475,ENSGALG00000003553,ENSGALG00000007324
GO:0005622	intracellular	cellular_component	0.0013	0.18483	349	1389	9273	15004	ENSGALG00000011046,ENSGALG00000005961,ENSGALG00000040553,ENSGALG00000008095,ENSGALG00000016797,ENSGALG00000009601,ENSGALG00000008185,ENSGALG00000003802,ENSGALG00000001122,ENSGALG00000009157,ENSGALG00000004304,ENSGALG00000034500,ENSGALG00000009626,ENSGALG00000013657,ENSGALG00000039408,ENSGALG00000032664,ENSGALG00000009634,ENSGALG00000013208,ENSGALG00000021304,ENSGALG00000044527,ENSGALG00000013420,…
GO:0051302	regulation of cell division	biological_process	0.0013008	0.18483	17	1389	212	15004	ENSGALG00000007324,ENSGALG00000009157,ENSGALG00000015874,ENSGALG00000009241,ENSGALG00000006110,ENSGALG00000030597,ENSGALG00000028115,ENSGALG00000008095,ENSGALG00000014801,ENSGALG00000013208,ENSGALG00000008233,ENSGALG00000002107,ENSGALG00000032398,ENSGALG00000033231,ENSGALG00000042624,ENSGALG00000032664,ENSGALG00000036892
GO:1901605	alpha-amino acid metabolic process	biological_process	0.0013559	0.1912	14	1389	164	15004	ENSGALG00000033677,ENSGALG00000042030,ENSGALG00000029212,ENSGALG00000007484,ENSGALG00000019175,ENSGALG00000002638,ENSGALG00000010703,ENSGALG00000002479,ENSGALG00000004343,ENSGALG00000002321,ENSGALG00000040553,ENSGALG00000008663,ENSGALG00000043754,ENSGALG00000002358
GO:0005871	kinesin complex	cellular_component	0.0013919	0.19482	7	1389	42	15004	ENSGALG00000036645,ENSGALG00000013208,ENSGALG00000005806,ENSGALG00000008095,ENSGALG00000004195,ENSGALG00000010120,ENSGALG00000030597
GO:0001649	osteoblast differentiation	biological_process	0.0015103	0.20695	12	1389	130	15004	ENSGALG00000033351,ENSGALG00000008014,ENSGALG00000007324,ENSGALG00000000839,ENSGALG00000003169,ENSGALG00000009241,ENSGALG00000001079,ENSGALG00000016797,ENSGALG00000004274,ENSGALG00000038768,ENSGALG00000040180,ENSGALG00000008661
GO:0043291	RAVE complex	cellular_component	0.0015137	0.20695	2	1389	2	15004	ENSGALG00000002227,ENSGALG00000001841
GO:0015985	energy coupled proton transport, down electrochemical gradient	biological_process	0.0015228	0.20695	4	1389	19	15004	ENSGALG00000038801,ENSGALG00000001330,ENSGALG00000006753,ENSGALG00000033446
GO:0015986	ATP synthesis coupled proton transport	biological_process	0.0015228	0.20695	4	1389	19	15004	ENSGALG00000006753,ENSGALG00000033446,ENSGALG00000038801,ENSGALG00000001330
GO:0007059	chromosome segregation	biological_process	0.0015349	0.2071	18	1389	227	15004	ENSGALG00000009157,ENSGALG00000014425,ENSGALG00000015874,ENSGALG00000006110,ENSGALG00000045889,ENSGALG00000015691,ENSGALG00000014801,ENSGALG00000010120,ENSGALG00000011683,ENSGALG00000013208,ENSGALG00000037453,ENSGALG00000008233,ENSGALG00000033231,ENSGALG00000032664,ENSGALG00000003922,ENSGALG00000013494,ENSGALG00000002781,ENSGALG00000036892
GO:0035868	alphav-beta3 integrin-HMGB1 complex	cellular_component	0.0015606	0.20907	2	1389	2	15004	ENSGALG00000042875,ENSGALG00000002655
GO:0034453	microtubule anchoring	biological_process	0.0015928	0.21186	7	1389	46	15004	ENSGALG00000010120,ENSGALG00000011683,ENSGALG00000033231,ENSGALG00000014801,ENSGALG00000009157,ENSGALG00000013208,ENSGALG00000005249
GO:0022411	cellular component disassembly	biological_process	0.0016054	0.21203	16	1389	194	15004	ENSGALG00000010120,ENSGALG00000005806,ENSGALG00000008542,ENSGALG00000003922,ENSGALG00000038721,ENSGALG00000001121,ENSGALG00000010311,ENSGALG00000001475,ENSGALG00000011099,ENSGALG00000034500,ENSGALG00000014723,ENSGALG00000010476,ENSGALG00000029212,ENSGALG00000042679,ENSGALG00000006110,ENSGALG00000035804
GO:0006732	coenzyme metabolic process	biological_process	0.0016234	0.21222	16	1389	206	15004	ENSGALG00000007904,ENSGALG00000001184,ENSGALG00000009700,ENSGALG00000015961,ENSGALG00000033677,ENSGALG00000010785,ENSGALG00000016993,ENSGALG00000008858,ENSGALG00000017291,ENSGALG00000015437,ENSGALG00000008098,ENSGALG00000006431,ENSGALG00000017282,ENSGALG00000002479,ENSGALG00000009082,ENSGALG00000016430
GO:0005576	extracellular region	cellular_component	0.0016376	0.21222	55	1389	1130	15004	ENSGALG00000011271,ENSGALG00000042875,ENSGALG00000004195,ENSGALG00000017040,ENSGALG00000041347,ENSGALG00000002860,ENSGALG00000009870,ENSGALG00000000044,ENSGALG00000011099,ENSGALG00000011355,ENSGALG00000030502,ENSGALG00000007989,ENSGALG00000008661,ENSGALG00000029197,ENSGALG00000008858,ENSGALG00000001079,ENSGALG00000032882,ENSGALG00000007837,ENSGALG00000041787,ENSGALG00000032161,ENSGALG00000031301,…
GO:0051983	regulation of chromosome segregation	biological_process	0.0016407	0.21222	9	1389	74	15004	ENSGALG00000006110,ENSGALG00000033231,ENSGALG00000036892,ENSGALG00000009157,ENSGALG00000014801,ENSGALG00000015874,ENSGALG00000010120,ENSGALG00000013208,ENSGALG00000008233
GO:0006085	acetyl-CoA biosynthetic process	biological_process	0.0016795	0.21574	4	1389	16	15004	ENSGALG00000009700,ENSGALG00000015437,ENSGALG00000016430,ENSGALG00000007904
GO:0031312	extrinsic component of organelle membrane	cellular_component	0.0016993	0.2168	5	1389	25	15004	ENSGALG00000009082,ENSGALG00000002403,ENSGALG00000019060,ENSGALG00000011046,ENSGALG00000029678
GO:0006123	mitochondrial electron transport, cytochrome c to oxygen	biological_process	0.0017565	0.22259	3	1389	10	15004	ENSGALG00000032142,ENSGALG00000035334,ENSGALG00000033446
GO:0002605	negative regulation of dendritic cell antigen processing and presentation	biological_process	0.0017888	0.22516	2	1389	2	15004	ENSGALG00000009626,ENSGALG00000008306
GO:0097164	ammonium ion metabolic process	biological_process	0.0018489	0.22646	10	1389	99	15004	ENSGALG00000003701,ENSGALG00000015977,ENSGALG00000041787,ENSGALG00000013297,ENSGALG00000039408,ENSGALG00000037443,ENSGALG00000009505,ENSGALG00000005330,ENSGALG00000004491,ENSGALG00000040553
GO:0016054	organic acid catabolic process	biological_process	0.0018849	0.22646	12	1389	132	15004	ENSGALG00000002479,ENSGALG00000004343,ENSGALG00000002638,ENSGALG00000007072,ENSGALG00000007484,ENSGALG00000002891,ENSGALG00000033677,ENSGALG00000002358,ENSGALG00000016456,ENSGALG00000008663,ENSGALG00000006689,ENSGALG00000002321
GO:0046395	carboxylic acid catabolic process	biological_process	0.0018849	0.22646	12	1389	132	15004	ENSGALG00000016456,ENSGALG00000002358,ENSGALG00000008663,ENSGALG00000002321,ENSGALG00000006689,ENSGALG00000002638,ENSGALG00000007072,ENSGALG00000002479,ENSGALG00000004343,ENSGALG00000002891,ENSGALG00000033677,ENSGALG00000007484
GO:0045109	intermediate filament organization	biological_process	0.0019033	0.22646	4	1389	16	15004	ENSGALG00000002277,ENSGALG00000030629,ENSGALG00000012790,ENSGALG00000000299
GO:0048285	organelle fission	biological_process	0.0019249	0.22646	22	1389	315	15004	ENSGALG00000032664,ENSGALG00000003922,ENSGALG00000033231,ENSGALG00000042624,ENSGALG00000036892,ENSGALG00000010120,ENSGALG00000011683,ENSGALG00000014801,ENSGALG00000037453,ENSGALG00000008233,ENSGALG00000032398,ENSGALG00000002107,ENSGALG00000013208,ENSGALG00000030597,ENSGALG00000006110,ENSGALG00000008095,ENSGALG00000045889,ENSGALG00000004195,ENSGALG00000015691,ENSGALG00000014425,ENSGALG00000015874,…
GO:0007094	mitotic spindle assembly checkpoint	biological_process	0.0019319	0.22646	5	1389	25	15004	ENSGALG00000014801,ENSGALG00000006110,ENSGALG00000015874,ENSGALG00000036892,ENSGALG00000008233
GO:0031577	spindle checkpoint	biological_process	0.0019319	0.22646	5	1389	25	15004	ENSGALG00000008233,ENSGALG00000036892,ENSGALG00000006110,ENSGALG00000014801,ENSGALG00000015874
GO:0051436	negative regulation of ubiquitin-protein ligase activity involved in mitotic cell cycle	biological_process	0.0019319	0.22646	5	1389	25	15004	ENSGALG00000015874,ENSGALG00000006110,ENSGALG00000014801,ENSGALG00000008233,ENSGALG00000036892
GO:0051439	regulation of ubiquitin-protein ligase activity involved in mitotic cell cycle	biological_process	0.0019319	0.22646	5	1389	25	15004	ENSGALG00000036892,ENSGALG00000008233,ENSGALG00000015874,ENSGALG00000014801,ENSGALG00000006110
GO:0071173	spindle assembly checkpoint	biological_process	0.0019319	0.22646	5	1389	25	15004	ENSGALG00000036892,ENSGALG00000008233,ENSGALG00000015874,ENSGALG00000014801,ENSGALG00000006110
GO:0071174	mitotic spindle checkpoint	biological_process	0.0019319	0.22646	5	1389	25	15004	ENSGALG00000036892,ENSGALG00000008233,ENSGALG00000014801,ENSGALG00000006110,ENSGALG00000015874
GO:0007215	glutamate receptor signaling pathway	biological_process	0.0019529	0.2275	8	1389	64	15004	ENSGALG00000002840,ENSGALG00000002277,ENSGALG00000035916,ENSGALG00000014994,ENSGALG00000004071,ENSGALG00000037841,ENSGALG00000036373,ENSGALG00000040035
GO:0055086	nucleobase-containing small molecule metabolic process	biological_process	0.0019888	0.23025	26	1389	425	15004	ENSGALG00000010674,ENSGALG00000029319,ENSGALG00000025819,ENSGALG00000040035,ENSGALG00000005961,ENSGALG00000008855,ENSGALG00000008066,ENSGALG00000035334,ENSGALG00000001184,ENSGALG00000036625,ENSGALG00000033446,ENSGALG00000033677,ENSGALG00000015961,ENSGALG00000007289,ENSGALG00000008185,ENSGALG00000008701,ENSGALG00000001330,ENSGALG00000015437,ENSGALG00000006753,ENSGALG00000005789,ENSGALG00000008858,…
GO:0046128	purine ribonucleoside metabolic process	biological_process	0.0020021	0.23037	16	1389	221	15004	ENSGALG00000005789,ENSGALG00000006753,ENSGALG00000001330,ENSGALG00000002479,ENSGALG00000032142,ENSGALG00000006431,ENSGALG00000038801,ENSGALG00000036625,ENSGALG00000033446,ENSGALG00000001184,ENSGALG00000035334,ENSGALG00000008066,ENSGALG00000025819,ENSGALG00000029319,ENSGALG00000007289,ENSGALG00000033677
GO:0042278	purine nucleoside metabolic process	biological_process	0.0020935	0.23942	16	1389	222	15004	ENSGALG00000008066,ENSGALG00000029319,ENSGALG00000025819,ENSGALG00000001184,ENSGALG00000036625,ENSGALG00000033446,ENSGALG00000035334,ENSGALG00000007289,ENSGALG00000033677,ENSGALG00000001330,ENSGALG00000005789,ENSGALG00000006753,ENSGALG00000032142,ENSGALG00000006431,ENSGALG00000038801,ENSGALG00000002479
GO:0009888	tissue development	biological_process	0.0021225	0.24116	63	1389	1249	15004	ENSGALG00000008298,ENSGALG00000035557,ENSGALG00000043064,ENSGALG00000005797,ENSGALG00000041988,ENSGALG00000003374,ENSGALG00000017046,ENSGALG00000010870,ENSGALG00000015377,ENSGALG00000003553,ENSGALG00000012790,ENSGALG00000015464,ENSGALG00000010346,ENSGALG00000014155,ENSGALG00000007993,ENSGALG00000004161,ENSGALG00000038768,ENSGALG00000008701,ENSGALG00000009130,ENSGALG00000033671,ENSGALG00000031895,…
GO:0008301	DNA binding, bending	molecular_function	0.0021345	0.24116	3	1389	9	15004	ENSGALG00000042875,ENSGALG00000037453,ENSGALG00000003922
GO:0008324	cation transmembrane transporter activity	molecular_function	0.0021594	0.24211	30	1389	492	15004	ENSGALG00000032718,ENSGALG00000038801,ENSGALG00000001645,ENSGALG00000032142,ENSGALG00000002207,ENSGALG00000003778,ENSGALG00000001330,ENSGALG00000004376,ENSGALG00000001096,ENSGALG00000045362,ENSGALG00000006753,ENSGALG00000039751,ENSGALG00000008045,ENSGALG00000002655,ENSGALG00000017032,ENSGALG00000011671,ENSGALG00000011009,ENSGALG00000005400,ENSGALG00000020002,ENSGALG00000042134,ENSGALG00000010672,…
GO:0009063	cellular amino acid catabolic process	biological_process	0.0021687	0.24211	8	1389	69	15004	ENSGALG00000008663,ENSGALG00000002321,ENSGALG00000002358,ENSGALG00000033677,ENSGALG00000007484,ENSGALG00000002638,ENSGALG00000004343,ENSGALG00000002479
GO:0051186	cofactor metabolic process	biological_process	0.0022091	0.24516	17	1389	232	15004	ENSGALG00000007638,ENSGALG00000016993,ENSGALG00000015437,ENSGALG00000017291,ENSGALG00000008858,ENSGALG00000017282,ENSGALG00000006431,ENSGALG00000008098,ENSGALG00000009082,ENSGALG00000016430,ENSGALG00000002479,ENSGALG00000009700,ENSGALG00000001184,ENSGALG00000007904,ENSGALG00000033677,ENSGALG00000015961,ENSGALG00000010785
GO:0015077	monovalent inorganic cation transmembrane transporter activity	molecular_function	0.0022716	0.24951	20	1389	293	15004	ENSGALG00000006753,ENSGALG00000001096,ENSGALG00000004376,ENSGALG00000045362,ENSGALG00000001330,ENSGALG00000003778,ENSGALG00000002207,ENSGALG00000038801,ENSGALG00000001645,ENSGALG00000032142,ENSGALG00000016054,ENSGALG00000035334,ENSGALG00000033446,ENSGALG00000009400,ENSGALG00000029319,ENSGALG00000025819,ENSGALG00000008066,ENSGALG00000010672,ENSGALG00000008045,ENSGALG00000011009
GO:0043067	regulation of programmed cell death	biological_process	0.0022749	0.24951	43	1389	795	15004	ENSGALG00000028115,ENSGALG00000042875,ENSGALG00000001640,ENSGALG00000013568,ENSGALG00000010614,ENSGALG00000043033,ENSGALG00000009700,ENSGALG00000007821,ENSGALG00000002655,ENSGALG00000007324,ENSGALG00000007539,ENSGALG00000011099,ENSGALG00000029968,ENSGALG00000008661,ENSGALG00000007989,ENSGALG00000010638,ENSGALG00000044383,ENSGALG00000003922,ENSGALG00000010156,ENSGALG00000038540,ENSGALG00000008014,…
GO:0072268	pattern specification involved in metanephros development	biological_process	0.0023023	0.25105	2	1389	3	15004	ENSGALG00000030991,ENSGALG00000013193
GO:0050811	GABA receptor binding	molecular_function	0.0023276	0.25234	3	1389	8	15004	ENSGALG00000014723,ENSGALG00000011248,ENSGALG00000015528
GO:0045295	gamma-catenin binding	molecular_function	0.0023743	0.25407	3	1389	7	15004	ENSGALG00000037889,ENSGALG00000000608,ENSGALG00000015132
GO:0032787	monocarboxylic acid metabolic process	biological_process	0.0023886	0.25407	22	1389	334	15004	ENSGALG00000002891,ENSGALG00000017316,ENSGALG00000006073,ENSGALG00000011532,ENSGALG00000010769,ENSGALG00000007072,ENSGALG00000016430,ENSGALG00000006689,ENSGALG00000002781,ENSGALG00000008088,ENSGALG00000009505,ENSGALG00000015437,ENSGALG00000042030,ENSGALG00000035836,ENSGALG00000010785,ENSGALG00000040553,ENSGALG00000013568,ENSGALG00000007904,ENSGALG00000013297,ENSGALG00000016456,ENSGALG00000009700,…
GO:0046475	glycerophospholipid catabolic process	biological_process	0.002389	0.25407	4	1389	17	15004	ENSGALG00000041787,ENSGALG00000028402,ENSGALG00000009130,ENSGALG00000009505
GO:0022857	transmembrane transporter activity	molecular_function	0.0023985	0.25407	45	1389	837	15004	ENSGALG00000001645,ENSGALG00000038801,ENSGALG00000017316,ENSGALG00000039751,ENSGALG00000004376,ENSGALG00000045362,ENSGALG00000008369,ENSGALG00000029383,ENSGALG00000005400,ENSGALG00000020002,ENSGALG00000017032,ENSGALG00000002655,ENSGALG00000011009,ENSGALG00000016896,ENSGALG00000033446,ENSGALG00000005215,ENSGALG00000016054,ENSGALG00000010614,ENSGALG00000008066,ENSGALG00000002783,ENSGALG00000007955,…
GO:0051188	cofactor biosynthetic process	biological_process	0.0024113	0.25407	10	1389	106	15004	ENSGALG00000017282,ENSGALG00000006431,ENSGALG00000008098,ENSGALG00000016430,ENSGALG00000009082,ENSGALG00000002479,ENSGALG00000015437,ENSGALG00000009700,ENSGALG00000001184,ENSGALG00000007904
GO:0030071	regulation of mitotic metaphase/anaphase transition	biological_process	0.0024549	0.25531	6	1389	38	15004	ENSGALG00000015874,ENSGALG00000014801,ENSGALG00000006110,ENSGALG00000036892,ENSGALG00000008233,ENSGALG00000013208
GO:0009205	purine ribonucleoside triphosphate metabolic process	biological_process	0.0024625	0.25531	13	1389	167	15004	ENSGALG00000038801,ENSGALG00000032142,ENSGALG00000007289,ENSGALG00000025819,ENSGALG00000029319,ENSGALG00000008066,ENSGALG00000001330,ENSGALG00000035334,ENSGALG00000006753,ENSGALG00000036625,ENSGALG00000005789,ENSGALG00000033446,ENSGALG00000001184
GO:0051287	NAD binding	molecular_function	0.002464	0.25531	6	1389	41	15004	ENSGALG00000010769,ENSGALG00000029829,ENSGALG00000041418,ENSGALG00000033677,ENSGALG00000037401,ENSGALG00000008185
GO:0015990	electron transport coupled proton transport	biological_process	0.0025396	0.2617	2	1389	3	15004	ENSGALG00000032142,ENSGALG00000009703
GO:2000312	regulation of kainate selective glutamate receptor activity	biological_process	0.0025895	0.26433	2	1389	3	15004	ENSGALG00000004071,ENSGALG00000002277
GO:0098662	inorganic cation transmembrane transport	biological_process	0.0025932	0.26433	27	1389	434	15004	ENSGALG00000002207,ENSGALG00000041791,ENSGALG00000009703,ENSGALG00000032142,ENSGALG00000001645,ENSGALG00000017316,ENSGALG00000038801,ENSGALG00000039751,ENSGALG00000006753,ENSGALG00000004376,ENSGALG00000045362,ENSGALG00000001330,ENSGALG00000003778,ENSGALG00000050086,ENSGALG00000010672,ENSGALG00000005400,ENSGALG00000011671,ENSGALG00000011009,ENSGALG00000002655,ENSGALG00000008045,ENSGALG00000034179,…
GO:0035976	AP1 complex	cellular_component	0.0027081	0.27397	2	1389	3	15004	ENSGALG00000028037,ENSGALG00000010870
GO:0098655	cation transmembrane transport	biological_process	0.002717	0.27397	29	1389	478	15004	ENSGALG00000045362,ENSGALG00000004376,ENSGALG00000006753,ENSGALG00000039751,ENSGALG00000050086,ENSGALG00000003778,ENSGALG00000001330,ENSGALG00000041791,ENSGALG00000002207,ENSGALG00000038801,ENSGALG00000017316,ENSGALG00000001645,ENSGALG00000032142,ENSGALG00000009703,ENSGALG00000005215,ENSGALG00000035334,ENSGALG00000014869,ENSGALG00000016054,ENSGALG00000033446,ENSGALG00000034179,ENSGALG00000009400,…
GO:0005759	mitochondrial matrix	cellular_component	0.0027527	0.27528	13	1389	170	15004	ENSGALG00000007289,ENSGALG00000017282,ENSGALG00000006073,ENSGALG00000038801,ENSGALG00000007821,ENSGALG00000010703,ENSGALG00000030466,ENSGALG00000004491,ENSGALG00000002529,ENSGALG00000015002,ENSGALG00000007904,ENSGALG00000003085,ENSGALG00000017033
GO:0030336	negative regulation of cell migration	biological_process	0.0027594	0.27528	13	1389	149	15004	ENSGALG00000009626,ENSGALG00000006560,ENSGALG00000000839,ENSGALG00000015132,ENSGALG00000029212,ENSGALG00000000608,ENSGALG00000009241,ENSGALG00000015377,ENSGALG00000010158,ENSGALG00000014687,ENSGALG00000006689,ENSGALG00000042875,ENSGALG00000010311
GO:0045841	negative regulation of mitotic metaphase/anaphase transition	biological_process	0.0027779	0.27566	5	1389	27	15004	ENSGALG00000015874,ENSGALG00000014801,ENSGALG00000006110,ENSGALG00000036892,ENSGALG00000008233
GO:0043932	ossification involved in bone remodeling	biological_process	0.0028024	0.27662	2	1389	3	15004	ENSGALG00000010346,ENSGALG00000033351
GO:0009141	nucleoside triphosphate metabolic process	biological_process	0.0028277	0.27767	14	1389	188	15004	ENSGALG00000007289,ENSGALG00000032142,ENSGALG00000015961,ENSGALG00000038801,ENSGALG00000005789,ENSGALG00000033446,ENSGALG00000036625,ENSGALG00000001184,ENSGALG00000035334,ENSGALG00000006753,ENSGALG00000008066,ENSGALG00000001330,ENSGALG00000025819,ENSGALG00000029319
GO:0043066	negative regulation of apoptotic process	biological_process	0.0028544	0.27883	28	1389	462	15004	ENSGALG00000010870,ENSGALG00000010156,ENSGALG00000008014,ENSGALG00000002980,ENSGALG00000043064,ENSGALG00000044383,ENSGALG00000010638,ENSGALG00000002781,ENSGALG00000008661,ENSGALG00000013604,ENSGALG00000007989,ENSGALG00000032664,ENSGALG00000008084,ENSGALG00000002655,ENSGALG00000000839,ENSGALG00000009241,ENSGALG00000010476,ENSGALG00000009626,ENSGALG00000034500,ENSGALG00000013568,ENSGALG00000028115,…
GO:0010481	epidermal cell division	biological_process	0.0028858	0.27899	2	1389	3	15004	ENSGALG00000007324,ENSGALG00000028115
GO:0010482	regulation of epidermal cell division	biological_process	0.0028858	0.27899	2	1389	3	15004	ENSGALG00000028115,ENSGALG00000007324
GO:0050673	epithelial cell proliferation	biological_process	0.0029177	0.28063	17	1389	232	15004	ENSGALG00000042875,ENSGALG00000013568,ENSGALG00000028115,ENSGALG00000003033,ENSGALG00000043033,ENSGALG00000009241,ENSGALG00000027374,ENSGALG00000007324,ENSGALG00000009626,ENSGALG00000008701,ENSGALG00000011099,ENSGALG00000013604,ENSGALG00000010870,ENSGALG00000020067,ENSGALG00000003374,ENSGALG00000008014,ENSGALG00000012873
GO:0018149	peptide cross-linking	biological_process	0.0029401	0.28134	4	1389	17	15004	ENSGALG00000012790,ENSGALG00000009626,ENSGALG00000009568,ENSGALG00000013762
GO:0072521	purine-containing compound metabolic process	biological_process	0.0029595	0.28175	20	1389	308	15004	ENSGALG00000035334,ENSGALG00000001184,ENSGALG00000033446,ENSGALG00000036625,ENSGALG00000029319,ENSGALG00000025819,ENSGALG00000040035,ENSGALG00000008066,ENSGALG00000005961,ENSGALG00000008701,ENSGALG00000033677,ENSGALG00000007289,ENSGALG00000008185,ENSGALG00000006753,ENSGALG00000005789,ENSGALG00000001330,ENSGALG00000002479,ENSGALG00000038801,ENSGALG00000006431,ENSGALG00000032142
GO:0000776	kinetochore	cellular_component	0.0030148	0.28557	9	1389	83	15004	ENSGALG00000036892,ENSGALG00000006110,ENSGALG00000013208,ENSGALG00000008233,ENSGALG00000009722,ENSGALG00000014801,ENSGALG00000010120,ENSGALG00000015874,ENSGALG00000011683
GO:0006106	fumarate metabolic process	biological_process	0.0030816	0.28653	2	1389	3	15004	ENSGALG00000007484,ENSGALG00000002321
GO:0000777	condensed chromosome kinetochore	cellular_component	0.0031071	0.28653	5	1389	29	15004	ENSGALG00000036892,ENSGALG00000008233,ENSGALG00000014801,ENSGALG00000006110,ENSGALG00000011683
GO:2000816	negative regulation of mitotic sister chromatid separation	biological_process	0.0031238	0.28653	5	1389	28	15004	ENSGALG00000006110,ENSGALG00000014801,ENSGALG00000015874,ENSGALG00000008233,ENSGALG00000036892
GO:0009987	cellular process	biological_process	0.0031299	0.28653	415	1389	11440	15004	ENSGALG00000043938,ENSGALG00000042030,ENSGALG00000015132,ENSGALG00000008045,ENSGALG00000016875,ENSGALG00000011476,ENSGALG00000008701,ENSGALG00000006562,ENSGALG00000043185,ENSGALG00000027853,ENSGALG00000042679,ENSGALG00000037443,ENSGALG00000035334,ENSGALG00000008098,ENSGALG00000002207,ENSGALG00000016676,ENSGALG00000010769,ENSGALG00000026019,ENSGALG00000014801,ENSGALG00000015002,ENSGALG00000005975,…
GO:0035844	cloaca development	biological_process	0.003166	0.28653	2	1389	3	15004	ENSGALG00000007324,ENSGALG00000000839
GO:0060197	cloacal septation	biological_process	0.003166	0.28653	2	1389	3	15004	ENSGALG00000000839,ENSGALG00000007324
GO:0009167	purine ribonucleoside monophosphate metabolic process	biological_process	0.0031665	0.28653	13	1389	172	15004	ENSGALG00000006753,ENSGALG00000035334,ENSGALG00000001184,ENSGALG00000033446,ENSGALG00000005789,ENSGALG00000036625,ENSGALG00000029319,ENSGALG00000025819,ENSGALG00000001330,ENSGALG00000008066,ENSGALG00000038801,ENSGALG00000032142,ENSGALG00000007289
GO:0009144	purine nucleoside triphosphate metabolic process	biological_process	0.0031677	0.28653	13	1389	172	15004	ENSGALG00000007289,ENSGALG00000032142,ENSGALG00000038801,ENSGALG00000008066,ENSGALG00000001330,ENSGALG00000025819,ENSGALG00000029319,ENSGALG00000036625,ENSGALG00000005789,ENSGALG00000033446,ENSGALG00000001184,ENSGALG00000035334,ENSGALG00000006753
GO:1902099	regulation of metaphase/anaphase transition of cell cycle	biological_process	0.0031935	0.28653	6	1389	40	15004	ENSGALG00000013208,ENSGALG00000008233,ENSGALG00000036892,ENSGALG00000006110,ENSGALG00000014801,ENSGALG00000015874
GO:0007051	spindle organization	biological_process	0.0032045	0.28653	11	1389	114	15004	ENSGALG00000004195,ENSGALG00000008095,ENSGALG00000033231,ENSGALG00000006110,ENSGALG00000030597,ENSGALG00000013208,ENSGALG00000008188,ENSGALG00000032398,ENSGALG00000002107,ENSGALG00000014801,ENSGALG00000001475
GO:0005747	mitochondrial respiratory chain complex I	cellular_component	0.0032236	0.28653	5	1389	39	15004	ENSGALG00000036625,ENSGALG00000008084,ENSGALG00000009703,ENSGALG00000017282,ENSGALG00000006073
GO:0030964	NADH dehydrogenase complex	cellular_component	0.0032236	0.28653	5	1389	39	15004	ENSGALG00000006073,ENSGALG00000017282,ENSGALG00000009703,ENSGALG00000008084,ENSGALG00000036625
GO:0045271	respiratory chain complex I	cellular_component	0.0032236	0.28653	5	1389	39	15004	ENSGALG00000017282,ENSGALG00000009703,ENSGALG00000006073,ENSGALG00000008084,ENSGALG00000036625
GO:2001198	regulation of dendritic cell differentiation	biological_process	0.0032429	0.28689	2	1389	3	15004	ENSGALG00000008014,ENSGALG00000042875
GO:0044877	macromolecular complex binding	molecular_function	0.0033027	0.29081	58	1389	1120	15004	ENSGALG00000040035,ENSGALG00000008095,ENSGALG00000013793,ENSGALG00000030597,ENSGALG00000003085,ENSGALG00000027853,ENSGALG00000006110,ENSGALG00000015874,ENSGALG00000009626,ENSGALG00000017272,ENSGALG00000007593,ENSGALG00000015002,ENSGALG00000002403,ENSGALG00000000585,ENSGALG00000025842,ENSGALG00000010870,ENSGALG00000008542,ENSGALG00000005249,ENSGALG00000013208,ENSGALG00000016676,ENSGALG00000004195,…
GO:0040013	negative regulation of locomotion	biological_process	0.0033519	0.29247	15	1389	189	15004	ENSGALG00000009626,ENSGALG00000029212,ENSGALG00000009241,ENSGALG00000000608,ENSGALG00000015132,ENSGALG00000000839,ENSGALG00000002655,ENSGALG00000006560,ENSGALG00000010158,ENSGALG00000015377,ENSGALG00000001079,ENSGALG00000010311,ENSGALG00000006689,ENSGALG00000042875,ENSGALG00000014687
GO:0006533	aspartate catabolic process	biological_process	0.003369	0.29247	2	1389	3	15004	ENSGALG00000002321,ENSGALG00000007484
GO:0007126	meiotic nuclear division	biological_process	0.0034008	0.29247	11	1389	119	15004	ENSGALG00000015874,ENSGALG00000011683,ENSGALG00000008233,ENSGALG00000037453,ENSGALG00000032398,ENSGALG00000006110,ENSGALG00000032664,ENSGALG00000003922,ENSGALG00000045889,ENSGALG00000015691,ENSGALG00000036892
GO:0033046	negative regulation of sister chromatid segregation	biological_process	0.0034409	0.29247	5	1389	29	15004	ENSGALG00000006110,ENSGALG00000014801,ENSGALG00000015874,ENSGALG00000008233,ENSGALG00000036892
GO:0033048	negative regulation of mitotic sister chromatid segregation	biological_process	0.0034409	0.29247	5	1389	29	15004	ENSGALG00000008233,ENSGALG00000036892,ENSGALG00000015874,ENSGALG00000006110,ENSGALG00000014801
GO:0035723	interleukin-15-mediated signaling pathway	biological_process	0.0034654	0.29247	2	1389	3	15004	ENSGALG00000014477,ENSGALG00000009870
GO:0070672	response to interleukin-15	biological_process	0.0034654	0.29247	2	1389	3	15004	ENSGALG00000009870,ENSGALG00000014477
GO:0071350	cellular response to interleukin-15	biological_process	0.0034654	0.29247	2	1389	3	15004	ENSGALG00000009870,ENSGALG00000014477
GO:0009199	ribonucleoside triphosphate metabolic process	biological_process	0.0034682	0.29247	13	1389	173	15004	ENSGALG00000007289,ENSGALG00000032142,ENSGALG00000038801,ENSGALG00000001184,ENSGALG00000005789,ENSGALG00000036625,ENSGALG00000033446,ENSGALG00000006753,ENSGALG00000035334,ENSGALG00000001330,ENSGALG00000008066,ENSGALG00000029319,ENSGALG00000025819
GO:0015140	malate transmembrane transporter activity	molecular_function	0.0035191	0.29247	2	1389	3	15004	ENSGALG00000029383,ENSGALG00000016979
GO:0015743	malate transport	biological_process	0.0035191	0.29247	2	1389	3	15004	ENSGALG00000016979,ENSGALG00000029383
GO:0071423	malate transmembrane transport	biological_process	0.0035191	0.29247	2	1389	3	15004	ENSGALG00000016979,ENSGALG00000029383
GO:0043167	ion binding	molecular_function	0.0035243	0.29247	163	1389	3820	15004	ENSGALG00000007821,ENSGALG00000015358,ENSGALG00000036645,ENSGALG00000013134,ENSGALG00000011537,ENSGALG00000015144,ENSGALG00000000608,ENSGALG00000026038,ENSGALG00000043597,ENSGALG00000038721,ENSGALG00000014687,ENSGALG00000015286,ENSGALG00000043938,ENSGALG00000042030,ENSGALG00000015132,ENSGALG00000016875,ENSGALG00000011476,ENSGALG00000008701,ENSGALG00000000249,ENSGALG00000043185,ENSGALG00000025819,…
GO:0005215	transporter activity	molecular_function	0.0035611	0.29423	50	1389	976	15004	ENSGALG00000010614,ENSGALG00000002783,ENSGALG00000003584,ENSGALG00000008066,ENSGALG00000007955,ENSGALG00000005215,ENSGALG00000016054,ENSGALG00000033446,ENSGALG00000028273,ENSGALG00000016896,ENSGALG00000002655,ENSGALG00000017032,ENSGALG00000011009,ENSGALG00000005400,ENSGALG00000020002,ENSGALG00000029383,ENSGALG00000008369,ENSGALG00000004376,ENSGALG00000045362,ENSGALG00000039751,ENSGALG00000038801,…
GO:0051239	regulation of multicellular organismal process	biological_process	0.003603	0.29538	82	1389	1738	15004	ENSGALG00000009241,ENSGALG00000021520,ENSGALG00000003169,ENSGALG00000000839,ENSGALG00000003005,ENSGALG00000024047,ENSGALG00000004274,ENSGALG00000009400,ENSGALG00000029829,ENSGALG00000043064,ENSGALG00000008306,ENSGALG00000014994,ENSGALG00000035916,ENSGALG00000010158,ENSGALG00000002893,ENSGALG00000050086,ENSGALG00000010346,ENSGALG00000013604,ENSGALG00000000585,ENSGALG00000003778,ENSGALG00000000172,…
GO:0035864	response to potassium ion	biological_process	0.0036254	0.29538	2	1389	3	15004	ENSGALG00000005215,ENSGALG00000014994
GO:0035865	cellular response to potassium ion	biological_process	0.0036254	0.29538	2	1389	3	15004	ENSGALG00000014994,ENSGALG00000005215
GO:0005623	cell	cellular_component	0.0036382	0.29538	395	1389	10800	15004	ENSGALG00000010156,ENSGALG00000004071,ENSGALG00000014201,ENSGALG00000043642,ENSGALG00000002549,ENSGALG00000029536,ENSGALG00000007989,ENSGALG00000014687,ENSGALG00000039751,ENSGALG00000008858,ENSGALG00000038579,ENSGALG00000036645,ENSGALG00000009870,ENSGALG00000016937,ENSGALG00000014723,ENSGALG00000013134,ENSGALG00000011099,ENSGALG00000035836,ENSGALG00000045889,ENSGALG00000034024,ENSGALG00000006073,…
GO:0050662	coenzyme binding	molecular_function	0.0036593	0.29582	13	1389	158	15004	ENSGALG00000014155,ENSGALG00000013167,ENSGALG00000037401,ENSGALG00000017282,ENSGALG00000008185,ENSGALG00000002891,ENSGALG00000033677,ENSGALG00000010785,ENSGALG00000041418,ENSGALG00000029829,ENSGALG00000010769,ENSGALG00000008701,ENSGALG00000007072
GO:0042439	ethanolamine-containing compound metabolic process	biological_process	0.0036928	0.29725	6	1389	44	15004	ENSGALG00000003701,ENSGALG00000039408,ENSGALG00000009505,ENSGALG00000041787,ENSGALG00000004491,ENSGALG00000040553
GO:2000617	positive regulation of histone H3-K9 acetylation	biological_process	0.003769	0.30208	2	1389	3	15004	ENSGALG00000008014,ENSGALG00000002781
GO:1902100	negative regulation of metaphase/anaphase transition of cell cycle	biological_process	0.0038216	0.30318	5	1389	29	15004	ENSGALG00000008233,ENSGALG00000036892,ENSGALG00000015874,ENSGALG00000006110,ENSGALG00000014801
GO:0007091	metaphase/anaphase transition of mitotic cell cycle	biological_process	0.0038221	0.30318	6	1389	41	15004	ENSGALG00000015874,ENSGALG00000014801,ENSGALG00000006110,ENSGALG00000036892,ENSGALG00000008233,ENSGALG00000013208
GO:0071248	cellular response to metal ion	biological_process	0.0038311	0.30318	9	1389	89	15004	ENSGALG00000000172,ENSGALG00000009157,ENSGALG00000001316,ENSGALG00000014994,ENSGALG00000010870,ENSGALG00000028037,ENSGALG00000000608,ENSGALG00000010476,ENSGALG00000005215
GO:0003954	NADH dehydrogenase activity	molecular_function	0.0038719	0.30512	4	1389	25	15004	ENSGALG00000036625,ENSGALG00000008084,ENSGALG00000017282,ENSGALG00000009703
GO:0051537	2 iron, 2 sulfur cluster binding	molecular_function	0.0039126	0.30703	4	1389	21	15004	ENSGALG00000008701,ENSGALG00000036625,ENSGALG00000025819,ENSGALG00000008185
GO:0009119	ribonucleoside metabolic process	biological_process	0.0039575	0.30894	16	1389	236	15004	ENSGALG00000005789,ENSGALG00000006753,ENSGALG00000001330,ENSGALG00000002479,ENSGALG00000032142,ENSGALG00000006431,ENSGALG00000038801,ENSGALG00000033446,ENSGALG00000036625,ENSGALG00000001184,ENSGALG00000035334,ENSGALG00000008066,ENSGALG00000025819,ENSGALG00000029319,ENSGALG00000007289,ENSGALG00000033677
GO:0032501	multicellular organismal process	biological_process	0.0039699	0.30894	166	1389	3976	15004	ENSGALG00000008014,ENSGALG00000017418,ENSGALG00000010748,ENSGALG00000016945,ENSGALG00000031301,ENSGALG00000020067,ENSGALG00000033231,ENSGALG00000049848,ENSGALG00000011248,ENSGALG00000010638,ENSGALG00000000172,ENSGALG00000042538,ENSGALG00000015345,ENSGALG00000009509,ENSGALG00000034967,ENSGALG00000043033,ENSGALG00000001264,ENSGALG00000009492,ENSGALG00000028115,ENSGALG00000041988,ENSGALG00000005797,…
GO:0033690	positive regulation of osteoblast proliferation	biological_process	0.0040009	0.31007	3	1389	10	15004	ENSGALG00000033351,ENSGALG00000008661,ENSGALG00000002655
GO:0055085	transmembrane transport	biological_process	0.0040453	0.31115	51	1389	1006	15004	ENSGALG00000007955,ENSGALG00000010614,ENSGALG00000002783,ENSGALG00000036373,ENSGALG00000016054,ENSGALG00000014869,ENSGALG00000005215,ENSGALG00000033446,ENSGALG00000016896,ENSGALG00000011009,ENSGALG00000017032,ENSGALG00000002655,ENSGALG00000002277,ENSGALG00000005400,ENSGALG00000020002,ENSGALG00000029383,ENSGALG00000008369,ENSGALG00000045362,ENSGALG00000004376,ENSGALG00000039751,ENSGALG00000017316,…
GO:0016576	histone dephosphorylation	biological_process	0.004048	0.31115	2	1389	3	15004	ENSGALG00000004508,ENSGALG00000043033
GO:1901098	positive regulation of autophagosome maturation	biological_process	0.0040784	0.31221	2	1389	3	15004	ENSGALG00000040035,ENSGALG00000040212
GO:2000146	negative regulation of cell motility	biological_process	0.0040983	0.31246	13	1389	157	15004	ENSGALG00000009626,ENSGALG00000000839,ENSGALG00000006560,ENSGALG00000015132,ENSGALG00000009241,ENSGALG00000029212,ENSGALG00000000608,ENSGALG00000010158,ENSGALG00000015377,ENSGALG00000014687,ENSGALG00000006689,ENSGALG00000042875,ENSGALG00000010311
GO:0051985	negative regulation of chromosome segregation	biological_process	0.0041404	0.31439	5	1389	30	15004	ENSGALG00000036892,ENSGALG00000008233,ENSGALG00000014801,ENSGALG00000006110,ENSGALG00000015874
GO:0006839	mitochondrial transport	biological_process	0.0042074	0.31819	9	1389	98	15004	ENSGALG00000010476,ENSGALG00000017316,ENSGALG00000017032,ENSGALG00000016979,ENSGALG00000009400,ENSGALG00000009545,ENSGALG00000004508,ENSGALG00000015437,ENSGALG00000033446
GO:0046337	phosphatidylethanolamine metabolic process	biological_process	0.0042309	0.31849	3	1389	10	15004	ENSGALG00000040553,ENSGALG00000041787,ENSGALG00000009505
GO:0004774	succinate-CoA ligase activity	molecular_function	0.0042793	0.31849	2	1389	3	15004	ENSGALG00000016993,ENSGALG00000015961
GO:0004775	succinate-CoA ligase (ADP-forming) activity	molecular_function	0.0042793	0.31849	2	1389	3	15004	ENSGALG00000015961,ENSGALG00000016993
GO:0006104	succinyl-CoA metabolic process	biological_process	0.0042793	0.31849	2	1389	3	15004	ENSGALG00000016993,ENSGALG00000015961
GO:0060548	negative regulation of cell death	biological_process	0.0043198	0.32023	30	1389	522	15004	ENSGALG00000004508,ENSGALG00000009700,ENSGALG00000043033,ENSGALG00000006110,ENSGALG00000042679,ENSGALG00000003085,ENSGALG00000000249,ENSGALG00000010614,ENSGALG00000028115,ENSGALG00000013568,ENSGALG00000034500,ENSGALG00000009626,ENSGALG00000010476,ENSGALG00000009241,ENSGALG00000007821,ENSGALG00000002655,ENSGALG00000000839,ENSGALG00000008084,ENSGALG00000032664,ENSGALG00000007989,ENSGALG00000013604,…
GO:0007052	mitotic spindle organization	biological_process	0.0044078	0.32544	8	1389	71	15004	ENSGALG00000008095,ENSGALG00000004195,ENSGALG00000033231,ENSGALG00000006110,ENSGALG00000030597,ENSGALG00000013208,ENSGALG00000014801,ENSGALG00000001475
GO:0007340	acrosome reaction	biological_process	0.0044401	0.32544	4	1389	19	15004	ENSGALG00000005215,ENSGALG00000009395,ENSGALG00000008188,ENSGALG00000006689
GO:0033108	mitochondrial respiratory chain complex assembly	biological_process	0.0044422	0.32544	6	1389	57	15004	ENSGALG00000006073,ENSGALG00000036659,ENSGALG00000029319,ENSGALG00000008066,ENSGALG00000009703,ENSGALG00000017282
GO:0015556	C4-dicarboxylate transmembrane transporter activity	molecular_function	0.0045307	0.32894	3	1389	10	15004	ENSGALG00000016979,ENSGALG00000029383,ENSGALG00000009545
GO:0009123	nucleoside monophosphate metabolic process	biological_process	0.0045387	0.32894	14	1389	200	15004	ENSGALG00000007289,ENSGALG00000032142,ENSGALG00000038801,ENSGALG00000001330,ENSGALG00000005961,ENSGALG00000008066,ENSGALG00000029319,ENSGALG00000025819,ENSGALG00000001184,ENSGALG00000005789,ENSGALG00000033446,ENSGALG00000036625,ENSGALG00000006753,ENSGALG00000035334
GO:0010837	regulation of keratinocyte proliferation	biological_process	0.0045425	0.32894	4	1389	20	15004	ENSGALG00000003033,ENSGALG00000028115,ENSGALG00000007324,ENSGALG00000027374
GO:0030154	cell differentiation	biological_process	0.0046412	0.33416	104	1389	2322	15004	ENSGALG00000005849,ENSGALG00000021520,ENSGALG00000009241,ENSGALG00000000839,ENSGALG00000003169,ENSGALG00000004274,ENSGALG00000024047,ENSGALG00000004334,ENSGALG00000012952,ENSGALG00000003085,ENSGALG00000001773,ENSGALG00000009400,ENSGALG00000009302,ENSGALG00000043064,ENSGALG00000005797,ENSGALG00000041988,ENSGALG00000008306,ENSGALG00000035916,ENSGALG00000010158,ENSGALG00000003553,ENSGALG00000011180,…
GO:0009066	aspartate family amino acid metabolic process	biological_process	0.0046502	0.33416	5	1389	32	15004	ENSGALG00000007484,ENSGALG00000002321,ENSGALG00000033677,ENSGALG00000002479,ENSGALG00000002638
GO:0090521	glomerular visceral epithelial cell migration	biological_process	0.0047268	0.33438	2	1389	3	15004	ENSGALG00000043642,ENSGALG00000010158
GO:0016651	oxidoreductase activity, acting on NAD(P)H	molecular_function	0.0047726	0.33438	7	1389	67	15004	ENSGALG00000036625,ENSGALG00000008084,ENSGALG00000014869,ENSGALG00000029829,ENSGALG00000041418,ENSGALG00000009703,ENSGALG00000017282
GO:0005977	glycogen metabolic process	biological_process	0.0047794	0.33438	6	1389	45	15004	ENSGALG00000016518,ENSGALG00000016655,ENSGALG00000006670,ENSGALG00000004801,ENSGALG00000042875,ENSGALG00000008855
GO:0006073	cellular glucan metabolic process	biological_process	0.0047794	0.33438	6	1389	45	15004	ENSGALG00000004801,ENSGALG00000016655,ENSGALG00000006670,ENSGALG00000016518,ENSGALG00000008855,ENSGALG00000042875
GO:0044042	glucan metabolic process	biological_process	0.0047794	0.33438	6	1389	45	15004	ENSGALG00000016655,ENSGALG00000006670,ENSGALG00000016518,ENSGALG00000004801,ENSGALG00000008855,ENSGALG00000042875
GO:0006266	DNA ligation	biological_process	0.0047859	0.33438	3	1389	10	15004	ENSGALG00000043938,ENSGALG00000042875,ENSGALG00000003922
GO:0042981	regulation of apoptotic process	biological_process	0.0047957	0.33438	41	1389	782	15004	ENSGALG00000008014,ENSGALG00000002980,ENSGALG00000038540,ENSGALG00000010156,ENSGALG00000003922,ENSGALG00000044383,ENSGALG00000010638,ENSGALG00000008661,ENSGALG00000007989,ENSGALG00000029968,ENSGALG00000007324,ENSGALG00000007539,ENSGALG00000011099,ENSGALG00000002655,ENSGALG00000043033,ENSGALG00000009700,ENSGALG00000028115,ENSGALG00000042875,ENSGALG00000001640,ENSGALG00000013568,ENSGALG00000043064,…
GO:0035384	thioester biosynthetic process	biological_process	0.0048138	0.33438	4	1389	21	15004	ENSGALG00000009700,ENSGALG00000015437,ENSGALG00000016430,ENSGALG00000007904
GO:0071616	acyl-CoA biosynthetic process	biological_process	0.0048138	0.33438	4	1389	21	15004	ENSGALG00000016430,ENSGALG00000015437,ENSGALG00000009700,ENSGALG00000007904
GO:0044784	metaphase/anaphase transition of cell cycle	biological_process	0.0048379	0.33481	6	1389	43	15004	ENSGALG00000013208,ENSGALG00000008233,ENSGALG00000036892,ENSGALG00000006110,ENSGALG00000014801,ENSGALG00000015874
GO:1904667	negative regulation of ubiquitin protein ligase activity	biological_process	0.0049219	0.33937	5	1389	32	15004	ENSGALG00000008233,ENSGALG00000036892,ENSGALG00000006110,ENSGALG00000014801,ENSGALG00000015874
GO:0072086	specification of loop of Henle identity	biological_process	0.0050283	0.34544	2	1389	4	15004	ENSGALG00000030991,ENSGALG00000013193
GO:0002578	negative regulation of antigen processing and presentation	biological_process	0.0051578	0.35157	2	1389	3	15004	ENSGALG00000008306,ENSGALG00000009626
GO:0010469	regulation of receptor activity	biological_process	0.0051585	0.35157	8	1389	78	15004	ENSGALG00000036373,ENSGALG00000042875,ENSGALG00000040035,ENSGALG00000002277,ENSGALG00000004071,ENSGALG00000035916,ENSGALG00000000044,ENSGALG00000014994
GO:0014069	postsynaptic density	cellular_component	0.0051737	0.35157	11	1389	123	15004	ENSGALG00000027853,ENSGALG00000015132,ENSGALG00000010476,ENSGALG00000004071,ENSGALG00000033405,ENSGALG00000015554,ENSGALG00000039880,ENSGALG00000035916,ENSGALG00000008542,ENSGALG00000013134,ENSGALG00000041263
GO:0030316	osteoclast differentiation	biological_process	0.005215	0.35212	7	1389	58	15004	ENSGALG00000008298,ENSGALG00000008014,ENSGALG00000011046,ENSGALG00000009509,ENSGALG00000008293,ENSGALG00000028037,ENSGALG00000038768
GO:0010965	regulation of mitotic sister chromatid separation	biological_process	0.0052422	0.35212	6	1389	44	15004	ENSGALG00000036892,ENSGALG00000008233,ENSGALG00000013208,ENSGALG00000015874,ENSGALG00000014801,ENSGALG00000006110
GO:0001676	long-chain fatty acid metabolic process	biological_process	0.0052867	0.35212	5	1389	32	15004	ENSGALG00000009505,ENSGALG00000010785,ENSGALG00000040553,ENSGALG00000002891,ENSGALG00000008088
GO:0009161	ribonucleoside monophosphate metabolic process	biological_process	0.0052982	0.35212	13	1389	183	15004	ENSGALG00000001184,ENSGALG00000005789,ENSGALG00000033446,ENSGALG00000036625,ENSGALG00000006753,ENSGALG00000035334,ENSGALG00000001330,ENSGALG00000008066,ENSGALG00000029319,ENSGALG00000025819,ENSGALG00000007289,ENSGALG00000032142,ENSGALG00000038801
GO:0044273	sulfur compound catabolic process	biological_process	0.0053249	0.35212	4	1389	21	15004	ENSGALG00000033677,ENSGALG00000002358,ENSGALG00000027874,ENSGALG00000002479
GO:0004854	xanthine dehydrogenase activity	molecular_function	0.0053321	0.35212	2	1389	3	15004	ENSGALG00000008185,ENSGALG00000008701
GO:0009115	xanthine catabolic process	biological_process	0.0053321	0.35212	2	1389	3	15004	ENSGALG00000008701,ENSGALG00000008185
GO:0016726	oxidoreductase activity, acting on CH or CH2 groups, NAD or NADP as acceptor	molecular_function	0.0053321	0.35212	2	1389	3	15004	ENSGALG00000008701,ENSGALG00000008185
GO:0051017	actin filament bundle assembly	biological_process	0.0054153	0.35636	10	1389	109	15004	ENSGALG00000037726,ENSGALG00000015377,ENSGALG00000010346,ENSGALG00000014687,ENSGALG00000042538,ENSGALG00000001475,ENSGALG00000012732,ENSGALG00000002198,ENSGALG00000000839,ENSGALG00000008542
GO:0022890	inorganic cation transmembrane transporter activity	molecular_function	0.0054716	0.35881	25	1389	416	15004	ENSGALG00000033446,ENSGALG00000035334,ENSGALG00000005215,ENSGALG00000016054,ENSGALG00000008066,ENSGALG00000025819,ENSGALG00000029319,ENSGALG00000009400,ENSGALG00000010672,ENSGALG00000005400,ENSGALG00000002655,ENSGALG00000011009,ENSGALG00000008045,ENSGALG00000039751,ENSGALG00000004376,ENSGALG00000001096,ENSGALG00000045362,ENSGALG00000006753,ENSGALG00000003778,ENSGALG00000001330,ENSGALG00000002207,…
GO:0045239	tricarboxylic acid cycle enzyme complex	cellular_component	0.0055589	0.36302	3	1389	11	15004	ENSGALG00000010286,ENSGALG00000016993,ENSGALG00000014155
GO:0006576	cellular biogenic amine metabolic process	biological_process	0.0055744	0.36302	7	1389	64	15004	ENSGALG00000039408,ENSGALG00000003701,ENSGALG00000015977,ENSGALG00000009505,ENSGALG00000041787,ENSGALG00000040553,ENSGALG00000004491
GO:0070169	positive regulation of biomineral tissue development	biological_process	0.0056552	0.367	5	1389	35	15004	ENSGALG00000010346,ENSGALG00000008661,ENSGALG00000038768,ENSGALG00000040035,ENSGALG00000008014
GO:0050678	regulation of epithelial cell proliferation	biological_process	0.0056898	0.36797	14	1389	187	15004	ENSGALG00000043033,ENSGALG00000013568,ENSGALG00000028115,ENSGALG00000013604,ENSGALG00000003033,ENSGALG00000027374,ENSGALG00000008701,ENSGALG00000007324,ENSGALG00000012873,ENSGALG00000009626,ENSGALG00000020067,ENSGALG00000010870,ENSGALG00000003374,ENSGALG00000009241
GO:0044707	single-multicellular organism process	biological_process	0.0057104	0.36804	160	1389	3843	15004	ENSGALG00000009400,ENSGALG00000036625,ENSGALG00000011270,ENSGALG00000004334,ENSGALG00000012952,ENSGALG00000004274,ENSGALG00000003169,ENSGALG00000009241,ENSGALG00000021520,ENSGALG00000014695,ENSGALG00000005849,ENSGALG00000008293,ENSGALG00000003778,ENSGALG00000004161,ENSGALG00000050086,ENSGALG00000002403,ENSGALG00000003553,ENSGALG00000002893,ENSGALG00000004320,ENSGALG00000010158,ENSGALG00000014994,…
GO:0045667	regulation of osteoblast differentiation	biological_process	0.0058207	0.37194	8	1389	78	15004	ENSGALG00000004274,ENSGALG00000040180,ENSGALG00000008661,ENSGALG00000038768,ENSGALG00000007324,ENSGALG00000033351,ENSGALG00000008014,ENSGALG00000009241
GO:0003012	muscle system process	biological_process	0.0058311	0.37194	15	1389	209	15004	ENSGALG00000004376,ENSGALG00000003005,ENSGALG00000012790,ENSGALG00000002860,ENSGALG00000000585,ENSGALG00000050086,ENSGALG00000009400,ENSGALG00000036133,ENSGALG00000003778,ENSGALG00000040035,ENSGALG00000000172,ENSGALG00000014695,ENSGALG00000014952,ENSGALG00000021520,ENSGALG00000000302
GO:0044444	cytoplasmic part	cellular_component	0.0058602	0.37194	210	1389	5286	15004	ENSGALG00000015360,ENSGALG00000004161,ENSGALG00000050086,ENSGALG00000002403,ENSGALG00000003778,ENSGALG00000007593,ENSGALG00000013167,ENSGALG00000002893,ENSGALG00000042624,ENSGALG00000003553,ENSGALG00000012732,ENSGALG00000008542,ENSGALG00000014994,ENSGALG00000002479,ENSGALG00000002227,ENSGALG00000003033,ENSGALG00000029319,ENSGALG00000009400,ENSGALG00000030164,ENSGALG00000012952,ENSGALG00000036625,…
GO:0046503	glycerolipid catabolic process	biological_process	0.0058774	0.37194	5	1389	33	15004	ENSGALG00000009130,ENSGALG00000028402,ENSGALG00000009505,ENSGALG00000041787,ENSGALG00000006689
GO:0061572	actin filament bundle organization	biological_process	0.0058791	0.37194	10	1389	111	15004	ENSGALG00000015377,ENSGALG00000037726,ENSGALG00000010346,ENSGALG00000014687,ENSGALG00000042538,ENSGALG00000001475,ENSGALG00000012732,ENSGALG00000000839,ENSGALG00000008542,ENSGALG00000002198
GO:2001251	negative regulation of chromosome organization	biological_process	0.00589	0.37194	9	1389	90	15004	ENSGALG00000008233,ENSGALG00000037453,ENSGALG00000014801,ENSGALG00000041461,ENSGALG00000015874,ENSGALG00000002781,ENSGALG00000036892,ENSGALG00000006110,ENSGALG00000032664
GO:0046602	regulation of mitotic centrosome separation	biological_process	0.0059181	0.37196	3	1389	11	15004	ENSGALG00000002107,ENSGALG00000030597,ENSGALG00000042624
GO:0051271	negative regulation of cellular component movement	biological_process	0.005931	0.37196	14	1389	182	15004	ENSGALG00000009626,ENSGALG00000000608,ENSGALG00000029212,ENSGALG00000009241,ENSGALG00000015132,ENSGALG00000000839,ENSGALG00000006560,ENSGALG00000015377,ENSGALG00000010158,ENSGALG00000001079,ENSGALG00000010311,ENSGALG00000042875,ENSGALG00000006689,ENSGALG00000014687
GO:1903046	meiotic cell cycle process	biological_process	0.0059498	0.37196	11	1389	128	15004	ENSGALG00000015691,ENSGALG00000036892,ENSGALG00000045889,ENSGALG00000006110,ENSGALG00000003922,ENSGALG00000032664,ENSGALG00000032398,ENSGALG00000008233,ENSGALG00000037453,ENSGALG00000011683,ENSGALG00000015874
GO:0044283	small molecule biosynthetic process	biological_process	0.0060631	0.37779	20	1389	316	15004	ENSGALG00000017282,ENSGALG00000019175,ENSGALG00000006073,ENSGALG00000003701,ENSGALG00000009082,ENSGALG00000006689,ENSGALG00000002321,ENSGALG00000002781,ENSGALG00000011248,ENSGALG00000009505,ENSGALG00000043754,ENSGALG00000007484,ENSGALG00000029212,ENSGALG00000010785,ENSGALG00000040553,ENSGALG00000026536,ENSGALG00000001184,ENSGALG00000013297,ENSGALG00000009700,ENSGALG00000005215
GO:0043933	macromolecular complex subunit organization	biological_process	0.0061039	0.37907	82	1389	1782	15004	ENSGALG00000010346,ENSGALG00000025842,ENSGALG00000002403,ENSGALG00000003778,ENSGALG00000017272,ENSGALG00000010158,ENSGALG00000007393,ENSGALG00000012732,ENSGALG00000009703,ENSGALG00000008542,ENSGALG00000002479,ENSGALG00000029319,ENSGALG00000004508,ENSGALG00000030597,ENSGALG00000003085,ENSGALG00000010476,ENSGALG00000029212,ENSGALG00000009241,ENSGALG00000008188,ENSGALG00000000839,ENSGALG00000041461,…
GO:0047499	calcium-independent phospholipase A2 activity	molecular_function	0.0061677	0.38177	2	1389	4	15004	ENSGALG00000041787,ENSGALG00000009505
GO:0006531	aspartate metabolic process	biological_process	0.0062423	0.38442	2	1389	4	15004	ENSGALG00000007484,ENSGALG00000002321
GO:0043229	intracellular organelle	cellular_component	0.0062516	0.38442	299	1389	7928	15004	ENSGALG00000005330,ENSGALG00000044383,ENSGALG00000030502,ENSGALG00000000708,ENSGALG00000010748,ENSGALG00000006132,ENSGALG00000016430,ENSGALG00000007072,ENSGALG00000009082,ENSGALG00000043033,ENSGALG00000016456,ENSGALG00000002108,ENSGALG00000005809,ENSGALG00000027374,ENSGALG00000000172,ENSGALG00000014692,ENSGALG00000016803,ENSGALG00000009509,ENSGALG00000016896,ENSGALG00000016931,ENSGALG00000013167,…
GO:0010941	regulation of cell death	biological_process	0.0064224	0.39364	44	1389	869	15004	ENSGALG00000004508,ENSGALG00000009842,ENSGALG00000006110,ENSGALG00000042679,ENSGALG00000003085,ENSGALG00000000249,ENSGALG00000009157,ENSGALG00000034500,ENSGALG00000008701,ENSGALG00000009626,ENSGALG00000010476,ENSGALG00000009241,ENSGALG00000000839,ENSGALG00000007393,ENSGALG00000008084,ENSGALG00000032664,ENSGALG00000013604,ENSGALG00000010346,ENSGALG00000002781,ENSGALG00000043064,ENSGALG00000010870,…
GO:0000070	mitotic sister chromatid segregation	biological_process	0.0064741	0.39551	10	1389	109	15004	ENSGALG00000015691,ENSGALG00000036892,ENSGALG00000006110,ENSGALG00000013208,ENSGALG00000008233,ENSGALG00000014801,ENSGALG00000010120,ENSGALG00000014425,ENSGALG00000011683,ENSGALG00000015874
GO:0016878	acid-thiol ligase activity	molecular_function	0.0065346	0.39791	3	1389	11	15004	ENSGALG00000015961,ENSGALG00000016993,ENSGALG00000008088
GO:0051306	mitotic sister chromatid separation	biological_process	0.0065698	0.39835	6	1389	46	15004	ENSGALG00000013208,ENSGALG00000036892,ENSGALG00000008233,ENSGALG00000014801,ENSGALG00000006110,ENSGALG00000015874
GO:0009116	nucleoside metabolic process	biological_process	0.0065844	0.39835	16	1389	249	15004	ENSGALG00000038801,ENSGALG00000032142,ENSGALG00000006431,ENSGALG00000002479,ENSGALG00000001330,ENSGALG00000006753,ENSGALG00000005789,ENSGALG00000033677,ENSGALG00000007289,ENSGALG00000025819,ENSGALG00000029319,ENSGALG00000008066,ENSGALG00000035334,ENSGALG00000036625,ENSGALG00000033446,ENSGALG00000001184
GO:0034638	phosphatidylcholine catabolic process	biological_process	0.0066735	0.40245	2	1389	4	15004	ENSGALG00000041787,ENSGALG00000009505
GO:0014905	myoblast fusion involved in skeletal muscle regeneration	biological_process	0.0067137	0.40358	2	1389	4	15004	ENSGALG00000021520,ENSGALG00000015464
GO:0032059	bleb	cellular_component	0.0067794	0.40622	2	1389	4	15004	ENSGALG00000043642,ENSGALG00000039751
GO:2000074	regulation of type B pancreatic cell development	biological_process	0.0068356	0.40829	2	1389	4	15004	ENSGALG00000039880,ENSGALG00000013793
GO:0044464	cell part	cellular_component	0.0068819	0.40975	390	1389	10708	15004	ENSGALG00000015874,ENSGALG00000011950,ENSGALG00000009130,ENSGALG00000030372,ENSGALG00000014753,ENSGALG00000041461,ENSGALG00000036441,ENSGALG00000000839,ENSGALG00000007904,ENSGALG00000013297,ENSGALG00000003005,ENSGALG00000004508,ENSGALG00000008444,ENSGALG00000009545,ENSGALG00000003930,ENSGALG00000002855,ENSGALG00000001773,ENSGALG00000009302,ENSGALG00000009452,ENSGALG00000009703,ENSGALG00000033513,…
GO:0006915	apoptotic process	biological_process	0.007033	0.41742	47	1389	942	15004	ENSGALG00000002980,ENSGALG00000008014,ENSGALG00000010156,ENSGALG00000038540,ENSGALG00000030629,ENSGALG00000003922,ENSGALG00000007989,ENSGALG00000008661,ENSGALG00000003818,ENSGALG00000044383,ENSGALG00000010638,ENSGALG00000011099,ENSGALG00000007539,ENSGALG00000007324,ENSGALG00000029968,ENSGALG00000007821,ENSGALG00000002655,ENSGALG00000011009,ENSGALG00000043033,ENSGALG00000009700,ENSGALG00000010614,…
GO:0031145	anaphase-promoting complex-dependent proteasomal ubiquitin-dependent protein catabolic process	biological_process	0.007097	0.41861	6	1389	48	15004	ENSGALG00000013208,ENSGALG00000036892,ENSGALG00000008233,ENSGALG00000014801,ENSGALG00000006110,ENSGALG00000015874
GO:0005874	microtubule	cellular_component	0.0070977	0.41861	15	1389	202	15004	ENSGALG00000010311,ENSGALG00000004195,ENSGALG00000008095,ENSGALG00000008444,ENSGALG00000031275,ENSGALG00000006110,ENSGALG00000030597,ENSGALG00000003085,ENSGALG00000013208,ENSGALG00000036645,ENSGALG00000005806,ENSGALG00000032398,ENSGALG00000001475,ENSGALG00000054420,ENSGALG00000010120
GO:0000768	syncytium formation by plasma membrane fusion	biological_process	0.0071565	0.41944	5	1389	34	15004	ENSGALG00000015464,ENSGALG00000000172,ENSGALG00000020067,ENSGALG00000008293,ENSGALG00000021520
GO:0006949	syncytium formation	biological_process	0.0071565	0.41944	5	1389	34	15004	ENSGALG00000015464,ENSGALG00000000172,ENSGALG00000020067,ENSGALG00000008293,ENSGALG00000021520
GO:0070192	chromosome organization involved in meiosis	biological_process	0.007216	0.42161	6	1389	48	15004	ENSGALG00000032664,ENSGALG00000036892,ENSGALG00000015691,ENSGALG00000008233,ENSGALG00000045889,ENSGALG00000037453
GO:0031012	extracellular matrix	cellular_component	0.0073252	0.42666	16	1389	219	15004	ENSGALG00000008298,ENSGALG00000038022,ENSGALG00000005797,ENSGALG00000016584,ENSGALG00000007837,ENSGALG00000015624,ENSGALG00000017046,ENSGALG00000001079,ENSGALG00000010346,ENSGALG00000008661,ENSGALG00000009626,ENSGALG00000033671,ENSGALG00000019060,ENSGALG00000000839,ENSGALG00000043185,ENSGALG00000011271
GO:0006790	sulfur compound metabolic process	biological_process	0.007383	0.42694	14	1389	197	15004	ENSGALG00000002479,ENSGALG00000010785,ENSGALG00000016430,ENSGALG00000009568,ENSGALG00000019175,ENSGALG00000033677,ENSGALG00000015961,ENSGALG00000027874,ENSGALG00000002358,ENSGALG00000007904,ENSGALG00000009700,ENSGALG00000015437,ENSGALG00000017291,ENSGALG00000016993
GO:0045839	negative regulation of mitotic nuclear division	biological_process	0.0073974	0.42694	5	1389	35	15004	ENSGALG00000015874,ENSGALG00000006110,ENSGALG00000014801,ENSGALG00000008233,ENSGALG00000036892
GO:0000910	cytokinesis	biological_process	0.0073983	0.42694	10	1389	111	15004	ENSGALG00000008188,ENSGALG00000001475,ENSGALG00000043642,ENSGALG00000009157,ENSGALG00000011476,ENSGALG00000004195,ENSGALG00000008095,ENSGALG00000005809,ENSGALG00000006110,ENSGALG00000033231
GO:0072047	proximal/distal pattern formation involved in nephron development	biological_process	0.0076277	0.43748	2	1389	5	15004	ENSGALG00000030991,ENSGALG00000013193
GO:0072081	specification of nephron tubule identity	biological_process	0.0076277	0.43748	2	1389	5	15004	ENSGALG00000030991,ENSGALG00000013193
GO:0051782	negative regulation of cell division	biological_process	0.0078183	0.44686	6	1389	49	15004	ENSGALG00000015874,ENSGALG00000006110,ENSGALG00000014801,ENSGALG00000008233,ENSGALG00000032398,ENSGALG00000036892
GO:0071241	cellular response to inorganic substance	biological_process	0.0078388	0.44686	9	1389	98	15004	ENSGALG00000005215,ENSGALG00000000172,ENSGALG00000009157,ENSGALG00000000608,ENSGALG00000010476,ENSGALG00000014994,ENSGALG00000010870,ENSGALG00000001316,ENSGALG00000028037
GO:0009117	nucleotide metabolic process	biological_process	0.007932	0.4508	22	1389	381	15004	ENSGALG00000007289,ENSGALG00000015961,ENSGALG00000033446,ENSGALG00000036625,ENSGALG00000001184,ENSGALG00000035334,ENSGALG00000008066,ENSGALG00000005961,ENSGALG00000008855,ENSGALG00000040035,ENSGALG00000025819,ENSGALG00000029319,ENSGALG00000010674,ENSGALG00000006431,ENSGALG00000032142,ENSGALG00000008098,ENSGALG00000038801,ENSGALG00000005789,ENSGALG00000008858,ENSGALG00000015437,ENSGALG00000006753,…
GO:0006820	anion transport	biological_process	0.0080635	0.45196	25	1389	422	15004	ENSGALG00000002015,ENSGALG00000034179,ENSGALG00000010614,ENSGALG00000002783,ENSGALG00000040553,ENSGALG00000007955,ENSGALG00000009545,ENSGALG00000009626,ENSGALG00000014695,ENSGALG00000008045,ENSGALG00000009395,ENSGALG00000016896,ENSGALG00000017032,ENSGALG00000033231,ENSGALG00000003553,ENSGALG00000015437,ENSGALG00000009505,ENSGALG00000029383,ENSGALG00000016979,ENSGALG00000008369,ENSGALG00000002321,…
GO:0007049	cell cycle	biological_process	0.0080664	0.45196	51	1389	1020	15004	ENSGALG00000042624,ENSGALG00000032664,ENSGALG00000004161,ENSGALG00000036892,ENSGALG00000002781,ENSGALG00000010769,ENSGALG00000014801,ENSGALG00000041988,ENSGALG00000016676,ENSGALG00000011683,ENSGALG00000013208,ENSGALG00000010870,ENSGALG00000008233,ENSGALG00000013420,ENSGALG00000006110,ENSGALG00000030597,ENSGALG00000003085,ENSGALG00000003033,ENSGALG00000013793,ENSGALG00000008095,ENSGALG00000008444,…
GO:0051536	iron-sulfur cluster binding	molecular_function	0.0080686	0.45196	6	1389	51	15004	ENSGALG00000008185,ENSGALG00000009703,ENSGALG00000025819,ENSGALG00000036625,ENSGALG00000011950,ENSGALG00000008701
GO:0051540	metal cluster binding	molecular_function	0.0080686	0.45196	6	1389	51	15004	ENSGALG00000036625,ENSGALG00000008701,ENSGALG00000011950,ENSGALG00000009703,ENSGALG00000008185,ENSGALG00000025819
GO:0030544	Hsp70 protein binding	molecular_function	0.008073	0.45196	4	1389	24	15004	ENSGALG00000009492,ENSGALG00000050086,ENSGALG00000003085,ENSGALG00000017120
GO:0071947	protein deubiquitination involved in ubiquitin-dependent protein catabolic process	biological_process	0.0081002	0.45214	2	1389	4	15004	ENSGALG00000003802,ENSGALG00000031474
GO:0046470	phosphatidylcholine metabolic process	biological_process	0.0081962	0.45614	4	1389	24	15004	ENSGALG00000039408,ENSGALG00000009505,ENSGALG00000041787,ENSGALG00000040553
GO:0043226	organelle	cellular_component	0.0083034	0.46074	303	1389	8083	15004	ENSGALG00000001184,ENSGALG00000009907,ENSGALG00000034493,ENSGALG00000006882,ENSGALG00000041043,ENSGALG00000031474,ENSGALG00000034054,ENSGALG00000002321,ENSGALG00000015783,ENSGALG00000017291,ENSGALG00000010286,ENSGALG00000037829,ENSGALG00000014765,ENSGALG00000003085,ENSGALG00000030597,ENSGALG00000024047,ENSGALG00000019060,ENSGALG00000052649,ENSGALG00000017272,ENSGALG00000007993,ENSGALG00000008088,…
GO:0051571	positive regulation of histone H3-K4 methylation	biological_process	0.0083762	0.46341	3	1389	11	15004	ENSGALG00000041461,ENSGALG00000013956,ENSGALG00000002781
GO:2000381	negative regulation of mesoderm development	biological_process	0.0084407	0.46476	2	1389	5	15004	ENSGALG00000009241,ENSGALG00000007324
GO:0005882	intermediate filament	cellular_component	0.0084799	0.46476	12	1389	212	15004	ENSGALG00000030629,ENSGALG00000038579,ENSGALG00000000470,ENSGALG00000012790,ENSGALG00000019718,ENSGALG00000002108,ENSGALG00000034054,ENSGALG00000032672,ENSGALG00000034349,ENSGALG00000024138,ENSGALG00000035916,ENSGALG00000014692
GO:0015908	fatty acid transport	biological_process	0.008481	0.46476	6	1389	54	15004	ENSGALG00000016896,ENSGALG00000002321,ENSGALG00000040553,ENSGALG00000009626,ENSGALG00000043064,ENSGALG00000009505
GO:0045837	negative regulation of membrane potential	biological_process	0.00853	0.46476	2	1389	5	15004	ENSGALG00000001640,ENSGALG00000010476
GO:0045143	homologous chromosome segregation	biological_process	0.0085367	0.46476	5	1389	37	15004	ENSGALG00000006110,ENSGALG00000011683,ENSGALG00000032664,ENSGALG00000037453,ENSGALG00000045889
GO:0045103	intermediate filament-based process	biological_process	0.0085872	0.46476	5	1389	35	15004	ENSGALG00000002108,ENSGALG00000030629,ENSGALG00000002277,ENSGALG00000000299,ENSGALG00000012790
GO:0045104	intermediate filament cytoskeleton organization	biological_process	0.0085872	0.46476	5	1389	35	15004	ENSGALG00000002108,ENSGALG00000030629,ENSGALG00000002277,ENSGALG00000012790,ENSGALG00000000299
GO:0033047	regulation of mitotic sister chromatid segregation	biological_process	0.0085989	0.46476	6	1389	49	15004	ENSGALG00000008233,ENSGALG00000036892,ENSGALG00000013208,ENSGALG00000015874,ENSGALG00000006110,ENSGALG00000014801
GO:0043168	anion binding	molecular_function	0.0086739	0.46747	95	1389	2096	15004	ENSGALG00000014765,ENSGALG00000008444,ENSGALG00000008850,ENSGALG00000003085,ENSGALG00000030597,ENSGALG00000004334,ENSGALG00000009395,ENSGALG00000015874,ENSGALG00000010785,ENSGALG00000008293,ENSGALG00000009170,ENSGALG00000002403,ENSGALG00000013167,ENSGALG00000003553,ENSGALG00000001316,ENSGALG00000012662,ENSGALG00000002891,ENSGALG00000002479,ENSGALG00000041988,ENSGALG00000014952,ENSGALG00000043064,…
GO:0006754	ATP biosynthetic process	biological_process	0.008709	0.46801	4	1389	28	15004	ENSGALG00000038801,ENSGALG00000001330,ENSGALG00000006753,ENSGALG00000033446
GO:0006112	energy reserve metabolic process	biological_process	0.0088339	0.47337	6	1389	51	15004	ENSGALG00000008855,ENSGALG00000042875,ENSGALG00000004801,ENSGALG00000006670,ENSGALG00000016655,ENSGALG00000016518
GO:0006084	acetyl-CoA metabolic process	biological_process	0.0089015	0.47563	4	1389	25	15004	ENSGALG00000016430,ENSGALG00000009700,ENSGALG00000015437,ENSGALG00000007904
GO:0072593	reactive oxygen species metabolic process	biological_process	0.0089546	0.47711	11	1389	143	15004	ENSGALG00000013420,ENSGALG00000010476,ENSGALG00000008701,ENSGALG00000009626,ENSGALG00000002781,ENSGALG00000008663,ENSGALG00000008293,ENSGALG00000015286,ENSGALG00000008661,ENSGALG00000008084,ENSGALG00000009700
GO:0016813	hydrolase activity, acting on carbon-nitrogen (but not peptide) bonds, in linear amidines	molecular_function	0.0091155	0.48431	2	1389	5	15004	ENSGALG00000008663,ENSGALG00000029212
GO:0006753	nucleoside phosphate metabolic process	biological_process	0.0091945	0.48629	22	1389	386	15004	ENSGALG00000008098,ENSGALG00000032142,ENSGALG00000006431,ENSGALG00000038801,ENSGALG00000001330,ENSGALG00000008858,ENSGALG00000005789,ENSGALG00000006753,ENSGALG00000015437,ENSGALG00000007289,ENSGALG00000015961,ENSGALG00000008855,ENSGALG00000008066,ENSGALG00000005961,ENSGALG00000040035,ENSGALG00000025819,ENSGALG00000029319,ENSGALG00000010674,ENSGALG00000033446,ENSGALG00000036625,ENSGALG00000001184,…
GO:0051352	negative regulation of ligase activity	biological_process	0.0092614	0.48629	5	1389	37	15004	ENSGALG00000036892,ENSGALG00000008233,ENSGALG00000015874,ENSGALG00000014801,ENSGALG00000006110
GO:0051444	negative regulation of ubiquitin-protein transferase activity	biological_process	0.0092614	0.48629	5	1389	37	15004	ENSGALG00000036892,ENSGALG00000008233,ENSGALG00000015874,ENSGALG00000014801,ENSGALG00000006110
GO:0030496	midbody	cellular_component	0.0092711	0.48629	9	1389	98	15004	ENSGALG00000003085,ENSGALG00000033231,ENSGALG00000006110,ENSGALG00000008095,ENSGALG00000004195,ENSGALG00000043642,ENSGALG00000009157,ENSGALG00000032398,ENSGALG00000013208
GO:0010754	negative regulation of cGMP-mediated signaling	biological_process	0.0093037	0.48629	2	1389	4	15004	ENSGALG00000009626,ENSGALG00000011537
GO:0033045	regulation of sister chromatid segregation	biological_process	0.0093251	0.48629	6	1389	50	15004	ENSGALG00000015874,ENSGALG00000014801,ENSGALG00000006110,ENSGALG00000036892,ENSGALG00000008233,ENSGALG00000013208
GO:0000794	condensed nuclear chromosome	cellular_component	0.0094157	0.48629	7	1389	67	15004	ENSGALG00000006110,ENSGALG00000014801,ENSGALG00000011683,ENSGALG00000008233,ENSGALG00000036892,ENSGALG00000008542,ENSGALG00000002781
GO:0006631	fatty acid metabolic process	biological_process	0.0094263	0.48629	14	1389	201	15004	ENSGALG00000002781,ENSGALG00000006689,ENSGALG00000040553,ENSGALG00000013568,ENSGALG00000008088,ENSGALG00000009505,ENSGALG00000016456,ENSGALG00000009700,ENSGALG00000006073,ENSGALG00000017316,ENSGALG00000002891,ENSGALG00000010785,ENSGALG00000007072,ENSGALG00000010769
GO:0004689	phosphorylase kinase activity	molecular_function	0.009443	0.48629	2	1389	4	15004	ENSGALG00000016518,ENSGALG00000004801
GO:0005964	phosphorylase kinase complex	cellular_component	0.009443	0.48629	2	1389	4	15004	ENSGALG00000004801,ENSGALG00000016518
GO:0070193	synaptonemal complex organization	biological_process	0.0094451	0.48629	3	1389	14	15004	ENSGALG00000045889,ENSGALG00000032664,ENSGALG00000006110
GO:0043149	stress fiber assembly	biological_process	0.0095474	0.48629	7	1389	66	15004	ENSGALG00000014687,ENSGALG00000000839,ENSGALG00000002198,ENSGALG00000010346,ENSGALG00000012732,ENSGALG00000001475,ENSGALG00000015377
GO:0006743	ubiquinone metabolic process	biological_process	0.0095986	0.48629	3	1389	15	15004	ENSGALG00000009082,ENSGALG00000001184,ENSGALG00000017282
GO:0006744	ubiquinone biosynthetic process	biological_process	0.0095986	0.48629	3	1389	15	15004	ENSGALG00000017282,ENSGALG00000001184,ENSGALG00000009082
GO:1901663	quinone biosynthetic process	biological_process	0.0095986	0.48629	3	1389	15	15004	ENSGALG00000017282,ENSGALG00000001184,ENSGALG00000009082
GO:0071680	response to indole-3-methanol	biological_process	0.0096118	0.48629	2	1389	4	15004	ENSGALG00000000608,ENSGALG00000002781
GO:0071681	cellular response to indole-3-methanol	biological_process	0.0096118	0.48629	2	1389	4	15004	ENSGALG00000000608,ENSGALG00000002781
GO:0046110	xanthine metabolic process	biological_process	0.0096194	0.48629	2	1389	4	15004	ENSGALG00000008701,ENSGALG00000008185
GO:0010038	response to metal ion	biological_process	0.0098082	0.4941	11	1389	140	15004	ENSGALG00000000608,ENSGALG00000010476,ENSGALG00000001316,ENSGALG00000014994,ENSGALG00000010870,ENSGALG00000028037,ENSGALG00000009626,ENSGALG00000000172,ENSGALG00000009157,ENSGALG00000009545,ENSGALG00000005215
GO:0071459	protein localization to chromosome, centromeric region	biological_process	0.0098268	0.4941	3	1389	13	15004	ENSGALG00000036892,ENSGALG00000015874,ENSGALG00000003085
GO:0046912	transferase activity, transferring acyl groups, acyl groups converted into alkyl on transfer	molecular_function	0.009917	0.49731	2	1389	5	15004	ENSGALG00000016875,ENSGALG00000030466
GO:0051303	establishment of chromosome localization	biological_process	0.010041	0.50168	6	1389	50	15004	ENSGALG00000013208,ENSGALG00000037453,ENSGALG00000045889,ENSGALG00000014801,ENSGALG00000032664,ENSGALG00000010120
GO:0050840	extracellular matrix binding	molecular_function	0.010058	0.50168	5	1389	37	15004	ENSGALG00000009626,ENSGALG00000009568,ENSGALG00000008661,ENSGALG00000015132,ENSGALG00000002655
GO:1901657	glycosyl compound metabolic process	biological_process	0.010514	0.52304	16	1389	262	15004	ENSGALG00000029319,ENSGALG00000025819,ENSGALG00000008066,ENSGALG00000035334,ENSGALG00000001184,ENSGALG00000036625,ENSGALG00000033446,ENSGALG00000033677,ENSGALG00000007289,ENSGALG00000001330,ENSGALG00000006753,ENSGALG00000005789,ENSGALG00000038801,ENSGALG00000032142,ENSGALG00000006431,ENSGALG00000002479
GO:0003402	planar cell polarity pathway involved in axis elongation	biological_process	0.01056	0.52395	2	1389	5	15004	ENSGALG00000009241,ENSGALG00000000839
GO:0031424	keratinization	biological_process	0.010774	0.53283	2	1389	5	15004	ENSGALG00000028115,ENSGALG00000003553
GO:0004738	pyruvate dehydrogenase activity	molecular_function	0.010821	0.53283	2	1389	5	15004	ENSGALG00000007904,ENSGALG00000016430
GO:0012501	programmed cell death	biological_process	0.010824	0.53283	47	1389	965	15004	ENSGALG00000009700,ENSGALG00000043033,ENSGALG00000010614,ENSGALG00000042875,ENSGALG00000013568,ENSGALG00000001640,ENSGALG00000028115,ENSGALG00000011099,ENSGALG00000007539,ENSGALG00000007324,ENSGALG00000029968,ENSGALG00000007821,ENSGALG00000002655,ENSGALG00000011009,ENSGALG00000030629,ENSGALG00000003922,ENSGALG00000007989,ENSGALG00000008661,ENSGALG00000010638,ENSGALG00000003818,ENSGALG00000044383,…
GO:0010738	regulation of protein kinase A signaling	biological_process	0.011036	0.5404	3	1389	14	15004	ENSGALG00000040035,ENSGALG00000036240,ENSGALG00000011537
GO:0044421	extracellular region part	cellular_component	0.01105	0.5404	42	1389	886	15004	ENSGALG00000017040,ENSGALG00000041347,ENSGALG00000004195,ENSGALG00000042875,ENSGALG00000011271,ENSGALG00000011355,ENSGALG00000011099,ENSGALG00000009870,ENSGALG00000008858,ENSGALG00000001079,ENSGALG00000007989,ENSGALG00000030502,ENSGALG00000038022,ENSGALG00000016584,ENSGALG00000033351,ENSGALG00000009568,ENSGALG00000012873,ENSGALG00000032161,ENSGALG00000046160,ENSGALG00000007837,ENSGALG00000041787,…
GO:0014704	intercalated disc	cellular_component	0.011064	0.5404	4	1389	24	15004	ENSGALG00000012790,ENSGALG00000015132,ENSGALG00000011009,ENSGALG00000002198
GO:0000819	sister chromatid segregation	biological_process	0.011124	0.54192	10	1389	118	15004	ENSGALG00000008233,ENSGALG00000013208,ENSGALG00000014425,ENSGALG00000010120,ENSGALG00000011683,ENSGALG00000015874,ENSGALG00000014801,ENSGALG00000036892,ENSGALG00000015691,ENSGALG00000006110
GO:0050000	chromosome localization	biological_process	0.011235	0.54588	6	1389	51	15004	ENSGALG00000010120,ENSGALG00000032664,ENSGALG00000014801,ENSGALG00000045889,ENSGALG00000037453,ENSGALG00000013208
GO:0090307	mitotic spindle assembly	biological_process	0.011325	0.54813	5	1389	38	15004	ENSGALG00000008095,ENSGALG00000004195,ENSGALG00000030597,ENSGALG00000033231,ENSGALG00000006110
GO:0001533	cornified envelope	cellular_component	0.011374	0.54813	2	1389	5	15004	ENSGALG00000002108,ENSGALG00000012790
GO:0007162	negative regulation of cell adhesion	biological_process	0.011414	0.54813	12	1389	156	15004	ENSGALG00000008014,ENSGALG00000009626,ENSGALG00000003169,ENSGALG00000000608,ENSGALG00000008306,ENSGALG00000038801,ENSGALG00000015132,ENSGALG00000001264,ENSGALG00000010158,ENSGALG00000015377,ENSGALG00000010638,ENSGALG00000042875
GO:0061004	pattern specification involved in kidney development	biological_process	0.011453	0.54813	2	1389	6	15004	ENSGALG00000013193,ENSGALG00000030991
GO:0072048	renal system pattern specification	biological_process	0.011453	0.54813	2	1389	6	15004	ENSGALG00000013193,ENSGALG00000030991
GO:0006936	muscle contraction	biological_process	0.011502	0.54813	12	1389	164	15004	ENSGALG00000003005,ENSGALG00000004376,ENSGALG00000002860,ENSGALG00000012790,ENSGALG00000050086,ENSGALG00000009400,ENSGALG00000000585,ENSGALG00000040035,ENSGALG00000003778,ENSGALG00000014952,ENSGALG00000014695,ENSGALG00000000302
GO:0031214	biomineral tissue development	biological_process	0.011563	0.54813	8	1389	91	15004	ENSGALG00000008014,ENSGALG00000000839,ENSGALG00000040035,ENSGALG00000038768,ENSGALG00000011046,ENSGALG00000008661,ENSGALG00000043185,ENSGALG00000010346
GO:0010257	NADH dehydrogenase complex assembly	biological_process	0.011592	0.54813	4	1389	33	15004	ENSGALG00000017282,ENSGALG00000009703,ENSGALG00000036659,ENSGALG00000006073
GO:0032981	mitochondrial respiratory chain complex I assembly	biological_process	0.011592	0.54813	4	1389	33	15004	ENSGALG00000009703,ENSGALG00000017282,ENSGALG00000036659,ENSGALG00000006073
GO:0097031	mitochondrial respiratory chain complex I biogenesis	biological_process	0.011592	0.54813	4	1389	33	15004	ENSGALG00000006073,ENSGALG00000036659,ENSGALG00000009703,ENSGALG00000017282
GO:0007010	cytoskeleton organization	biological_process	0.011603	0.54813	51	1389	1060	15004	ENSGALG00000012790,ENSGALG00000032664,ENSGALG00000042624,ENSGALG00000015377,ENSGALG00000010158,ENSGALG00000007993,ENSGALG00000025842,ENSGALG00000010346,ENSGALG00000041988,ENSGALG00000011683,ENSGALG00000014801,ENSGALG00000033405,ENSGALG00000008542,ENSGALG00000035916,ENSGALG00000012732,ENSGALG00000005249,ENSGALG00000013208,ENSGALG00000030597,ENSGALG00000027853,ENSGALG00000006110,ENSGALG00000004334,…
GO:0010838	positive regulation of keratinocyte proliferation	biological_process	0.011641	0.54858	2	1389	5	15004	ENSGALG00000003033,ENSGALG00000007324
GO:0090257	regulation of muscle system process	biological_process	0.011738	0.55056	10	1389	125	15004	ENSGALG00000012790,ENSGALG00000003005,ENSGALG00000004376,ENSGALG00000040035,ENSGALG00000003778,ENSGALG00000009400,ENSGALG00000050086,ENSGALG00000000172,ENSGALG00000021520,ENSGALG00000000302
GO:0050891	multicellular organismal water homeostasis	biological_process	0.011767	0.55056	4	1389	26	15004	ENSGALG00000001475,ENSGALG00000003553,ENSGALG00000007324,ENSGALG00000028115
GO:0045787	positive regulation of cell cycle	biological_process	0.011772	0.55056	14	1389	202	15004	ENSGALG00000000172,ENSGALG00000009157,ENSGALG00000014801,ENSGALG00000011099,ENSGALG00000034967,ENSGALG00000002107,ENSGALG00000033231,ENSGALG00000003085,ENSGALG00000032664,ENSGALG00000003033,ENSGALG00000008095,ENSGALG00000045889,ENSGALG00000013568,ENSGALG00000002781
GO:0043065	positive regulation of apoptotic process	biological_process	0.011846	0.55261	19	1389	311	15004	ENSGALG00000029968,ENSGALG00000009626,ENSGALG00000007324,ENSGALG00000009157,ENSGALG00000008701,ENSGALG00000011099,ENSGALG00000000839,ENSGALG00000009241,ENSGALG00000010476,ENSGALG00000042875,ENSGALG00000001640,ENSGALG00000013568,ENSGALG00000010870,ENSGALG00000038540,ENSGALG00000003922,ENSGALG00000007393,ENSGALG00000010638,ENSGALG00000044383,ENSGALG00000008661
GO:0031432	titin binding	molecular_function	0.011874	0.55261	2	1389	5	15004	ENSGALG00000007539,ENSGALG00000034107
GO:0045259	proton-transporting ATP synthase complex	cellular_component	0.012014	0.55648	3	1389	18	15004	ENSGALG00000006753,ENSGALG00000001330,ENSGALG00000038801
GO:0000278	mitotic cell cycle	biological_process	0.012017	0.55648	31	1389	566	15004	ENSGALG00000030597,ENSGALG00000003085,ENSGALG00000006110,ENSGALG00000004195,ENSGALG00000008095,ENSGALG00000031275,ENSGALG00000045889,ENSGALG00000008444,ENSGALG00000015691,ENSGALG00000014425,ENSGALG00000001475,ENSGALG00000015874,ENSGALG00000012199,ENSGALG00000009157,ENSGALG00000043938,ENSGALG00000008188,ENSGALG00000033231,ENSGALG00000042624,ENSGALG00000036892,ENSGALG00000004161,ENSGALG00000041988,…
GO:0005638	lamin filament	cellular_component	0.012223	0.56463	2	1389	5	15004	ENSGALG00000000470,ENSGALG00000014692
GO:0048869	cellular developmental process	biological_process	0.012303	0.56695	111	1389	2580	15004	ENSGALG00000031474,ENSGALG00000000172,ENSGALG00000042538,ENSGALG00000028037,ENSGALG00000016896,ENSGALG00000009509,ENSGALG00000034967,ENSGALG00000001264,ENSGALG00000043033,ENSGALG00000028115,ENSGALG00000013568,ENSGALG00000013999,ENSGALG00000005809,ENSGALG00000009492,ENSGALG00000040180,ENSGALG00000008014,ENSGALG00000017418,ENSGALG00000031301,ENSGALG00000005806,ENSGALG00000049848,ENSGALG00000011248,…
GO:1904666	regulation of ubiquitin protein ligase activity	biological_process	0.012358	0.56806	5	1389	40	15004	ENSGALG00000036892,ENSGALG00000008233,ENSGALG00000015874,ENSGALG00000014801,ENSGALG00000006110
GO:0043068	positive regulation of programmed cell death	biological_process	0.012394	0.56806	19	1389	312	15004	ENSGALG00000038540,ENSGALG00000010870,ENSGALG00000008661,ENSGALG00000010638,ENSGALG00000044383,ENSGALG00000007393,ENSGALG00000003922,ENSGALG00000009241,ENSGALG00000010476,ENSGALG00000000839,ENSGALG00000009626,ENSGALG00000007324,ENSGALG00000011099,ENSGALG00000008701,ENSGALG00000009157,ENSGALG00000029968,ENSGALG00000001640,ENSGALG00000042875,ENSGALG00000013568
GO:0007143	female meiotic division	biological_process	0.012418	0.56806	4	1389	25	15004	ENSGALG00000045889,ENSGALG00000003922,ENSGALG00000015874,ENSGALG00000006110
GO:0051784	negative regulation of nuclear division	biological_process	0.012454	0.56833	5	1389	40	15004	ENSGALG00000015874,ENSGALG00000014801,ENSGALG00000006110,ENSGALG00000036892,ENSGALG00000008233
GO:0060385	axonogenesis involved in innervation	biological_process	0.012629	0.57488	2	1389	5	15004	ENSGALG00000017418,ENSGALG00000006560
GO:0048752	semicircular canal morphogenesis	biological_process	0.012817	0.57974	2	1389	5	15004	ENSGALG00000043033,ENSGALG00000013568
GO:0008219	cell death	biological_process	0.012828	0.57974	50	1389	1052	15004	ENSGALG00000030629,ENSGALG00000005330,ENSGALG00000003922,ENSGALG00000003314,ENSGALG00000008661,ENSGALG00000007989,ENSGALG00000003818,ENSGALG00000044383,ENSGALG00000010638,ENSGALG00000008014,ENSGALG00000002980,ENSGALG00000010156,ENSGALG00000038540,ENSGALG00000009700,ENSGALG00000043033,ENSGALG00000001640,ENSGALG00000042875,ENSGALG00000028115,ENSGALG00000013568,ENSGALG00000010614,ENSGALG00000007324,…
GO:0016265	death	biological_process	0.012828	0.57974	50	1389	1052	15004	ENSGALG00000002980,ENSGALG00000008014,ENSGALG00000038540,ENSGALG00000010156,ENSGALG00000003922,ENSGALG00000003314,ENSGALG00000005330,ENSGALG00000030629,ENSGALG00000003818,ENSGALG00000010638,ENSGALG00000044383,ENSGALG00000007989,ENSGALG00000008661,ENSGALG00000029968,ENSGALG00000011099,ENSGALG00000007539,ENSGALG00000007324,ENSGALG00000002655,ENSGALG00000011009,ENSGALG00000007821,ENSGALG00000009700,…
GO:0051783	regulation of nuclear division	biological_process	0.012867	0.57979	10	1389	129	15004	ENSGALG00000002107,ENSGALG00000008233,ENSGALG00000013208,ENSGALG00000015874,ENSGALG00000014801,ENSGALG00000036892,ENSGALG00000032664,ENSGALG00000030597,ENSGALG00000042624,ENSGALG00000006110
GO:0048856	anatomical structure development	biological_process	0.012891	0.57979	139	1389	3323	15004	ENSGALG00000033405,ENSGALG00000010870,ENSGALG00000035557,ENSGALG00000002781,ENSGALG00000006689,ENSGALG00000012790,ENSGALG00000032664,ENSGALG00000015464,ENSGALG00000006560,ENSGALG00000012541,ENSGALG00000041263,ENSGALG00000009157,ENSGALG00000004304,ENSGALG00000009626,ENSGALG00000012704,ENSGALG00000013793,ENSGALG00000011046,ENSGALG00000016797,ENSGALG00000032398,ENSGALG00000039880,ENSGALG00000038801,…
GO:0045261	proton-transporting ATP synthase complex, catalytic core F(1)	cellular_component	0.013047	0.58458	2	1389	6	15004	ENSGALG00000038801,ENSGALG00000006753
GO:0015740	C4-dicarboxylate transport	biological_process	0.013063	0.58458	3	1389	14	15004	ENSGALG00000009545,ENSGALG00000029383,ENSGALG00000016979
GO:0035255	ionotropic glutamate receptor binding	molecular_function	0.013091	0.58458	3	1389	15	15004	ENSGALG00000004071,ENSGALG00000035804,ENSGALG00000035916
GO:0032502	developmental process	biological_process	0.013179	0.58679	149	1389	3605	15004	ENSGALG00000001773,ENSGALG00000003930,ENSGALG00000004508,ENSGALG00000024047,ENSGALG00000003085,ENSGALG00000009395,ENSGALG00000000839,ENSGALG00000009130,ENSGALG00000030372,ENSGALG00000010346,ENSGALG00000007993,ENSGALG00000011180,ENSGALG00000008306,ENSGALG00000035916,ENSGALG00000009302,ENSGALG00000043064,ENSGALG00000029264,ENSGALG00000014952,ENSGALG00000040180,ENSGALG00000013568,ENSGALG00000028037,…
GO:0015629	actin cytoskeleton	cellular_component	0.013207	0.58679	21	1389	341	15004	ENSGALG00000043642,ENSGALG00000000302,ENSGALG00000000608,ENSGALG00000014201,ENSGALG00000033405,ENSGALG00000029536,ENSGALG00000025842,ENSGALG00000008293,ENSGALG00000001121,ENSGALG00000042538,ENSGALG00000011476,ENSGALG00000015132,ENSGALG00000015358,ENSGALG00000007821,ENSGALG00000002790,ENSGALG00000041043,ENSGALG00000036441,ENSGALG00000002198,ENSGALG00000037726,ENSGALG00000004334,ENSGALG00000027853
GO:0003777	microtubule motor activity	molecular_function	0.013234	0.58679	8	1389	84	15004	ENSGALG00000008095,ENSGALG00000004195,ENSGALG00000030597,ENSGALG00000013208,ENSGALG00000036645,ENSGALG00000009722,ENSGALG00000005806,ENSGALG00000010120
GO:0048534	hematopoietic or lymphoid organ development	biological_process	0.0133	0.58832	29	1389	530	15004	ENSGALG00000010638,ENSGALG00000008293,ENSGALG00000038768,ENSGALG00000004161,ENSGALG00000011248,ENSGALG00000003922,ENSGALG00000029197,ENSGALG00000010870,ENSGALG00000038540,ENSGALG00000008306,ENSGALG00000008014,ENSGALG00000043642,ENSGALG00000002980,ENSGALG00000035557,ENSGALG00000013956,ENSGALG00000008298,ENSGALG00000042875,ENSGALG00000009400,ENSGALG00000011046,ENSGALG00000009492,ENSGALG00000040180,…
GO:0098687	chromosomal region	cellular_component	0.013352	0.58919	14	1389	198	15004	ENSGALG00000011683,ENSGALG00000015874,ENSGALG00000010120,ENSGALG00000008014,ENSGALG00000014425,ENSGALG00000014801,ENSGALG00000009722,ENSGALG00000008233,ENSGALG00000037453,ENSGALG00000013208,ENSGALG00000004687,ENSGALG00000006110,ENSGALG00000036892,ENSGALG00000013494
GO:0042181	ketone biosynthetic process	biological_process	0.013477	0.59276	4	1389	29	15004	ENSGALG00000017282,ENSGALG00000009082,ENSGALG00000005215,ENSGALG00000001184
GO:0005694	chromosome	cellular_component	0.013496	0.59276	34	1389	656	15004	ENSGALG00000004687,ENSGALG00000037453,ENSGALG00000009722,ENSGALG00000027064,ENSGALG00000010120,ENSGALG00000000708,ENSGALG00000008014,ENSGALG00000013494,ENSGALG00000003922,ENSGALG00000031571,ENSGALG00000007324,ENSGALG00000007539,ENSGALG00000055014,ENSGALG00000012199,ENSGALG00000042875,ENSGALG00000034271,ENSGALG00000013208,ENSGALG00000010870,ENSGALG00000008233,ENSGALG00000008542,ENSGALG00000014801,…
GO:0005776	autophagosome	cellular_component	0.013899	0.60846	6	1389	55	15004	ENSGALG00000040212,ENSGALG00000038721,ENSGALG00000014723,ENSGALG00000035804,ENSGALG00000029536,ENSGALG00000002403
GO:0031032	actomyosin structure organization	biological_process	0.013918	0.60846	11	1389	142	15004	ENSGALG00000012732,ENSGALG00000002198,ENSGALG00000000839,ENSGALG00000009157,ENSGALG00000001475,ENSGALG00000010346,ENSGALG00000008095,ENSGALG00000014687,ENSGALG00000033231,ENSGALG00000004334,ENSGALG00000015377
GO:0030282	bone mineralization	biological_process	0.01406	0.61158	7	1389	76	15004	ENSGALG00000010346,ENSGALG00000008661,ENSGALG00000043185,ENSGALG00000011046,ENSGALG00000000839,ENSGALG00000038768,ENSGALG00000040035
GO:0043616	keratinocyte proliferation	biological_process	0.014061	0.61158	4	1389	27	15004	ENSGALG00000028115,ENSGALG00000003033,ENSGALG00000027374,ENSGALG00000007324
GO:0045111	intermediate filament cytoskeleton	cellular_component	0.014087	0.61158	13	1389	240	15004	ENSGALG00000019718,ENSGALG00000002108,ENSGALG00000034054,ENSGALG00000015377,ENSGALG00000030629,ENSGALG00000038579,ENSGALG00000000470,ENSGALG00000012790,ENSGALG00000034349,ENSGALG00000035916,ENSGALG00000024138,ENSGALG00000014692,ENSGALG00000032672
GO:0055089	fatty acid homeostasis	biological_process	0.014162	0.61342	2	1389	6	15004	ENSGALG00000043064,ENSGALG00000007484
GO:0010639	negative regulation of organelle organization	biological_process	0.014221	0.61455	16	1389	241	15004	ENSGALG00000014801,ENSGALG00000037453,ENSGALG00000008233,ENSGALG00000008542,ENSGALG00000010158,ENSGALG00000015377,ENSGALG00000032664,ENSGALG00000010311,ENSGALG00000002781,ENSGALG00000036892,ENSGALG00000041461,ENSGALG00000015874,ENSGALG00000001475,ENSGALG00000010476,ENSGALG00000006110,ENSGALG00000027853
GO:0051764	actin crosslink formation	biological_process	0.014396	0.62016	2	1389	6	15004	ENSGALG00000042538,ENSGALG00000037726
GO:0034112	positive regulation of homotypic cell-cell adhesion	biological_process	0.014417	0.62016	8	1389	94	15004	ENSGALG00000010156,ENSGALG00000009870,ENSGALG00000007821,ENSGALG00000038540,ENSGALG00000003169,ENSGALG00000013956,ENSGALG00000013568,ENSGALG00000042875
GO:0006145	purine nucleobase catabolic process	biological_process	0.014516	0.623	2	1389	5	15004	ENSGALG00000008185,ENSGALG00000008701
GO:0007100	mitotic centrosome separation	biological_process	0.014724	0.62903	3	1389	15	15004	ENSGALG00000002107,ENSGALG00000042624,ENSGALG00000030597
GO:0051299	centrosome separation	biological_process	0.014724	0.62903	3	1389	15	15004	ENSGALG00000042624,ENSGALG00000030597,ENSGALG00000002107
GO:0010171	body morphogenesis	biological_process	0.014804	0.62981	5	1389	40	15004	ENSGALG00000033880,ENSGALG00000015377,ENSGALG00000001079,ENSGALG00000010346,ENSGALG00000000839
GO:0043921	modulation by host of viral transcription	biological_process	0.014876	0.62981	3	1389	15	15004	ENSGALG00000006673,ENSGALG00000010870,ENSGALG00000000708
GO:0052312	modulation of transcription in other organism involved in symbiotic interaction	biological_process	0.014876	0.62981	3	1389	15	15004	ENSGALG00000000708,ENSGALG00000010870,ENSGALG00000006673
GO:0052472	modulation by host of symbiont transcription	biological_process	0.014876	0.62981	3	1389	15	15004	ENSGALG00000000708,ENSGALG00000006673,ENSGALG00000010870
GO:0008627	intrinsic apoptotic signaling pathway in response to osmotic stress	biological_process	0.014955	0.63171	2	1389	5	15004	ENSGALG00000011009,ENSGALG00000010638
GO:0007088	regulation of mitotic nuclear division	biological_process	0.015173	0.63756	9	1389	112	15004	ENSGALG00000015874,ENSGALG00000014801,ENSGALG00000008233,ENSGALG00000002107,ENSGALG00000013208,ENSGALG00000030597,ENSGALG00000006110,ENSGALG00000042624,ENSGALG00000036892
GO:2000615	regulation of histone H3-K9 acetylation	biological_process	0.015185	0.63756	2	1389	5	15004	ENSGALG00000002781,ENSGALG00000008014
GO:1903039	positive regulation of leukocyte cell-cell adhesion	biological_process	0.015195	0.63756	8	1389	95	15004	ENSGALG00000010156,ENSGALG00000009870,ENSGALG00000007821,ENSGALG00000038540,ENSGALG00000003169,ENSGALG00000013956,ENSGALG00000042875,ENSGALG00000013568
GO:0008093	cytoskeletal adaptor activity	molecular_function	0.015312	0.64102	2	1389	5	15004	ENSGALG00000005249,ENSGALG00000042538
GO:0051754	meiotic sister chromatid cohesion, centromeric	biological_process	0.015367	0.6419	2	1389	5	15004	ENSGALG00000008233,ENSGALG00000036892
GO:0014744	positive regulation of muscle adaptation	biological_process	0.015491	0.64387	2	1389	6	15004	ENSGALG00000000172,ENSGALG00000021520
GO:0043649	dicarboxylic acid catabolic process	biological_process	0.015519	0.64387	2	1389	6	15004	ENSGALG00000007484,ENSGALG00000002321
GO:0070167	regulation of biomineral tissue development	biological_process	0.015524	0.64387	6	1389	60	15004	ENSGALG00000038768,ENSGALG00000040035,ENSGALG00000010346,ENSGALG00000043185,ENSGALG00000008661,ENSGALG00000008014
GO:0070507	regulation of microtubule cytoskeleton organization	biological_process	0.015552	0.64387	11	1389	142	15004	ENSGALG00000030597,ENSGALG00000042624,ENSGALG00000015377,ENSGALG00000006110,ENSGALG00000033231,ENSGALG00000010311,ENSGALG00000001475,ENSGALG00000009157,ENSGALG00000002107,ENSGALG00000005249,ENSGALG00000008188
GO:0044815	DNA packaging complex	cellular_component	0.015594	0.64421	6	1389	74	15004	ENSGALG00000015691,ENSGALG00000031571,ENSGALG00000052649,ENSGALG00000014425,ENSGALG00000055014,ENSGALG00000027064
GO:0005178	integrin binding	molecular_function	0.016078	0.66123	7	1389	71	15004	ENSGALG00000016584,ENSGALG00000011099,ENSGALG00000009626,ENSGALG00000002655,ENSGALG00000017272,ENSGALG00000042875,ENSGALG00000008661
GO:0006461	protein complex assembly	biological_process	0.016115	0.66123	44	1389	910	15004	ENSGALG00000017272,ENSGALG00000003778,ENSGALG00000002403,ENSGALG00000010158,ENSGALG00000010870,ENSGALG00000009703,ENSGALG00000008542,ENSGALG00000013208,ENSGALG00000006073,ENSGALG00000011683,ENSGALG00000002479,ENSGALG00000008095,ENSGALG00000029319,ENSGALG00000036659,ENSGALG00000030597,ENSGALG00000027853,ENSGALG00000006110,ENSGALG00000035334,ENSGALG00000052649,ENSGALG00000016875,ENSGALG00000011476,…
GO:0070271	protein complex biogenesis	biological_process	0.016115	0.66123	44	1389	910	15004	ENSGALG00000037726,ENSGALG00000008066,ENSGALG00000004195,ENSGALG00000042875,ENSGALG00000001475,ENSGALG00000042538,ENSGALG00000007324,ENSGALG00000016937,ENSGALG00000039751,ENSGALG00000001975,ENSGALG00000004376,ENSGALG00000033231,ENSGALG00000013494,ENSGALG00000029536,ENSGALG00000010311,ENSGALG00000008014,ENSGALG00000032398,ENSGALG00000005412,ENSGALG00000017282,ENSGALG00000004687,ENSGALG00000041760,…
GO:0000226	microtubule cytoskeleton organization	biological_process	0.016164	0.66123	25	1389	432	15004	ENSGALG00000041988,ENSGALG00000010120,ENSGALG00000011683,ENSGALG00000014801,ENSGALG00000005806,ENSGALG00000032398,ENSGALG00000002107,ENSGALG00000013208,ENSGALG00000005249,ENSGALG00000032664,ENSGALG00000033231,ENSGALG00000015377,ENSGALG00000042624,ENSGALG00000010311,ENSGALG00000007993,ENSGALG00000013776,ENSGALG00000001475,ENSGALG00000009157,ENSGALG00000008188,ENSGALG00000030597,ENSGALG00000006110,…
GO:0006793	phosphorus metabolic process	biological_process	0.016183	0.66123	95	1389	2210	15004	ENSGALG00000033446,ENSGALG00000001184,ENSGALG00000034493,ENSGALG00000043033,ENSGALG00000016456,ENSGALG00000028402,ENSGALG00000009700,ENSGALG00000028115,ENSGALG00000015602,ENSGALG00000035237,ENSGALG00000002840,ENSGALG00000007289,ENSGALG00000005789,ENSGALG00000011248,ENSGALG00000017291,ENSGALG00000010638,ENSGALG00000014477,ENSGALG00000016430,ENSGALG00000009082,ENSGALG00000016518,ENSGALG00000006431,…
GO:1901099	negative regulation of signal transduction in absence of ligand	biological_process	0.016413	0.66773	3	1389	16	15004	ENSGALG00000044383,ENSGALG00000004508,ENSGALG00000043033
GO:2001240	negative regulation of extrinsic apoptotic signaling pathway in absence of ligand	biological_process	0.016413	0.66773	3	1389	16	15004	ENSGALG00000044383,ENSGALG00000004508,ENSGALG00000043033
GO:0015631	tubulin binding	molecular_function	0.016508	0.66864	16	1389	241	15004	ENSGALG00000001475,ENSGALG00000008188,ENSGALG00000036645,ENSGALG00000006110,ENSGALG00000030597,ENSGALG00000008850,ENSGALG00000004195,ENSGALG00000008095,ENSGALG00000010120,ENSGALG00000015528,ENSGALG00000013208,ENSGALG00000005806,ENSGALG00000033231,ENSGALG00000010311,ENSGALG00000007593,ENSGALG00000038721
GO:0021636	trigeminal nerve morphogenesis	biological_process	0.016542	0.66864	2	1389	5	15004	ENSGALG00000006560,ENSGALG00000015132
GO:0021637	trigeminal nerve structural organization	biological_process	0.016542	0.66864	2	1389	5	15004	ENSGALG00000015132,ENSGALG00000006560
GO:0048731	system development	biological_process	0.016725	0.67456	116	1389	2733	15004	ENSGALG00000002473,ENSGALG00000042875,ENSGALG00000007539,ENSGALG00000013134,ENSGALG00000007324,ENSGALG00000011355,ENSGALG00000001475,ENSGALG00000009870,ENSGALG00000007821,ENSGALG00000002655,ENSGALG00000011009,ENSGALG00000029197,ENSGALG00000003922,ENSGALG00000027874,ENSGALG00000001079,ENSGALG00000010311,ENSGALG00000008661,ENSGALG00000014687,ENSGALG00000003818,ENSGALG00000013193,ENSGALG00000012873,…
GO:0009437	carnitine metabolic process	biological_process	0.016833	0.67746	2	1389	6	15004	ENSGALG00000013297,ENSGALG00000037443
GO:0045739	positive regulation of DNA repair	biological_process	0.016885	0.67762	5	1389	40	15004	ENSGALG00000042875,ENSGALG00000013420,ENSGALG00000002781,ENSGALG00000043033,ENSGALG00000004508
GO:0005539	glycosaminoglycan binding	molecular_function	0.016916	0.67762	9	1389	109	15004	ENSGALG00000042289,ENSGALG00000009601,ENSGALG00000008661,ENSGALG00000009568,ENSGALG00000009626,ENSGALG00000032882,ENSGALG00000039080,ENSGALG00000017046,ENSGALG00000015624
GO:0009065	glutamine family amino acid catabolic process	biological_process	0.01698	0.67762	3	1389	16	15004	ENSGALG00000007484,ENSGALG00000002321,ENSGALG00000008663
GO:0030141	secretory granule	cellular_component	0.016981	0.67762	10	1389	133	15004	ENSGALG00000009626,ENSGALG00000014994,ENSGALG00000009509,ENSGALG00000016896,ENSGALG00000008188,ENSGALG00000003553,ENSGALG00000017272,ENSGALG00000006689,ENSGALG00000000249,ENSGALG00000011046
GO:0030104	water homeostasis	biological_process	0.017072	0.67979	4	1389	29	15004	ENSGALG00000028115,ENSGALG00000001475,ENSGALG00000003553,ENSGALG00000007324
GO:0000228	nuclear chromosome	cellular_component	0.017135	0.68086	21	1389	360	15004	ENSGALG00000007324,ENSGALG00000004304,ENSGALG00000012199,ENSGALG00000031571,ENSGALG00000006110,ENSGALG00000034271,ENSGALG00000042875,ENSGALG00000015691,ENSGALG00000014801,ENSGALG00000000708,ENSGALG00000008014,ENSGALG00000011683,ENSGALG00000037453,ENSGALG00000008233,ENSGALG00000010870,ENSGALG00000008542,ENSGALG00000007393,ENSGALG00000032664,ENSGALG00000003922,ENSGALG00000036892,ENSGALG00000002781
GO:0051492	regulation of stress fiber assembly	biological_process	0.017185	0.68141	6	1389	58	15004	ENSGALG00000002198,ENSGALG00000000839,ENSGALG00000014687,ENSGALG00000010346,ENSGALG00000001475,ENSGALG00000015377
GO:0050679	positive regulation of epithelial cell proliferation	biological_process	0.017237	0.68161	8	1389	95	15004	ENSGALG00000043033,ENSGALG00000013568,ENSGALG00000013604,ENSGALG00000003033,ENSGALG00000007324,ENSGALG00000020067,ENSGALG00000010870,ENSGALG00000003374
GO:0000421	autophagosome membrane	cellular_component	0.01727	0.68161	3	1389	16	15004	ENSGALG00000002403,ENSGALG00000038721,ENSGALG00000014723
GO:0006163	purine nucleotide metabolic process	biological_process	0.017327	0.68161	16	1389	272	15004	ENSGALG00000001330,ENSGALG00000005789,ENSGALG00000006753,ENSGALG00000032142,ENSGALG00000006431,ENSGALG00000038801,ENSGALG00000040035,ENSGALG00000008066,ENSGALG00000005961,ENSGALG00000029319,ENSGALG00000025819,ENSGALG00000001184,ENSGALG00000036625,ENSGALG00000033446,ENSGALG00000035334,ENSGALG00000007289
GO:0006937	regulation of muscle contraction	biological_process	0.017356	0.68161	8	1389	95	15004	ENSGALG00000000302,ENSGALG00000050086,ENSGALG00000009400,ENSGALG00000003778,ENSGALG00000040035,ENSGALG00000004376,ENSGALG00000003005,ENSGALG00000012790
GO:0051592	response to calcium ion	biological_process	0.017372	0.68161	7	1389	77	15004	ENSGALG00000009157,ENSGALG00000009626,ENSGALG00000028037,ENSGALG00000001316,ENSGALG00000014994,ENSGALG00000009545,ENSGALG00000010870
GO:0000096	sulfur amino acid metabolic process	biological_process	0.01742	0.68206	4	1389	29	15004	ENSGALG00000033677,ENSGALG00000019175,ENSGALG00000002358,ENSGALG00000002479
GO:0032506	cytokinetic process	biological_process	0.017461	0.68224	3	1389	16	15004	ENSGALG00000009157,ENSGALG00000033231,ENSGALG00000008095
GO:0008017	microtubule binding	molecular_function	0.017521	0.68316	13	1389	180	15004	ENSGALG00000013208,ENSGALG00000036645,ENSGALG00000005806,ENSGALG00000010120,ENSGALG00000015528,ENSGALG00000010311,ENSGALG00000004195,ENSGALG00000008095,ENSGALG00000007593,ENSGALG00000038721,ENSGALG00000033231,ENSGALG00000006110,ENSGALG00000030597
GO:0005615	extracellular space	cellular_component	0.017668	0.68749	35	1389	749	15004	ENSGALG00000008858,ENSGALG00000001079,ENSGALG00000030502,ENSGALG00000007989,ENSGALG00000009568,ENSGALG00000012873,ENSGALG00000038022,ENSGALG00000033351,ENSGALG00000041787,ENSGALG00000046160,ENSGALG00000032161,ENSGALG00000017040,ENSGALG00000042875,ENSGALG00000011099,ENSGALG00000011355,ENSGALG00000009870,ENSGALG00000040426,ENSGALG00000010346,ENSGALG00000038768,ENSGALG00000008298,ENSGALG00000043064,…
GO:0009069	serine family amino acid metabolic process	biological_process	0.017815	0.69178	4	1389	31	15004	ENSGALG00000002638,ENSGALG00000002358,ENSGALG00000033677,ENSGALG00000019175
GO:0072686	mitotic spindle	cellular_component	0.01786	0.69206	7	1389	72	15004	ENSGALG00000003085,ENSGALG00000030597,ENSGALG00000033231,ENSGALG00000009157,ENSGALG00000008095,ENSGALG00000032398,ENSGALG00000013208
GO:0030155	regulation of cell adhesion	biological_process	0.018119	0.69765	23	1389	400	15004	ENSGALG00000038540,ENSGALG00000012662,ENSGALG00000010156,ENSGALG00000038801,ENSGALG00000008306,ENSGALG00000000608,ENSGALG00000016584,ENSGALG00000008014,ENSGALG00000013956,ENSGALG00000014687,ENSGALG00000010638,ENSGALG00000008661,ENSGALG00000015377,ENSGALG00000010158,ENSGALG00000002655,ENSGALG00000003169,ENSGALG00000015132,ENSGALG00000009870,ENSGALG00000007821,ENSGALG00000009626,ENSGALG00000013568,…
GO:0060395	SMAD protein signal transduction	biological_process	0.018129	0.69765	5	1389	45	15004	ENSGALG00000010346,ENSGALG00000009170,ENSGALG00000039595,ENSGALG00000028037,ENSGALG00000010870
GO:0016702	oxidoreductase activity, acting on single donors with incorporation of molecular oxygen, incorporation of two atoms of oxygen	molecular_function	0.018175	0.69765	3	1389	17	15004	ENSGALG00000013297,ENSGALG00000004343,ENSGALG00000002358
GO:0043228	non-membrane-bounded organelle	cellular_component	0.018208	0.69765	115	1389	2799	15004	ENSGALG00000041043,ENSGALG00000007289,ENSGALG00000014692,ENSGALG00000055014,ENSGALG00000042538,ENSGALG00000032672,ENSGALG00000005809,ENSGALG00000002108,ENSGALG00000031275,ENSGALG00000034271,ENSGALG00000004719,ENSGALG00000005806,ENSGALG00000002107,ENSGALG00000037453,ENSGALG00000010120,ENSGALG00000000708,ENSGALG00000008014,ENSGALG00000013776,ENSGALG00000034054,ENSGALG00000033231,ENSGALG00000005330,…
GO:0043232	intracellular non-membrane-bounded organelle	cellular_component	0.018208	0.69765	115	1389	2799	15004	ENSGALG00000010311,ENSGALG00000029536,ENSGALG00000015286,ENSGALG00000013494,ENSGALG00000001121,ENSGALG00000030629,ENSGALG00000003314,ENSGALG00000003922,ENSGALG00000000470,ENSGALG00000038579,ENSGALG00000004687,ENSGALG00000041760,ENSGALG00000000608,ENSGALG00000038801,ENSGALG00000000302,ENSGALG00000014201,ENSGALG00000009722,ENSGALG00000032398,ENSGALG00000027064,ENSGALG00000043642,ENSGALG00000042875,…
GO:0008284	positive regulation of cell proliferation	biological_process	0.018307	0.69765	25	1389	466	15004	ENSGALG00000013604,ENSGALG00000010346,ENSGALG00000015360,ENSGALG00000008661,ENSGALG00000014687,ENSGALG00000043064,ENSGALG00000002980,ENSGALG00000043642,ENSGALG00000033351,ENSGALG00000003374,ENSGALG00000013420,ENSGALG00000020067,ENSGALG00000032398,ENSGALG00000010870,ENSGALG00000001841,ENSGALG00000043033,ENSGALG00000003033,ENSGALG00000013568,ENSGALG00000042875,ENSGALG00000009626,ENSGALG00000007324,…
GO:0007196	adenylate cyclase-inhibiting G-protein coupled glutamate receptor signaling pathway	biological_process	0.018329	0.69765	2	1389	6	15004	ENSGALG00000002840,ENSGALG00000037841
GO:1902589	single-organism organelle organization	biological_process	0.018335	0.69765	82	1389	1835	15004	ENSGALG00000002790,ENSGALG00000014723,ENSGALG00000016937,ENSGALG00000002198,ENSGALG00000002277,ENSGALG00000001475,ENSGALG00000004195,ENSGALG00000035804,ENSGALG00000045889,ENSGALG00000037726,ENSGALG00000032398,ENSGALG00000014201,ENSGALG00000005412,ENSGALG00000013956,ENSGALG00000008419,ENSGALG00000029536,ENSGALG00000010311,ENSGALG00000038721,ENSGALG00000014687,ENSGALG00000030629,ENSGALG00000003922,…
GO:0005751	mitochondrial respiratory chain complex IV	cellular_component	0.018339	0.69765	2	1389	8	15004	ENSGALG00000025819,ENSGALG00000032142
GO:0043589	skin morphogenesis	biological_process	0.018391	0.69823	2	1389	6	15004	ENSGALG00000007324,ENSGALG00000000839
GO:0002520	immune system development	biological_process	0.018508	0.70125	30	1389	565	15004	ENSGALG00000008306,ENSGALG00000010870,ENSGALG00000038540,ENSGALG00000013956,ENSGALG00000008298,ENSGALG00000035557,ENSGALG00000010748,ENSGALG00000002980,ENSGALG00000008014,ENSGALG00000043642,ENSGALG00000004161,ENSGALG00000038768,ENSGALG00000010638,ENSGALG00000008293,ENSGALG00000029197,ENSGALG00000003922,ENSGALG00000011248,ENSGALG00000009870,ENSGALG00000012541,ENSGALG00000009241,ENSGALG00000007821,…
GO:0014819	regulation of skeletal muscle contraction	biological_process	0.018741	0.70559	2	1389	6	15004	ENSGALG00000004376,ENSGALG00000009400
GO:0051103	DNA ligation involved in DNA repair	biological_process	0.018798	0.70559	2	1389	6	15004	ENSGALG00000042875,ENSGALG00000043938
GO:0008283	cell proliferation	biological_process	0.018801	0.70559	50	1389	1073	15004	ENSGALG00000011248,ENSGALG00000001079,ENSGALG00000043754,ENSGALG00000033231,ENSGALG00000014687,ENSGALG00000010638,ENSGALG00000008661,ENSGALG00000002980,ENSGALG00000033351,ENSGALG00000043642,ENSGALG00000008014,ENSGALG00000012873,ENSGALG00000020067,ENSGALG00000032398,ENSGALG00000038540,ENSGALG00000010156,ENSGALG00000021017,ENSGALG00000043033,ENSGALG00000042875,ENSGALG00000028115,ENSGALG00000013568,…
GO:0051321	meiotic cell cycle	biological_process	0.018924	0.70559	11	1389	151	15004	ENSGALG00000011683,ENSGALG00000015874,ENSGALG00000032398,ENSGALG00000008233,ENSGALG00000037453,ENSGALG00000003922,ENSGALG00000032664,ENSGALG00000006110,ENSGALG00000015691,ENSGALG00000036892,ENSGALG00000045889
GO:1901096	regulation of autophagosome maturation	biological_process	0.01894	0.70559	2	1389	6	15004	ENSGALG00000040212,ENSGALG00000040035
GO:0044427	chromosomal part	cellular_component	0.018972	0.70559	31	1389	603	15004	ENSGALG00000013208,ENSGALG00000004687,ENSGALG00000009722,ENSGALG00000037453,ENSGALG00000008233,ENSGALG00000010870,ENSGALG00000014801,ENSGALG00000027064,ENSGALG00000011683,ENSGALG00000010120,ENSGALG00000000708,ENSGALG00000008014,ENSGALG00000013494,ENSGALG00000036892,ENSGALG00000002781,ENSGALG00000007393,ENSGALG00000032664,ENSGALG00000031571,ENSGALG00000029212,ENSGALG00000007539,ENSGALG00000004304,…
GO:0008137	NADH dehydrogenase (ubiquinone) activity	molecular_function	0.018974	0.70559	3	1389	22	15004	ENSGALG00000008084,ENSGALG00000036625,ENSGALG00000009703
GO:0050136	NADH dehydrogenase (quinone) activity	molecular_function	0.018974	0.70559	3	1389	22	15004	ENSGALG00000008084,ENSGALG00000036625,ENSGALG00000009703
GO:0009127	purine nucleoside monophosphate biosynthetic process	biological_process	0.019021	0.70559	5	1389	50	15004	ENSGALG00000001330,ENSGALG00000005961,ENSGALG00000038801,ENSGALG00000033446,ENSGALG00000006753
GO:0030097	hemopoiesis	biological_process	0.019071	0.70559	27	1389	498	15004	ENSGALG00000001841,ENSGALG00000042875,ENSGALG00000009492,ENSGALG00000040180,ENSGALG00000009400,ENSGALG00000011046,ENSGALG00000028037,ENSGALG00000003169,ENSGALG00000012541,ENSGALG00000009870,ENSGALG00000009241,ENSGALG00000009509,ENSGALG00000007821,ENSGALG00000003922,ENSGALG00000011248,ENSGALG00000029197,ENSGALG00000038768,ENSGALG00000008293,ENSGALG00000010638,ENSGALG00000002980,ENSGALG00000043642,…
GO:0090068	positive regulation of cell cycle process	biological_process	0.019079	0.70559	11	1389	153	15004	ENSGALG00000033231,ENSGALG00000003085,ENSGALG00000032664,ENSGALG00000003033,ENSGALG00000008095,ENSGALG00000002781,ENSGALG00000000172,ENSGALG00000009157,ENSGALG00000014801,ENSGALG00000011099,ENSGALG00000002107
GO:0016321	female meiosis chromosome segregation	biological_process	0.019138	0.70559	2	1389	6	15004	ENSGALG00000006110,ENSGALG00000015874
GO:0006812	cation transport	biological_process	0.019145	0.70559	36	1389	724	15004	ENSGALG00000006753,ENSGALG00000002893,ENSGALG00000001330,ENSGALG00000003778,ENSGALG00000050086,ENSGALG00000013604,ENSGALG00000002207,ENSGALG00000041791,ENSGALG00000032142,ENSGALG00000009703,ENSGALG00000032718,ENSGALG00000034179,ENSGALG00000002015,ENSGALG00000035334,ENSGALG00000040035,ENSGALG00000009400,ENSGALG00000010672,ENSGALG00000042134,ENSGALG00000011671,ENSGALG00000008045,ENSGALG00000039751,…
GO:0010739	positive regulation of protein kinase A signaling	biological_process	0.019149	0.70559	2	1389	7	15004	ENSGALG00000036240,ENSGALG00000040035
GO:0030501	positive regulation of bone mineralization	biological_process	0.019312	0.7102	4	1389	31	15004	ENSGALG00000040035,ENSGALG00000038768,ENSGALG00000008661,ENSGALG00000010346
GO:0006995	cellular response to nitrogen starvation	biological_process	0.019425	0.71146	2	1389	8	15004	ENSGALG00000038721,ENSGALG00000014723
GO:0043562	cellular response to nitrogen levels	biological_process	0.019425	0.71146	2	1389	8	15004	ENSGALG00000038721,ENSGALG00000014723
GO:1901661	quinone metabolic process	biological_process	0.019477	0.71146	3	1389	19	15004	ENSGALG00000017282,ENSGALG00000009082,ENSGALG00000001184
GO:2001237	negative regulation of extrinsic apoptotic signaling pathway	biological_process	0.019498	0.71146	6	1389	60	15004	ENSGALG00000004508,ENSGALG00000043033,ENSGALG00000002781,ENSGALG00000002655,ENSGALG00000044383,ENSGALG00000009241
GO:1901564	organonitrogen compound metabolic process	biological_process	0.019587	0.71331	57	1389	1315	15004	ENSGALG00000008663,ENSGALG00000001330,ENSGALG00000015002,ENSGALG00000009505,ENSGALG00000010200,ENSGALG00000007082,ENSGALG00000039408,ENSGALG00000006753,ENSGALG00000015437,ENSGALG00000032142,ENSGALG00000008098,ENSGALG00000009634,ENSGALG00000004343,ENSGALG00000002479,ENSGALG00000015977,ENSGALG00000014952,ENSGALG00000005961,ENSGALG00000040035,ENSGALG00000040553,ENSGALG00000025819,ENSGALG00000029319,…
GO:0021860	pyramidal neuron development	biological_process	0.019719	0.71674	2	1389	6	15004	ENSGALG00000014155,ENSGALG00000007993
GO:0031406	carboxylic acid binding	molecular_function	0.019815	0.71881	10	1389	139	15004	ENSGALG00000042030,ENSGALG00000037841,ENSGALG00000009395,ENSGALG00000011532,ENSGALG00000009626,ENSGALG00000043064,ENSGALG00000008663,ENSGALG00000042875,ENSGALG00000015286,ENSGALG00000004143
GO:0051569	regulation of histone H3-K4 methylation	biological_process	0.019942	0.72196	3	1389	15	15004	ENSGALG00000013956,ENSGALG00000041461,ENSGALG00000002781
GO:0002604	regulation of dendritic cell antigen processing and presentation	biological_process	0.020043	0.72196	2	1389	6	15004	ENSGALG00000008306,ENSGALG00000009626
GO:0010226	response to lithium ion	biological_process	0.020131	0.72196	2	1389	7	15004	ENSGALG00000000172,ENSGALG00000000608
GO:0071285	cellular response to lithium ion	biological_process	0.020131	0.72196	2	1389	7	15004	ENSGALG00000000608,ENSGALG00000000172
GO:2000311	regulation of alpha-amino-3-hydroxy-5-methyl-4-isoxazole propionate selective glutamate receptor activity	biological_process	0.020207	0.72196	3	1389	18	15004	ENSGALG00000036373,ENSGALG00000035916,ENSGALG00000040035
GO:0010520	regulation of reciprocal meiotic recombination	biological_process	0.020285	0.72196	1	1389	1	15004	ENSGALG00000032664
GO:0010845	positive regulation of reciprocal meiotic recombination	biological_process	0.020285	0.72196	1	1389	1	15004	ENSGALG00000032664
GO:0017062	respiratory chain complex III assembly	biological_process	0.020286	0.72196	2	1389	8	15004	ENSGALG00000029319,ENSGALG00000008066
GO:0034551	mitochondrial respiratory chain complex III assembly	biological_process	0.020286	0.72196	2	1389	8	15004	ENSGALG00000029319,ENSGALG00000008066
GO:0097033	mitochondrial respiratory chain complex III biogenesis	biological_process	0.020286	0.72196	2	1389	8	15004	ENSGALG00000008066,ENSGALG00000029319
GO:0016701	oxidoreductase activity, acting on single donors with incorporation of molecular oxygen	molecular_function	0.020458	0.72523	3	1389	18	15004	ENSGALG00000002358,ENSGALG00000004343,ENSGALG00000013297
GO:0061551	trigeminal ganglion development	biological_process	0.02046	0.72523	2	1389	6	15004	ENSGALG00000015132,ENSGALG00000006560
GO:0044106	cellular amine metabolic process	biological_process	0.020494	0.72523	7	1389	82	15004	ENSGALG00000040553,ENSGALG00000004491,ENSGALG00000041787,ENSGALG00000009505,ENSGALG00000015977,ENSGALG00000039408,ENSGALG00000003701
GO:0043922	negative regulation by host of viral transcription	biological_process	0.020591	0.72728	2	1389	7	15004	ENSGALG00000010870,ENSGALG00000006673
GO:0016624	oxidoreductase activity, acting on the aldehyde or oxo group of donors, disulfide as acceptor	molecular_function	0.02077	0.73187	2	1389	7	15004	ENSGALG00000014155,ENSGALG00000016430
GO:0031313	extrinsic component of endosome membrane	cellular_component	0.020799	0.73187	2	1389	6	15004	ENSGALG00000011046,ENSGALG00000029678
GO:0045095	keratin filament	cellular_component	0.020876	0.73322	3	1389	18	15004	ENSGALG00000030629,ENSGALG00000032672,ENSGALG00000038579
GO:0032879	regulation of localization	biological_process	0.020944	0.73422	71	1389	1581	15004	ENSGALG00000006689,ENSGALG00000012790,ENSGALG00000015377,ENSGALG00000010870,ENSGALG00000033405,ENSGALG00000010029,ENSGALG00000040035,ENSGALG00000013793,ENSGALG00000027853,ENSGALG00000006560,ENSGALG00000015132,ENSGALG00000041263,ENSGALG00000034500,ENSGALG00000009157,ENSGALG00000009626,ENSGALG00000014687,ENSGALG00000003261,ENSGALG00000029536,ENSGALG00000010311,ENSGALG00000008661,ENSGALG00000039751,…
GO:0051379	epinephrine binding	molecular_function	0.02106	0.73489	2	1389	8	15004	ENSGALG00000040035,ENSGALG00000029829
GO:0015718	monocarboxylic acid transport	biological_process	0.021079	0.73489	8	1389	101	15004	ENSGALG00000015437,ENSGALG00000009505,ENSGALG00000002321,ENSGALG00000040553,ENSGALG00000007955,ENSGALG00000009626,ENSGALG00000043064,ENSGALG00000016896
GO:0000098	sulfur amino acid catabolic process	biological_process	0.021086	0.73489	2	1389	7	15004	ENSGALG00000002358,ENSGALG00000002479
GO:0043515	kinetochore binding	molecular_function	0.02112	0.73489	2	1389	6	15004	ENSGALG00000015874,ENSGALG00000013208
GO:0010243	response to organonitrogen compound	biological_process	0.021217	0.73641	22	1389	382	15004	ENSGALG00000040553,ENSGALG00000013568,ENSGALG00000040035,ENSGALG00000003033,ENSGALG00000000249,ENSGALG00000016456,ENSGALG00000003005,ENSGALG00000009700,ENSGALG00000007484,ENSGALG00000009395,ENSGALG00000003778,ENSGALG00000036133,ENSGALG00000002781,ENSGALG00000010638,ENSGALG00000015286,ENSGALG00000039751,ENSGALG00000010158,ENSGALG00000003409,ENSGALG00000014994,ENSGALG00000010870,ENSGALG00000000608,…
GO:0007019	microtubule depolymerization	biological_process	0.021242	0.73641	4	1389	29	15004	ENSGALG00000005806,ENSGALG00000010311,ENSGALG00000001475,ENSGALG00000010120
GO:0016903	oxidoreductase activity, acting on the aldehyde or oxo group of donors	molecular_function	0.021429	0.74039	4	1389	31	15004	ENSGALG00000014155,ENSGALG00000007904,ENSGALG00000017291,ENSGALG00000016430
GO:0048018	receptor agonist activity	molecular_function	0.021436	0.74039	3	1389	20	15004	ENSGALG00000001079,ENSGALG00000011355,ENSGALG00000009241
GO:0016597	amino acid binding	molecular_function	0.021632	0.7458	7	1389	78	15004	ENSGALG00000009626,ENSGALG00000004143,ENSGALG00000009395,ENSGALG00000037841,ENSGALG00000015286,ENSGALG00000042875,ENSGALG00000008663
GO:0007275	multicellular organismal development	biological_process	0.021713	0.74619	122	1389	2922	15004	ENSGALG00000009492,ENSGALG00000040180,ENSGALG00000028115,ENSGALG00000013568,ENSGALG00000001264,ENSGALG00000043033,ENSGALG00000034967,ENSGALG00000009509,ENSGALG00000028037,ENSGALG00000041255,ENSGALG00000042538,ENSGALG00000000172,ENSGALG00000015345,ENSGALG00000036133,ENSGALG00000010638,ENSGALG00000043754,ENSGALG00000033231,ENSGALG00000049848,ENSGALG00000011248,ENSGALG00000020067,ENSGALG00000031301,…
GO:0010942	positive regulation of cell death	biological_process	0.021723	0.74619	19	1389	331	15004	ENSGALG00000038540,ENSGALG00000010870,ENSGALG00000044383,ENSGALG00000010638,ENSGALG00000008661,ENSGALG00000003922,ENSGALG00000007393,ENSGALG00000000839,ENSGALG00000009241,ENSGALG00000010476,ENSGALG00000029968,ENSGALG00000007324,ENSGALG00000009626,ENSGALG00000008701,ENSGALG00000011099,ENSGALG00000009157,ENSGALG00000042875,ENSGALG00000001640,ENSGALG00000013568
GO:0051129	negative regulation of cellular component organization	biological_process	0.021844	0.74898	25	1389	453	15004	ENSGALG00000015874,ENSGALG00000001475,ENSGALG00000011099,ENSGALG00000041461,ENSGALG00000006560,ENSGALG00000010476,ENSGALG00000009241,ENSGALG00000027853,ENSGALG00000041347,ENSGALG00000006110,ENSGALG00000042875,ENSGALG00000012704,ENSGALG00000014801,ENSGALG00000017120,ENSGALG00000008542,ENSGALG00000008233,ENSGALG00000037453,ENSGALG00000032664,ENSGALG00000001079,ENSGALG00000010158,ENSGALG00000015377,…
GO:0043970	histone H3-K9 acetylation	biological_process	0.021933	0.74956	2	1389	6	15004	ENSGALG00000008014,ENSGALG00000002781
GO:0014908	myotube differentiation involved in skeletal muscle regeneration	biological_process	0.021977	0.74956	2	1389	7	15004	ENSGALG00000021520,ENSGALG00000015464
GO:0000052	citrulline metabolic process	biological_process	0.022111	0.74956	2	1389	7	15004	ENSGALG00000008663,ENSGALG00000029212
GO:0015849	organic acid transport	biological_process	0.02212	0.74956	13	1389	199	15004	ENSGALG00000017032,ENSGALG00000016896,ENSGALG00000009626,ENSGALG00000043064,ENSGALG00000002783,ENSGALG00000002321,ENSGALG00000040553,ENSGALG00000007955,ENSGALG00000009545,ENSGALG00000016979,ENSGALG00000029383,ENSGALG00000009505,ENSGALG00000015437
GO:0046942	carboxylic acid transport	biological_process	0.02212	0.74956	13	1389	199	15004	ENSGALG00000016979,ENSGALG00000029383,ENSGALG00000007955,ENSGALG00000002321,ENSGALG00000040553,ENSGALG00000009545,ENSGALG00000002783,ENSGALG00000015437,ENSGALG00000009505,ENSGALG00000016896,ENSGALG00000017032,ENSGALG00000043064,ENSGALG00000009626
GO:0016053	organic acid biosynthetic process	biological_process	0.022145	0.74956	12	1389	185	15004	ENSGALG00000002321,ENSGALG00000006689,ENSGALG00000002781,ENSGALG00000009505,ENSGALG00000009700,ENSGALG00000013297,ENSGALG00000043754,ENSGALG00000007484,ENSGALG00000019175,ENSGALG00000029212,ENSGALG00000006073,ENSGALG00000010785
GO:0046394	carboxylic acid biosynthetic process	biological_process	0.022145	0.74956	12	1389	185	15004	ENSGALG00000009700,ENSGALG00000013297,ENSGALG00000043754,ENSGALG00000009505,ENSGALG00000006689,ENSGALG00000002321,ENSGALG00000002781,ENSGALG00000010785,ENSGALG00000029212,ENSGALG00000006073,ENSGALG00000007484,ENSGALG00000019175
GO:0007155	cell adhesion	biological_process	0.022181	0.74956	43	1389	869	15004	ENSGALG00000003169,ENSGALG00000014804,ENSGALG00000015132,ENSGALG00000031895,ENSGALG00000009626,ENSGALG00000030372,ENSGALG00000027853,ENSGALG00000042289,ENSGALG00000012662,ENSGALG00000015624,ENSGALG00000017046,ENSGALG00000008306,ENSGALG00000017272,ENSGALG00000012790,ENSGALG00000015377,ENSGALG00000010158,ENSGALG00000004320,ENSGALG00000002655,ENSGALG00000007839,ENSGALG00000007821,ENSGALG00000015140,…
GO:1903047	mitotic cell cycle process	biological_process	0.02226	0.75087	25	1389	455	15004	ENSGALG00000030597,ENSGALG00000003085,ENSGALG00000006110,ENSGALG00000008095,ENSGALG00000004195,ENSGALG00000015691,ENSGALG00000014425,ENSGALG00000015874,ENSGALG00000001475,ENSGALG00000009157,ENSGALG00000043938,ENSGALG00000008188,ENSGALG00000033231,ENSGALG00000042624,ENSGALG00000036892,ENSGALG00000004161,ENSGALG00000043642,ENSGALG00000010120,ENSGALG00000016676,ENSGALG00000011683,ENSGALG00000014801,…
GO:0009142	nucleoside triphosphate biosynthetic process	biological_process	0.0224	0.7514	5	1389	52	15004	ENSGALG00000033446,ENSGALG00000006753,ENSGALG00000001330,ENSGALG00000015961,ENSGALG00000038801
GO:0008297	single-stranded DNA exodeoxyribonuclease activity	molecular_function	0.022421	0.7514	2	1389	7	15004	ENSGALG00000026038,ENSGALG00000010748
GO:0000035	acyl binding	molecular_function	0.022518	0.7514	1	1389	1	15004	ENSGALG00000006073
GO:0000036	ACP phosphopantetheine attachment site binding involved in fatty acid biosynthetic process	molecular_function	0.022518	0.7514	1	1389	1	15004	ENSGALG00000006073
GO:0044620	ACP phosphopantetheine attachment site binding	molecular_function	0.022518	0.7514	1	1389	1	15004	ENSGALG00000006073
GO:0051192	prosthetic group binding	molecular_function	0.022518	0.7514	1	1389	1	15004	ENSGALG00000006073
GO:1903037	regulation of leukocyte cell-cell adhesion	biological_process	0.022556	0.7514	11	1389	159	15004	ENSGALG00000010638,ENSGALG00000042875,ENSGALG00000013568,ENSGALG00000003169,ENSGALG00000038540,ENSGALG00000007821,ENSGALG00000008306,ENSGALG00000009870,ENSGALG00000010156,ENSGALG00000008014,ENSGALG00000013956
GO:0060323	head morphogenesis	biological_process	0.02275	0.75651	4	1389	31	15004	ENSGALG00000000839,ENSGALG00000010346,ENSGALG00000001079,ENSGALG00000033880
GO:0051705	multi-organism behavior	biological_process	0.022901	0.7602	5	1389	45	15004	ENSGALG00000040959,ENSGALG00000029197,ENSGALG00000035916,ENSGALG00000015419,ENSGALG00000014994
GO:0060028	convergent extension involved in axis elongation	biological_process	0.022985	0.76115	2	1389	7	15004	ENSGALG00000000839,ENSGALG00000009241
GO:0045252	oxoglutarate dehydrogenase complex	cellular_component	0.023011	0.76115	2	1389	7	15004	ENSGALG00000010286,ENSGALG00000014155
GO:0019432	triglyceride biosynthetic process	biological_process	0.023198	0.76597	3	1389	17	15004	ENSGALG00000040553,ENSGALG00000041988,ENSGALG00000016456
GO:0072687	meiotic spindle	cellular_component	0.023302	0.767	2	1389	7	15004	ENSGALG00000016931,ENSGALG00000032398
GO:0006577	amino-acid betaine metabolic process	biological_process	0.023326	0.767	2	1389	7	15004	ENSGALG00000013297,ENSGALG00000037443
GO:0016513	core-binding factor complex	cellular_component	0.023352	0.767	1	1389	1	15004	ENSGALG00000003169
GO:0009206	purine ribonucleoside triphosphate biosynthetic process	biological_process	0.023596	0.77127	4	1389	37	15004	ENSGALG00000038801,ENSGALG00000001330,ENSGALG00000006753,ENSGALG00000033446
GO:0021761	limbic system development	biological_process	0.023676	0.77127	6	1389	62	15004	ENSGALG00000013568,ENSGALG00000006560,ENSGALG00000007993,ENSGALG00000014155,ENSGALG00000009302,ENSGALG00000029197
GO:0019900	kinase binding	molecular_function	0.023808	0.77127	25	1389	456	15004	ENSGALG00000006110,ENSGALG00000037726,ENSGALG00000030597,ENSGALG00000034179,ENSGALG00000009601,ENSGALG00000035804,ENSGALG00000013568,ENSGALG00000028115,ENSGALG00000007539,ENSGALG00000015132,ENSGALG00000002655,ENSGALG00000033231,ENSGALG00000001678,ENSGALG00000012790,ENSGALG00000031906,ENSGALG00000003922,ENSGALG00000014477,ENSGALG00000004161,ENSGALG00000014687,ENSGALG00000007593,ENSGALG00000041988,…
GO:0006090	pyruvate metabolic process	biological_process	0.023826	0.77127	6	1389	65	15004	ENSGALG00000015437,ENSGALG00000009700,ENSGALG00000016430,ENSGALG00000007904,ENSGALG00000035836,ENSGALG00000013568
GO:0031788	motilin receptor binding	molecular_function	0.02385	0.77127	1	1389	1	15004	ENSGALG00000002860
GO:0070540	stearic acid binding	molecular_function	0.023899	0.77127	1	1389	1	15004	ENSGALG00000043064
GO:0071399	cellular response to linoleic acid	biological_process	0.023899	0.77127	1	1389	1	15004	ENSGALG00000043064
GO:0016877	ligase activity, forming carbon-sulfur bonds	molecular_function	0.023902	0.77127	4	1389	32	15004	ENSGALG00000040553,ENSGALG00000015961,ENSGALG00000016993,ENSGALG00000008088
GO:0043177	organic acid binding	molecular_function	0.02394	0.77127	10	1389	145	15004	ENSGALG00000042030,ENSGALG00000009395,ENSGALG00000037841,ENSGALG00000043064,ENSGALG00000009626,ENSGALG00000011532,ENSGALG00000015286,ENSGALG00000008663,ENSGALG00000042875,ENSGALG00000004143
GO:0015453	oxidoreduction-driven active transmembrane transporter activity	molecular_function	0.023988	0.77127	1	1389	1	15004	ENSGALG00000035334
GO:0019646	aerobic electron transport chain	biological_process	0.023988	0.77127	1	1389	1	15004	ENSGALG00000035334
GO:0072383	plus-end-directed vesicle transport along microtubule	biological_process	0.024016	0.77127	2	1389	6	15004	ENSGALG00000040212,ENSGALG00000008095
GO:0072386	plus-end-directed organelle transport along microtubule	biological_process	0.024016	0.77127	2	1389	6	15004	ENSGALG00000040212,ENSGALG00000008095
GO:0022610	biological adhesion	biological_process	0.024103	0.77272	43	1389	874	15004	ENSGALG00000042289,ENSGALG00000027853,ENSGALG00000014804,ENSGALG00000015132,ENSGALG00000003169,ENSGALG00000009626,ENSGALG00000030372,ENSGALG00000031895,ENSGALG00000017272,ENSGALG00000004320,ENSGALG00000010158,ENSGALG00000015377,ENSGALG00000012790,ENSGALG00000008306,ENSGALG00000012662,ENSGALG00000015624,ENSGALG00000017046,ENSGALG00000042875,ENSGALG00000013568,ENSGALG00000001264,ENSGALG00000015140,…
GO:0051445	regulation of meiotic cell cycle	biological_process	0.024522	0.77959	4	1389	33	15004	ENSGALG00000045889,ENSGALG00000032398,ENSGALG00000032664,ENSGALG00000015874
GO:0022616	DNA strand elongation	biological_process	0.024577	0.77959	3	1389	17	15004	ENSGALG00000043938,ENSGALG00000016676,ENSGALG00000000708
GO:0065004	protein-DNA complex assembly	biological_process	0.024594	0.77959	8	1389	106	15004	ENSGALG00000013208,ENSGALG00000004687,ENSGALG00000052649,ENSGALG00000011683,ENSGALG00000016676,ENSGALG00000014753,ENSGALG00000042875,ENSGALG00000013494
GO:0009150	purine ribonucleotide metabolic process	biological_process	0.024614	0.77959	15	1389	260	15004	ENSGALG00000035334,ENSGALG00000006753,ENSGALG00000036625,ENSGALG00000005789,ENSGALG00000033446,ENSGALG00000001184,ENSGALG00000025819,ENSGALG00000029319,ENSGALG00000008066,ENSGALG00000040035,ENSGALG00000001330,ENSGALG00000038801,ENSGALG00000007289,ENSGALG00000006431,ENSGALG00000032142
GO:0009064	glutamine family amino acid metabolic process	biological_process	0.024652	0.77959	5	1389	48	15004	ENSGALG00000010703,ENSGALG00000043754,ENSGALG00000008663,ENSGALG00000002321,ENSGALG00000007484
GO:0045062	extrathymic T cell selection	biological_process	0.024707	0.77959	1	1389	1	15004	ENSGALG00000009870
GO:1904098	regulation of protein O-linked glycosylation	biological_process	0.024707	0.77959	1	1389	1	15004	ENSGALG00000009870
GO:1904100	positive regulation of protein O-linked glycosylation	biological_process	0.024707	0.77959	1	1389	1	15004	ENSGALG00000009870
GO:0043227	membrane-bounded organelle	cellular_component	0.024758	0.77959	261	1389	6958	15004	ENSGALG00000009722,ENSGALG00000038540,ENSGALG00000041760,ENSGALG00000000608,ENSGALG00000002980,ENSGALG00000012244,ENSGALG00000027064,ENSGALG00000003701,ENSGALG00000013193,ENSGALG00000013956,ENSGALG00000038721,ENSGALG00000003261,ENSGALG00000015286,ENSGALG00000027874,ENSGALG00000034590,ENSGALG00000002198,ENSGALG00000015554,ENSGALG00000015961,ENSGALG00000007821,ENSGALG00000012199,ENSGALG00000010614,…
GO:0009308	amine metabolic process	biological_process	0.024852	0.77959	7	1389	85	15004	ENSGALG00000015977,ENSGALG00000009505,ENSGALG00000003701,ENSGALG00000039408,ENSGALG00000004491,ENSGALG00000040553,ENSGALG00000041787
GO:0044767	single-organism developmental process	biological_process	0.024874	0.77959	145	1389	3566	15004	ENSGALG00000008306,ENSGALG00000035916,ENSGALG00000043064,ENSGALG00000009302,ENSGALG00000014952,ENSGALG00000029264,ENSGALG00000007993,ENSGALG00000010346,ENSGALG00000011180,ENSGALG00000009395,ENSGALG00000000839,ENSGALG00000030372,ENSGALG00000009130,ENSGALG00000003930,ENSGALG00000001773,ENSGALG00000024047,ENSGALG00000004508,ENSGALG00000003085,ENSGALG00000013776,ENSGALG00000036133,ENSGALG00000043754,…
GO:0006520	cellular amino acid metabolic process	biological_process	0.024881	0.77959	14	1389	228	15004	ENSGALG00000007484,ENSGALG00000019175,ENSGALG00000033677,ENSGALG00000042030,ENSGALG00000029212,ENSGALG00000002479,ENSGALG00000010703,ENSGALG00000004343,ENSGALG00000002638,ENSGALG00000040553,ENSGALG00000002321,ENSGALG00000008663,ENSGALG00000002358,ENSGALG00000043754
GO:0010830	regulation of myotube differentiation	biological_process	0.024899	0.77959	4	1389	33	15004	ENSGALG00000041988,ENSGALG00000000172,ENSGALG00000043064,ENSGALG00000007539
GO:0051240	positive regulation of multicellular organismal process	biological_process	0.024952	0.77995	45	1389	950	15004	ENSGALG00000033405,ENSGALG00000010870,ENSGALG00000035916,ENSGALG00000043064,ENSGALG00000038768,ENSGALG00000002781,ENSGALG00000013604,ENSGALG00000010346,ENSGALG00000015377,ENSGALG00000003169,ENSGALG00000006560,ENSGALG00000000839,ENSGALG00000009241,ENSGALG00000021520,ENSGALG00000009626,ENSGALG00000009157,ENSGALG00000004304,ENSGALG00000040035,ENSGALG00000040553,ENSGALG00000000249,ENSGALG00000003005,…
GO:0010752	regulation of cGMP-mediated signaling	biological_process	0.025136	0.78262	2	1389	7	15004	ENSGALG00000009626,ENSGALG00000011537
GO:0071387	cellular response to cortisol stimulus	biological_process	0.025145	0.78262	1	1389	1	15004	ENSGALG00000027374
GO:0009395	phospholipid catabolic process	biological_process	0.025162	0.78262	4	1389	32	15004	ENSGALG00000041787,ENSGALG00000009505,ENSGALG00000028402,ENSGALG00000009130
GO:0005819	spindle	cellular_component	0.025305	0.78382	13	1389	192	15004	ENSGALG00000008095,ENSGALG00000003085,ENSGALG00000016931,ENSGALG00000030597,ENSGALG00000033231,ENSGALG00000006110,ENSGALG00000042624,ENSGALG00000032398,ENSGALG00000009722,ENSGALG00000041760,ENSGALG00000013208,ENSGALG00000015874,ENSGALG00000009157
GO:0031960	response to corticosteroid	biological_process	0.025356	0.78382	4	1389	35	15004	ENSGALG00000027374,ENSGALG00000043064,ENSGALG00000007484,ENSGALG00000042875
GO:0051384	response to glucocorticoid	biological_process	0.025356	0.78382	4	1389	35	15004	ENSGALG00000042875,ENSGALG00000007484,ENSGALG00000043064,ENSGALG00000027374
GO:0043648	dicarboxylic acid metabolic process	biological_process	0.025368	0.78382	5	1389	49	15004	ENSGALG00000008858,ENSGALG00000010703,ENSGALG00000007484,ENSGALG00000002321,ENSGALG00000015961
GO:0001964	startle response	biological_process	0.025453	0.78397	3	1389	19	15004	ENSGALG00000027853,ENSGALG00000015419,ENSGALG00000009395
GO:0044264	cellular polysaccharide metabolic process	biological_process	0.025471	0.78397	6	1389	64	15004	ENSGALG00000004801,ENSGALG00000006670,ENSGALG00000016655,ENSGALG00000016518,ENSGALG00000042875,ENSGALG00000008855
GO:0035627	ceramide transport	biological_process	0.025498	0.78397	2	1389	7	15004	ENSGALG00000003553,ENSGALG00000014952
GO:0060406	positive regulation of penile erection	biological_process	0.025657	0.78756	1	1389	1	15004	ENSGALG00000013604
GO:0043231	intracellular membrane-bounded organelle	cellular_component	0.025768	0.7888	259	1389	6907	15004	ENSGALG00000031474,ENSGALG00000009907,ENSGALG00000001184,ENSGALG00000034493,ENSGALG00000006882,ENSGALG00000010286,ENSGALG00000015783,ENSGALG00000017291,ENSGALG00000002321,ENSGALG00000052649,ENSGALG00000019060,ENSGALG00000030597,ENSGALG00000003085,ENSGALG00000024047,ENSGALG00000014765,ENSGALG00000014952,ENSGALG00000001316,ENSGALG00000005249,ENSGALG00000011180,ENSGALG00000007393,ENSGALG00000017272,…
GO:0046113	nucleobase catabolic process	biological_process	0.025782	0.7888	2	1389	7	15004	ENSGALG00000008701,ENSGALG00000008185
GO:0042451	purine nucleoside biosynthetic process	biological_process	0.02599	0.78918	6	1389	73	15004	ENSGALG00000006431,ENSGALG00000001330,ENSGALG00000038801,ENSGALG00000033446,ENSGALG00000002479,ENSGALG00000006753
GO:0046129	purine ribonucleoside biosynthetic process	biological_process	0.02599	0.78918	6	1389	73	15004	ENSGALG00000006431,ENSGALG00000001330,ENSGALG00000038801,ENSGALG00000033446,ENSGALG00000002479,ENSGALG00000006753
GO:0004474	malate synthase activity	molecular_function	0.026004	0.78918	1	1389	1	15004	ENSGALG00000016875
GO:0047777	(3S)-citramalyl-CoA lyase activity	molecular_function	0.026004	0.78918	1	1389	1	15004	ENSGALG00000016875
GO:0071277	cellular response to calcium ion	biological_process	0.026024	0.78918	5	1389	48	15004	ENSGALG00000009157,ENSGALG00000014994,ENSGALG00000001316,ENSGALG00000010870,ENSGALG00000028037
GO:0009145	purine nucleoside triphosphate biosynthetic process	biological_process	0.026046	0.78918	4	1389	38	15004	ENSGALG00000006753,ENSGALG00000033446,ENSGALG00000038801,ENSGALG00000001330
GO:0051966	regulation of synaptic transmission, glutamatergic	biological_process	0.026108	0.78977	4	1389	31	15004	ENSGALG00000037841,ENSGALG00000015132,ENSGALG00000035916,ENSGALG00000002840
GO:0002468	dendritic cell antigen processing and presentation	biological_process	0.026433	0.79203	2	1389	7	15004	ENSGALG00000009626,ENSGALG00000008306
GO:0005488	binding	molecular_function	0.026462	0.79203	363	1389	9919	15004	ENSGALG00000004071,ENSGALG00000014201,ENSGALG00000009435,ENSGALG00000026038,ENSGALG00000043642,ENSGALG00000002549,ENSGALG00000007989,ENSGALG00000029536,ENSGALG00000030291,ENSGALG00000014687,ENSGALG00000039751,ENSGALG00000036645,ENSGALG00000009870,ENSGALG00000016937,ENSGALG00000014723,ENSGALG00000011099,ENSGALG00000013134,ENSGALG00000011355,ENSGALG00000006073,ENSGALG00000003374,ENSGALG00000017046,…
GO:0004136	deoxyadenosine kinase activity	molecular_function	0.026478	0.79203	1	1389	1	15004	ENSGALG00000005961
GO:0006170	dAMP biosynthetic process	biological_process	0.026478	0.79203	1	1389	1	15004	ENSGALG00000005961
GO:0009170	purine deoxyribonucleoside monophosphate metabolic process	biological_process	0.026478	0.79203	1	1389	1	15004	ENSGALG00000005961
GO:0009171	purine deoxyribonucleoside monophosphate biosynthetic process	biological_process	0.026478	0.79203	1	1389	1	15004	ENSGALG00000005961
GO:0046053	dAMP metabolic process	biological_process	0.026478	0.79203	1	1389	1	15004	ENSGALG00000005961
GO:0016725	oxidoreductase activity, acting on CH or CH2 groups	molecular_function	0.02659	0.79411	2	1389	7	15004	ENSGALG00000008701,ENSGALG00000008185
GO:0021766	hippocampus development	biological_process	0.026641	0.79436	5	1389	48	15004	ENSGALG00000013568,ENSGALG00000007993,ENSGALG00000014155,ENSGALG00000009302,ENSGALG00000029197
GO:0060872	semicircular canal development	biological_process	0.026818	0.79784	2	1389	7	15004	ENSGALG00000043033,ENSGALG00000013568
GO:0033688	regulation of osteoblast proliferation	biological_process	0.026852	0.79784	3	1389	18	15004	ENSGALG00000002655,ENSGALG00000008661,ENSGALG00000033351
GO:0019898	extrinsic component of membrane	cellular_component	0.026885	0.79784	12	1389	177	15004	ENSGALG00000012952,ENSGALG00000033231,ENSGALG00000002549,ENSGALG00000011046,ENSGALG00000029678,ENSGALG00000002403,ENSGALG00000015528,ENSGALG00000009082,ENSGALG00000019060,ENSGALG00000000608,ENSGALG00000007821,ENSGALG00000015132
GO:0021859	pyramidal neuron differentiation	biological_process	0.027156	0.80273	2	1389	7	15004	ENSGALG00000014155,ENSGALG00000007993
GO:0046460	neutral lipid biosynthetic process	biological_process	0.027194	0.80273	3	1389	18	15004	ENSGALG00000040553,ENSGALG00000016456,ENSGALG00000041988
GO:0046463	acylglycerol biosynthetic process	biological_process	0.027194	0.80273	3	1389	18	15004	ENSGALG00000016456,ENSGALG00000041988,ENSGALG00000040553
GO:0051642	centrosome localization	biological_process	0.027221	0.80273	4	1389	29	15004	ENSGALG00000032398,ENSGALG00000002198,ENSGALG00000005249,ENSGALG00000001264
GO:0022008	neurogenesis	biological_process	0.02737	0.80462	49	1389	1030	15004	ENSGALG00000002403,ENSGALG00000007993,ENSGALG00000005975,ENSGALG00000014155,ENSGALG00000010158,ENSGALG00000033405,ENSGALG00000010870,ENSGALG00000035916,ENSGALG00000009302,ENSGALG00000008976,ENSGALG00000009400,ENSGALG00000012704,ENSGALG00000006562,ENSGALG00000001841,ENSGALG00000024047,ENSGALG00000027853,ENSGALG00000009241,ENSGALG00000015132,ENSGALG00000000839,ENSGALG00000006560,ENSGALG00000009157,…
GO:0051570	regulation of histone H3-K9 methylation	biological_process	0.027371	0.80462	3	1389	17	15004	ENSGALG00000041461,ENSGALG00000013956,ENSGALG00000002781
GO:0015630	microtubule cytoskeleton	cellular_component	0.027519	0.80771	39	1389	781	15004	ENSGALG00000004719,ENSGALG00000037726,ENSGALG00000034989,ENSGALG00000031275,ENSGALG00000004195,ENSGALG00000005809,ENSGALG00000001475,ENSGALG00000054420,ENSGALG00000036645,ENSGALG00000003314,ENSGALG00000003922,ENSGALG00000033231,ENSGALG00000013776,ENSGALG00000010311,ENSGALG00000010120,ENSGALG00000032398,ENSGALG00000002107,ENSGALG00000005806,ENSGALG00000009722,ENSGALG00000041760,ENSGALG00000030597,…
GO:0000831	inositol hexakisphosphate 6-kinase activity	molecular_function	0.027654	0.80908	1	1389	1	15004	ENSGALG00000026536
GO:0014878	response to electrical stimulus involved in regulation of muscle adaptation	biological_process	0.027654	0.80908	1	1389	1	15004	ENSGALG00000000172
GO:0097621	monoamine oxidase activity	molecular_function	0.027695	0.80908	1	1389	1	15004	ENSGALG00000029829
GO:0097125	cyclin B1-CDK1 complex	cellular_component	0.027744	0.80925	1	1389	1	15004	ENSGALG00000003085
GO:0010866	regulation of triglyceride biosynthetic process	biological_process	0.027842	0.81021	2	1389	7	15004	ENSGALG00000041988,ENSGALG00000040553
GO:0030500	regulation of bone mineralization	biological_process	0.027864	0.81021	5	1389	51	15004	ENSGALG00000010346,ENSGALG00000043185,ENSGALG00000008661,ENSGALG00000038768,ENSGALG00000040035
GO:0006563	L-serine metabolic process	biological_process	0.028004	0.81172	2	1389	9	15004	ENSGALG00000002638,ENSGALG00000019175
GO:0005109	frizzled binding	molecular_function	0.028046	0.81172	4	1389	35	15004	ENSGALG00000000839,ENSGALG00000011355,ENSGALG00000001079,ENSGALG00000033351
GO:0045141	meiotic telomere clustering	biological_process	0.028089	0.81172	2	1389	8	15004	ENSGALG00000032664,ENSGALG00000037453
GO:0090220	chromosome localization to nuclear envelope involved in homologous chromosome segregation	biological_process	0.028089	0.81172	2	1389	8	15004	ENSGALG00000037453,ENSGALG00000032664
GO:0051726	regulation of cell cycle	biological_process	0.028144	0.81207	32	1389	638	15004	ENSGALG00000034967,ENSGALG00000029968,ENSGALG00000011099,ENSGALG00000000172,ENSGALG00000045889,ENSGALG00000013568,ENSGALG00000028115,ENSGALG00000002107,ENSGALG00000032398,ENSGALG00000010638,ENSGALG00000033231,ENSGALG00000008188,ENSGALG00000015874,ENSGALG00000009157,ENSGALG00000009626,ENSGALG00000008095,ENSGALG00000003033,ENSGALG00000030597,ENSGALG00000003085,ENSGALG00000006110,ENSGALG00000013420,…
GO:0005515	protein binding	molecular_function	0.028329	0.81533	238	1389	6171	15004	ENSGALG00000005215,ENSGALG00000004143,ENSGALG00000037726,ENSGALG00000004195,ENSGALG00000042875,ENSGALG00000035804,ENSGALG00000009024,ENSGALG00000007324,ENSGALG00000002277,ENSGALG00000007539,ENSGALG00000001475,ENSGALG00000007839,ENSGALG00000031571,ENSGALG00000011009,ENSGALG00000002790,ENSGALG00000004376,ENSGALG00000001079,ENSGALG00000003922,ENSGALG00000003314,ENSGALG00000010311,ENSGALG00000038946,…
GO:0032435	negative regulation of proteasomal ubiquitin-dependent protein catabolic process	biological_process	0.028344	0.81533	5	1389	49	15004	ENSGALG00000006110,ENSGALG00000014801,ENSGALG00000015874,ENSGALG00000008233,ENSGALG00000036892
GO:0070530	K63-linked polyubiquitin binding	molecular_function	0.028499	0.81852	3	1389	18	15004	ENSGALG00000035804,ENSGALG00000003802,ENSGALG00000031474
GO:0034110	regulation of homotypic cell-cell adhesion	biological_process	0.028915	0.82844	11	1389	165	15004	ENSGALG00000013956,ENSGALG00000008014,ENSGALG00000010156,ENSGALG00000009870,ENSGALG00000007821,ENSGALG00000008306,ENSGALG00000038540,ENSGALG00000003169,ENSGALG00000042875,ENSGALG00000010638,ENSGALG00000013568
GO:0071481	cellular response to X-ray	biological_process	0.02895	0.82844	2	1389	7	15004	ENSGALG00000009241,ENSGALG00000000708
GO:0045240	dihydrolipoyl dehydrogenase complex	cellular_component	0.028977	0.82844	2	1389	8	15004	ENSGALG00000014155,ENSGALG00000010286
GO:0017004	cytochrome complex assembly	biological_process	0.02916	0.83215	3	1389	24	15004	ENSGALG00000035334,ENSGALG00000008066,ENSGALG00000029319
GO:0010737	protein kinase A signaling	biological_process	0.029195	0.83215	3	1389	20	15004	ENSGALG00000040035,ENSGALG00000036240,ENSGALG00000011537
GO:0042493	response to drug	biological_process	0.02927	0.8327	9	1389	124	15004	ENSGALG00000009626,ENSGALG00000009302,ENSGALG00000043064,ENSGALG00000043597,ENSGALG00000010870,ENSGALG00000014994,ENSGALG00000028037,ENSGALG00000009241,ENSGALG00000032664
GO:0032025	response to cobalt ion	biological_process	0.029432	0.8327	1	1389	1	15004	ENSGALG00000010476
GO:0071279	cellular response to cobalt ion	biological_process	0.029432	0.8327	1	1389	1	15004	ENSGALG00000010476
GO:0004149	dihydrolipoyllysine-residue succinyltransferase activity	molecular_function	0.029453	0.8327	1	1389	1	15004	ENSGALG00000010286
GO:0016751	S-succinyltransferase activity	molecular_function	0.029453	0.8327	1	1389	1	15004	ENSGALG00000010286
GO:1904206	positive regulation of skeletal muscle hypertrophy	biological_process	0.029481	0.8327	1	1389	1	15004	ENSGALG00000021520
GO:0017172	cysteine dioxygenase activity	molecular_function	0.029653	0.83629	1	1389	1	15004	ENSGALG00000002358
GO:0071158	positive regulation of cell cycle arrest	biological_process	0.029833	0.84012	3	1389	21	15004	ENSGALG00000002781,ENSGALG00000000172,ENSGALG00000011099
GO:0002573	myeloid leukocyte differentiation	biological_process	0.02989	0.84046	9	1389	122	15004	ENSGALG00000009509,ENSGALG00000009870,ENSGALG00000010870,ENSGALG00000028037,ENSGALG00000008298,ENSGALG00000008014,ENSGALG00000011046,ENSGALG00000008293,ENSGALG00000038768
GO:0040015	negative regulation of multicellular organism growth	biological_process	0.029936	0.8405	2	1389	9	15004	ENSGALG00000040035,ENSGALG00000002893
GO:0017077	oxidative phosphorylation uncoupler activity	molecular_function	0.030227	0.84596	1	1389	1	15004	ENSGALG00000017316
GO:0060064	Spemann organizer formation at the anterior end of the primitive streak	biological_process	0.030246	0.84596	1	1389	1	15004	ENSGALG00000001079
GO:0002032	desensitization of G-protein coupled receptor protein signaling pathway by arrestin	biological_process	0.030348	0.84596	1	1389	1	15004	ENSGALG00000040035
GO:0004941	beta2-adrenergic receptor activity	molecular_function	0.030348	0.84596	1	1389	1	15004	ENSGALG00000040035
GO:0015711	organic anion transport	biological_process	0.030534	0.84596	17	1389	291	15004	ENSGALG00000043064,ENSGALG00000014952,ENSGALG00000016979,ENSGALG00000029383,ENSGALG00000002321,ENSGALG00000008369,ENSGALG00000015437,ENSGALG00000003553,ENSGALG00000009505,ENSGALG00000016896,ENSGALG00000017032,ENSGALG00000009626,ENSGALG00000007955,ENSGALG00000009545,ENSGALG00000040553,ENSGALG00000002783,ENSGALG00000010614
GO:0016403	dimethylargininase activity	molecular_function	0.030629	0.84596	1	1389	1	15004	ENSGALG00000008663
GO:0002125	maternal aggressive behavior	biological_process	0.030647	0.84596	1	1389	1	15004	ENSGALG00000014994
GO:0051460	negative regulation of corticotropin secretion	biological_process	0.030647	0.84596	1	1389	1	15004	ENSGALG00000014994
GO:1900010	regulation of corticotropin-releasing hormone receptor activity	biological_process	0.030647	0.84596	1	1389	1	15004	ENSGALG00000014994
GO:1900011	negative regulation of corticotropin-releasing hormone receptor activity	biological_process	0.030647	0.84596	1	1389	1	15004	ENSGALG00000014994
GO:0045294	alpha-catenin binding	molecular_function	0.030662	0.84596	2	1389	7	15004	ENSGALG00000037889,ENSGALG00000015132
GO:0051750	delta3,5-delta2,4-dienoyl-CoA isomerase activity	molecular_function	0.030672	0.84596	1	1389	1	15004	ENSGALG00000030164
GO:0008336	gamma-butyrobetaine dioxygenase activity	molecular_function	0.030769	0.8474	1	1389	1	15004	ENSGALG00000013297
GO:0006536	glutamate metabolic process	biological_process	0.0309	0.84891	3	1389	20	15004	ENSGALG00000010703,ENSGALG00000002321,ENSGALG00000007484
GO:0047280	nicotinamide phosphoribosyltransferase activity	molecular_function	0.030985	0.84891	1	1389	1	15004	ENSGALG00000008098
GO:0048523	negative regulation of cellular process	biological_process	0.031015	0.84891	118	1389	2875	15004	ENSGALG00000013768,ENSGALG00000000839,ENSGALG00000003169,ENSGALG00000010476,ENSGALG00000043035,ENSGALG00000009241,ENSGALG00000029212,ENSGALG00000015874,ENSGALG00000041461,ENSGALG00000003085,ENSGALG00000004274,ENSGALG00000004508,ENSGALG00000012952,ENSGALG00000008542,ENSGALG00000035916,ENSGALG00000014994,ENSGALG00000008306,ENSGALG00000012732,ENSGALG00000029264,ENSGALG00000041988,ENSGALG00000043064,…
GO:0036179	osteoclast maturation	biological_process	0.031027	0.84891	1	1389	1	15004	ENSGALG00000038768
GO:0016404	15-hydroxyprostaglandin dehydrogenase (NAD+) activity	molecular_function	0.031051	0.84891	1	1389	1	15004	ENSGALG00000010769
GO:0071636	positive regulation of transforming growth factor beta production	biological_process	0.031222	0.84892	2	1389	8	15004	ENSGALG00000011271,ENSGALG00000000839
GO:0044422	organelle part	cellular_component	0.031223	0.84892	204	1389	5356	15004	ENSGALG00000031275,ENSGALG00000040180,ENSGALG00000033446,ENSGALG00000001184,ENSGALG00000013427,ENSGALG00000028037,ENSGALG00000041043,ENSGALG00000041255,ENSGALG00000007484,ENSGALG00000031474,ENSGALG00000000299,ENSGALG00000032672,ENSGALG00000034054,ENSGALG00000013776,ENSGALG00000005789,ENSGALG00000015783,ENSGALG00000017291,ENSGALG00000002107,ENSGALG00000017316,ENSGALG00000010120,ENSGALG00000014765,…
GO:0071963	establishment or maintenance of cell polarity regulating cell shape	biological_process	0.031232	0.84892	1	1389	1	15004	ENSGALG00000014201
GO:0032886	regulation of microtubule-based process	biological_process	0.031336	0.85051	11	1389	158	15004	ENSGALG00000002107,ENSGALG00000008188,ENSGALG00000005249,ENSGALG00000001475,ENSGALG00000009157,ENSGALG00000010311,ENSGALG00000030597,ENSGALG00000033231,ENSGALG00000006110,ENSGALG00000015377,ENSGALG00000042624
GO:0004108	citrate (Si)-synthase activity	molecular_function	0.031445	0.851	1	1389	1	15004	ENSGALG00000030466
GO:0036440	citrate synthase activity	molecular_function	0.031445	0.851	1	1389	1	15004	ENSGALG00000030466
GO:0044754	autolysosome	cellular_component	0.031569	0.85314	2	1389	8	15004	ENSGALG00000035804,ENSGALG00000038721
GO:0043276	anoikis	biological_process	0.031617	0.85322	3	1389	19	15004	ENSGALG00000041988,ENSGALG00000009700,ENSGALG00000044383
GO:0005652	nuclear lamina	cellular_component	0.031749	0.85427	2	1389	8	15004	ENSGALG00000014692,ENSGALG00000000470
GO:0002041	intussusceptive angiogenesis	biological_process	0.031782	0.85427	1	1389	1	15004	ENSGALG00000008661
GO:0051865	protein autoubiquitination	biological_process	0.031838	0.85427	5	1389	50	15004	ENSGALG00000034271,ENSGALG00000032664,ENSGALG00000002277,ENSGALG00000001640,ENSGALG00000002781
GO:0009444	pyruvate oxidation	biological_process	0.031942	0.85427	1	1389	1	15004	ENSGALG00000013568
GO:0032765	positive regulation of mast cell cytokine production	biological_process	0.031942	0.85427	1	1389	1	15004	ENSGALG00000013568
GO:0038097	positive regulation of mast cell activation by Fc-epsilon receptor signaling pathway	biological_process	0.031942	0.85427	1	1389	1	15004	ENSGALG00000013568
GO:0007501	mesodermal cell fate specification	biological_process	0.031994	0.85427	2	1389	9	15004	ENSGALG00000009241,ENSGALG00000043033
GO:0045597	positive regulation of cell differentiation	biological_process	0.032021	0.85427	28	1389	552	15004	ENSGALG00000033351,ENSGALG00000008014,ENSGALG00000043064,ENSGALG00000013956,ENSGALG00000035916,ENSGALG00000032398,ENSGALG00000038540,ENSGALG00000039880,ENSGALG00000033405,ENSGALG00000010870,ENSGALG00000001079,ENSGALG00000038768,ENSGALG00000010346,ENSGALG00000008661,ENSGALG00000004304,ENSGALG00000009157,ENSGALG00000007324,ENSGALG00000000172,ENSGALG00000006560,ENSGALG00000028037,ENSGALG00000003169,…
GO:0015367	oxoglutarate:malate antiporter activity	molecular_function	0.032132	0.85454	1	1389	1	15004	ENSGALG00000029383
GO:0015742	alpha-ketoglutarate transport	biological_process	0.032132	0.85454	1	1389	1	15004	ENSGALG00000029383
GO:0032231	regulation of actin filament bundle assembly	biological_process	0.032281	0.85454	6	1389	67	15004	ENSGALG00000015377,ENSGALG00000001475,ENSGALG00000010346,ENSGALG00000002198,ENSGALG00000014687,ENSGALG00000000839
GO:0004742	dihydrolipoyllysine-residue acetyltransferase activity	molecular_function	0.032304	0.85454	1	1389	1	15004	ENSGALG00000007904
GO:0016418	S-acetyltransferase activity	molecular_function	0.032304	0.85454	1	1389	1	15004	ENSGALG00000007904
GO:0030523	dihydrolipoamide S-acyltransferase activity	molecular_function	0.032304	0.85454	1	1389	1	15004	ENSGALG00000007904
GO:0051615	histamine uptake	biological_process	0.032512	0.85677	1	1389	1	15004	ENSGALG00000020002
GO:0004092	carnitine O-acetyltransferase activity	molecular_function	0.032828	0.85677	1	1389	1	15004	ENSGALG00000037443
GO:0019254	carnitine metabolic process, CoA-linked	biological_process	0.032828	0.85677	1	1389	1	15004	ENSGALG00000037443
GO:0006103	2-oxoglutarate metabolic process	biological_process	0.032835	0.85677	2	1389	9	15004	ENSGALG00000002321,ENSGALG00000007484
GO:0022402	cell cycle process	biological_process	0.032925	0.85677	39	1389	804	15004	ENSGALG00000043642,ENSGALG00000010120,ENSGALG00000002107,ENSGALG00000032398,ENSGALG00000037453,ENSGALG00000003922,ENSGALG00000033231,ENSGALG00000013776,ENSGALG00000001475,ENSGALG00000011099,ENSGALG00000000172,ENSGALG00000045889,ENSGALG00000004195,ENSGALG00000005809,ENSGALG00000011683,ENSGALG00000016676,ENSGALG00000014801,ENSGALG00000013420,ENSGALG00000008233,ENSGALG00000013208,ENSGALG00000032664,…
GO:0090036	regulation of protein kinase C signaling	biological_process	0.032953	0.85677	2	1389	8	15004	ENSGALG00000036240,ENSGALG00000000839
GO:0031957	very long-chain fatty acid-CoA ligase activity	molecular_function	0.032976	0.85677	2	1389	9	15004	ENSGALG00000040553,ENSGALG00000008088
GO:2000380	regulation of mesoderm development	biological_process	0.032991	0.85677	2	1389	9	15004	ENSGALG00000009241,ENSGALG00000007324
GO:0032799	low-density lipoprotein receptor particle metabolic process	biological_process	0.033168	0.85677	2	1389	8	15004	ENSGALG00000002655,ENSGALG00000012704
GO:1901004	ubiquinone-6 metabolic process	biological_process	0.033188	0.85677	1	1389	1	15004	ENSGALG00000017282
GO:1901006	ubiquinone-6 biosynthetic process	biological_process	0.033188	0.85677	1	1389	1	15004	ENSGALG00000017282
GO:0010643	cell communication by chemical coupling	biological_process	0.033286	0.85677	1	1389	1	15004	ENSGALG00000033405
GO:0005540	hyaluronic acid binding	molecular_function	0.033367	0.85677	3	1389	19	15004	ENSGALG00000042289,ENSGALG00000039080,ENSGALG00000015624
GO:0045144	meiotic sister chromatid segregation	biological_process	0.033387	0.85677	2	1389	8	15004	ENSGALG00000036892,ENSGALG00000008233
GO:0051177	meiotic sister chromatid cohesion	biological_process	0.033387	0.85677	2	1389	8	15004	ENSGALG00000036892,ENSGALG00000008233
GO:0014861	regulation of skeletal muscle contraction via regulation of action potential	biological_process	0.033478	0.85677	1	1389	1	15004	ENSGALG00000004376
GO:0090076	relaxation of skeletal muscle	biological_process	0.033478	0.85677	1	1389	1	15004	ENSGALG00000004376
GO:0009087	methionine catabolic process	biological_process	0.03352	0.85677	1	1389	1	15004	ENSGALG00000002479
GO:0001707	mesoderm formation	biological_process	0.033534	0.85677	5	1389	52	15004	ENSGALG00000009241,ENSGALG00000013568,ENSGALG00000000839,ENSGALG00000043033,ENSGALG00000001079
GO:0055011	atrial cardiac muscle cell differentiation	biological_process	0.03354	0.85677	1	1389	1	15004	ENSGALG00000016797
GO:0055014	atrial cardiac muscle cell development	biological_process	0.03354	0.85677	1	1389	1	15004	ENSGALG00000016797
GO:0047676	arachidonate-CoA ligase activity	molecular_function	0.033722	0.85677	1	1389	1	15004	ENSGALG00000008088
GO:0051704	multi-organism process	biological_process	0.033767	0.85677	46	1389	1011	15004	ENSGALG00000040959,ENSGALG00000001773,ENSGALG00000013793,ENSGALG00000000249,ENSGALG00000008604,ENSGALG00000041263,ENSGALG00000010476,ENSGALG00000009395,ENSGALG00000008188,ENSGALG00000036441,ENSGALG00000007082,ENSGALG00000032664,ENSGALG00000013604,ENSGALG00000015360,ENSGALG00000002403,ENSGALG00000006689,ENSGALG00000043064,ENSGALG00000010769,ENSGALG00000008306,ENSGALG00000015419,ENSGALG00000035916,…
GO:0051304	chromosome separation	biological_process	0.033768	0.85677	6	1389	66	15004	ENSGALG00000015874,ENSGALG00000014801,ENSGALG00000006110,ENSGALG00000036892,ENSGALG00000008233,ENSGALG00000013208
GO:0046637	regulation of alpha-beta T cell differentiation	biological_process	0.033773	0.85677	4	1389	35	15004	ENSGALG00000013956,ENSGALG00000042875,ENSGALG00000038540,ENSGALG00000003169
GO:0003875	ADP-ribosylarginine hydrolase activity	molecular_function	0.033774	0.85677	1	1389	1	15004	ENSGALG00000015473
GO:0036413	histone H3-R26 citrullination	biological_process	0.033836	0.85677	1	1389	1	15004	ENSGALG00000029212
GO:1901624	negative regulation of lymphocyte chemotaxis	biological_process	0.033836	0.85677	1	1389	1	15004	ENSGALG00000029212
GO:0042936	dipeptide transporter activity	molecular_function	0.03392	0.85677	1	1389	1	15004	ENSGALG00000011671
GO:0071916	dipeptide transmembrane transporter activity	molecular_function	0.03392	0.85677	1	1389	1	15004	ENSGALG00000011671
GO:0030099	myeloid cell differentiation	biological_process	0.033965	0.85677	14	1389	228	15004	ENSGALG00000008298,ENSGALG00000008014,ENSGALG00000009509,ENSGALG00000009870,ENSGALG00000012541,ENSGALG00000038540,ENSGALG00000010870,ENSGALG00000003169,ENSGALG00000028037,ENSGALG00000011046,ENSGALG00000042875,ENSGALG00000010638,ENSGALG00000008293,ENSGALG00000038768
GO:0002270	plasmacytoid dendritic cell activation	biological_process	0.033988	0.85677	1	1389	1	15004	ENSGALG00000042875
GO:0032072	regulation of restriction endodeoxyribonuclease activity	biological_process	0.033988	0.85677	1	1389	1	15004	ENSGALG00000042875
GO:0045819	positive regulation of glycogen catabolic process	biological_process	0.033988	0.85677	1	1389	1	15004	ENSGALG00000042875
GO:2000426	negative regulation of apoptotic cell clearance	biological_process	0.033988	0.85677	1	1389	1	15004	ENSGALG00000042875
GO:0002577	regulation of antigen processing and presentation	biological_process	0.034222	0.86066	2	1389	8	15004	ENSGALG00000008306,ENSGALG00000009626
GO:0033687	osteoblast proliferation	biological_process	0.034233	0.86066	3	1389	20	15004	ENSGALG00000033351,ENSGALG00000008661,ENSGALG00000002655
GO:0061185	negative regulation of dermatome development	biological_process	0.034366	0.86284	1	1389	1	15004	ENSGALG00000009241
GO:0047820	D-glutamate cyclase activity	molecular_function	0.034714	0.8704	1	1389	1	15004	ENSGALG00000010703
GO:0006534	cysteine metabolic process	biological_process	0.034794	0.87051	2	1389	9	15004	ENSGALG00000019175,ENSGALG00000002358
GO:1901700	response to oxygen-containing compound	biological_process	0.034848	0.87051	35	1389	718	15004	ENSGALG00000015286,ENSGALG00000036133,ENSGALG00000002321,ENSGALG00000043754,ENSGALG00000039751,ENSGALG00000049848,ENSGALG00000017316,ENSGALG00000000608,ENSGALG00000046160,ENSGALG00000008014,ENSGALG00000042875,ENSGALG00000013568,ENSGALG00000016456,ENSGALG00000009700,ENSGALG00000028037,ENSGALG00000007484,ENSGALG00000000172,ENSGALG00000027374,ENSGALG00000010346,ENSGALG00000002781,ENSGALG00000006689,…
GO:0048545	response to steroid hormone	biological_process	0.034968	0.87051	10	1389	150	15004	ENSGALG00000027374,ENSGALG00000000172,ENSGALG00000043064,ENSGALG00000007484,ENSGALG00000014994,ENSGALG00000006689,ENSGALG00000042875,ENSGALG00000013568,ENSGALG00000002781,ENSGALG00000010346
GO:0008309	double-stranded DNA exodeoxyribonuclease activity	molecular_function	0.034997	0.87051	1	1389	1	15004	ENSGALG00000010748
GO:0045145	single-stranded DNA 5'-3' exodeoxyribonuclease activity	molecular_function	0.034997	0.87051	1	1389	1	15004	ENSGALG00000010748
GO:0051908	double-stranded DNA 5'-3' exodeoxyribonuclease activity	molecular_function	0.034997	0.87051	1	1389	1	15004	ENSGALG00000010748
GO:0047496	vesicle transport along microtubule	biological_process	0.035201	0.87397	3	1389	18	15004	ENSGALG00000009722,ENSGALG00000008095,ENSGALG00000040212
GO:0044057	regulation of system process	biological_process	0.035229	0.87397	15	1389	266	15004	ENSGALG00000014994,ENSGALG00000006560,ENSGALG00000000302,ENSGALG00000021520,ENSGALG00000000172,ENSGALG00000029829,ENSGALG00000040035,ENSGALG00000003778,ENSGALG00000050086,ENSGALG00000009400,ENSGALG00000000585,ENSGALG00000013604,ENSGALG00000012790,ENSGALG00000003005,ENSGALG00000004376
GO:0019046	release from viral latency	biological_process	0.035483	0.87439	1	1389	1	15004	ENSGALG00000000708
GO:0006996	organelle organization	biological_process	0.035518	0.87439	106	1389	2586	15004	ENSGALG00000008444,ENSGALG00000029319,ENSGALG00000001773,ENSGALG00000030597,ENSGALG00000003085,ENSGALG00000004334,ENSGALG00000004508,ENSGALG00000024138,ENSGALG00000000839,ENSGALG00000029212,ENSGALG00000008188,ENSGALG00000010476,ENSGALG00000015874,ENSGALG00000052649,ENSGALG00000041461,ENSGALG00000014753,ENSGALG00000003778,ENSGALG00000002403,ENSGALG00000007993,ENSGALG00000025842,ENSGALG00000010346,…
GO:0071156	regulation of cell cycle arrest	biological_process	0.035654	0.87439	4	1389	38	15004	ENSGALG00000011099,ENSGALG00000000172,ENSGALG00000013420,ENSGALG00000002781
GO:0005976	polysaccharide metabolic process	biological_process	0.035688	0.87439	6	1389	69	15004	ENSGALG00000042875,ENSGALG00000008855,ENSGALG00000004801,ENSGALG00000016655,ENSGALG00000016518,ENSGALG00000006670
GO:0000009	alpha-1,6-mannosyltransferase activity	molecular_function	0.035707	0.87439	1	1389	1	15004	ENSGALG00000008539
GO:0052824	dolichyl-pyrophosphate Man7GlcNAc2 alpha-1,6-mannosyltransferase activity	molecular_function	0.035707	0.87439	1	1389	1	15004	ENSGALG00000008539
GO:0004085	butyryl-CoA dehydrogenase activity	molecular_function	0.035712	0.87439	1	1389	1	15004	ENSGALG00000007072
GO:0019605	butyrate metabolic process	biological_process	0.035712	0.87439	1	1389	1	15004	ENSGALG00000007072
GO:0046359	butyrate catabolic process	biological_process	0.035712	0.87439	1	1389	1	15004	ENSGALG00000007072
GO:0052890	oxidoreductase activity, acting on the CH-CH group of donors, with a flavin as acceptor	molecular_function	0.035712	0.87439	1	1389	1	15004	ENSGALG00000007072
GO:0010212	response to ionizing radiation	biological_process	0.035785	0.8745	7	1389	85	15004	ENSGALG00000009241,ENSGALG00000013793,ENSGALG00000002781,ENSGALG00000043033,ENSGALG00000043597,ENSGALG00000009157,ENSGALG00000000708
GO:0009259	ribonucleotide metabolic process	biological_process	0.035863	0.8745	15	1389	273	15004	ENSGALG00000038801,ENSGALG00000006431,ENSGALG00000007289,ENSGALG00000032142,ENSGALG00000035334,ENSGALG00000006753,ENSGALG00000033446,ENSGALG00000005789,ENSGALG00000036625,ENSGALG00000001184,ENSGALG00000025819,ENSGALG00000029319,ENSGALG00000008066,ENSGALG00000040035,ENSGALG00000001330
GO:0044711	single-organism biosynthetic process	biological_process	0.035897	0.8745	46	1389	1034	15004	ENSGALG00000007484,ENSGALG00000015961,ENSGALG00000016655,ENSGALG00000033446,ENSGALG00000001184,ENSGALG00000006882,ENSGALG00000005215,ENSGALG00000009700,ENSGALG00000016456,ENSGALG00000006431,ENSGALG00000019175,ENSGALG00000037453,ENSGALG00000017282,ENSGALG00000038801,ENSGALG00000016430,ENSGALG00000009082,ENSGALG00000003701,ENSGALG00000006670,ENSGALG00000002321,ENSGALG00000008661,ENSGALG00000011248,…
GO:0043651	linoleic acid metabolic process	biological_process	0.035903	0.8745	1	1389	1	15004	ENSGALG00000009505
GO:0005344	oxygen transporter activity	molecular_function	0.036213	0.87524	2	1389	12	15004	ENSGALG00000028273,ENSGALG00000012541
GO:0015671	oxygen transport	biological_process	0.036213	0.87524	2	1389	12	15004	ENSGALG00000012541,ENSGALG00000028273
GO:0051316	attachment of spindle microtubules to kinetochore involved in meiotic chromosome segregation	biological_process	0.036263	0.87524	1	1389	1	15004	ENSGALG00000011683
GO:0051455	attachment of spindle microtubules to kinetochore involved in homologous chromosome segregation	biological_process	0.036263	0.87524	1	1389	1	15004	ENSGALG00000011683
GO:0090172	microtubule cytoskeleton organization involved in homologous chromosome segregation	biological_process	0.036263	0.87524	1	1389	1	15004	ENSGALG00000011683
GO:0006654	phosphatidic acid biosynthetic process	biological_process	0.036306	0.87524	2	1389	9	15004	ENSGALG00000040553,ENSGALG00000044527
GO:0038034	signal transduction in absence of ligand	biological_process	0.036354	0.87524	4	1389	37	15004	ENSGALG00000044383,ENSGALG00000002655,ENSGALG00000043033,ENSGALG00000004508
GO:0097192	extrinsic apoptotic signaling pathway in absence of ligand	biological_process	0.036354	0.87524	4	1389	37	15004	ENSGALG00000004508,ENSGALG00000043033,ENSGALG00000002655,ENSGALG00000044383
GO:0007499	ectoderm and mesoderm interaction	biological_process	0.036478	0.87524	1	1389	1	15004	ENSGALG00000007324
GO:0060529	squamous basal epithelial stem cell differentiation involved in prostate gland acinus development	biological_process	0.036478	0.87524	1	1389	1	15004	ENSGALG00000007324
GO:0070273	phosphatidylinositol-4-phosphate binding	molecular_function	0.03652	0.87524	3	1389	20	15004	ENSGALG00000008293,ENSGALG00000013134,ENSGALG00000014952
GO:0042134	rRNA primary transcript binding	molecular_function	0.036534	0.87524	1	1389	1	15004	ENSGALG00000003261
GO:0050870	positive regulation of T cell activation	biological_process	0.036542	0.87524	7	1389	92	15004	ENSGALG00000038540,ENSGALG00000042875,ENSGALG00000003169,ENSGALG00000009870,ENSGALG00000010156,ENSGALG00000007821,ENSGALG00000013956
GO:0042426	choline catabolic process	biological_process	0.03668	0.87524	1	1389	1	15004	ENSGALG00000004491
GO:0046997	oxidoreductase activity, acting on the CH-NH group of donors, flavin as acceptor	molecular_function	0.03668	0.87524	1	1389	1	15004	ENSGALG00000004491
GO:0047865	dimethylglycine dehydrogenase activity	molecular_function	0.03668	0.87524	1	1389	1	15004	ENSGALG00000004491
GO:0009071	serine family amino acid catabolic process	biological_process	0.036861	0.87533	2	1389	10	15004	ENSGALG00000002358,ENSGALG00000002638
GO:0003779	actin binding	molecular_function	0.03688	0.87533	18	1389	310	15004	ENSGALG00000016937,ENSGALG00000036441,ENSGALG00000013768,ENSGALG00000041043,ENSGALG00000002790,ENSGALG00000015358,ENSGALG00000027853,ENSGALG00000037726,ENSGALG00000043642,ENSGALG00000033405,ENSGALG00000031301,ENSGALG00000014201,ENSGALG00000008542,ENSGALG00000020067,ENSGALG00000012732,ENSGALG00000039751,ENSGALG00000000585,ENSGALG00000025842
GO:0010716	negative regulation of extracellular matrix disassembly	biological_process	0.03695	0.87533	1	1389	1	15004	ENSGALG00000011099
GO:1902362	melanocyte apoptotic process	biological_process	0.03695	0.87533	1	1389	1	15004	ENSGALG00000011099
GO:1902495	transmembrane transporter complex	cellular_component	0.037014	0.87533	13	1389	214	15004	ENSGALG00000041791,ENSGALG00000005400,ENSGALG00000010029,ENSGALG00000009395,ENSGALG00000011009,ENSGALG00000035916,ENSGALG00000032142,ENSGALG00000003005,ENSGALG00000005215,ENSGALG00000004376,ENSGALG00000029319,ENSGALG00000025819,ENSGALG00000008066
GO:0005876	spindle microtubule	cellular_component	0.037017	0.87533	4	1389	34	15004	ENSGALG00000013208,ENSGALG00000006110,ENSGALG00000030597,ENSGALG00000003085
GO:0090083	regulation of inclusion body assembly	biological_process	0.037134	0.87533	2	1389	8	15004	ENSGALG00000005330,ENSGALG00000017120
GO:0071634	regulation of transforming growth factor beta production	biological_process	0.037202	0.87533	3	1389	20	15004	ENSGALG00000011271,ENSGALG00000002655,ENSGALG00000000839
GO:1903762	positive regulation of voltage-gated potassium channel activity involved in ventricular cardiac muscle cell action potential repolarization	biological_process	0.037202	0.87533	1	1389	1	15004	ENSGALG00000050086
GO:1903947	positive regulation of ventricular cardiac muscle cell action potential	biological_process	0.037202	0.87533	1	1389	1	15004	ENSGALG00000050086
GO:0033316	meiotic spindle assembly checkpoint	biological_process	0.037291	0.87533	1	1389	1	15004	ENSGALG00000015874
GO:0044779	meiotic spindle checkpoint	biological_process	0.037291	0.87533	1	1389	1	15004	ENSGALG00000015874
GO:1903096	protein localization to meiotic spindle midzone	biological_process	0.037291	0.87533	1	1389	1	15004	ENSGALG00000015874
GO:0050863	regulation of T cell activation	biological_process	0.037346	0.87552	10	1389	151	15004	ENSGALG00000003169,ENSGALG00000038540,ENSGALG00000007821,ENSGALG00000008306,ENSGALG00000009870,ENSGALG00000010156,ENSGALG00000008014,ENSGALG00000013956,ENSGALG00000010638,ENSGALG00000042875
GO:0034501	protein localization to kinetochore	biological_process	0.037497	0.87797	2	1389	9	15004	ENSGALG00000015874,ENSGALG00000003085
GO:0043370	regulation of CD4-positive, alpha-beta T cell differentiation	biological_process	0.037545	0.87799	3	1389	21	15004	ENSGALG00000013956,ENSGALG00000042875,ENSGALG00000003169
GO:0034397	telomere localization	biological_process	0.037607	0.87834	2	1389	9	15004	ENSGALG00000032664,ENSGALG00000037453
GO:0022407	regulation of cell-cell adhesion	biological_process	0.037695	0.87932	13	1389	214	15004	ENSGALG00000008306,ENSGALG00000000608,ENSGALG00000007821,ENSGALG00000015132,ENSGALG00000010156,ENSGALG00000009870,ENSGALG00000003169,ENSGALG00000038540,ENSGALG00000013956,ENSGALG00000008014,ENSGALG00000013568,ENSGALG00000042875,ENSGALG00000010638
GO:0019901	protein kinase binding	molecular_function	0.037771	0.87999	22	1389	410	15004	ENSGALG00000039880,ENSGALG00000013420,ENSGALG00000041988,ENSGALG00000004161,ENSGALG00000014477,ENSGALG00000014687,ENSGALG00000033231,ENSGALG00000001678,ENSGALG00000012790,ENSGALG00000031906,ENSGALG00000003922,ENSGALG00000015132,ENSGALG00000002655,ENSGALG00000007539,ENSGALG00000028115,ENSGALG00000035804,ENSGALG00000013568,ENSGALG00000006110,ENSGALG00000037726,ENSGALG00000030597,ENSGALG00000009601,…
GO:0070194	synaptonemal complex disassembly	biological_process	0.037864	0.88039	1	1389	1	15004	ENSGALG00000006110
GO:0032993	protein-DNA complex	cellular_component	0.037882	0.88039	8	1389	128	15004	ENSGALG00000043033,ENSGALG00000028037,ENSGALG00000037453,ENSGALG00000031571,ENSGALG00000052649,ENSGALG00000027064,ENSGALG00000055014,ENSGALG00000000172
GO:0051402	neuron apoptotic process	biological_process	0.038083	0.88397	9	1389	130	15004	ENSGALG00000011009,ENSGALG00000010870,ENSGALG00000008014,ENSGALG00000007324,ENSGALG00000013568,ENSGALG00000044383,ENSGALG00000010638,ENSGALG00000007989,ENSGALG00000042679
GO:0010839	negative regulation of keratinocyte proliferation	biological_process	0.038133	0.88403	2	1389	9	15004	ENSGALG00000028115,ENSGALG00000027374
GO:0019510	S-adenosylhomocysteine catabolic process	biological_process	0.038251	0.88411	1	1389	1	15004	ENSGALG00000033677
GO:0022409	positive regulation of cell-cell adhesion	biological_process	0.038259	0.88411	8	1389	112	15004	ENSGALG00000013956,ENSGALG00000007821,ENSGALG00000010156,ENSGALG00000009870,ENSGALG00000038540,ENSGALG00000003169,ENSGALG00000042875,ENSGALG00000013568
GO:1903461	Okazaki fragment processing involved in mitotic DNA replication	biological_process	0.038278	0.88411	1	1389	1	15004	ENSGALG00000043938
GO:0016042	lipid catabolic process	biological_process	0.03835	0.88469	12	1389	195	15004	ENSGALG00000009130,ENSGALG00000007072,ENSGALG00000034500,ENSGALG00000002891,ENSGALG00000041787,ENSGALG00000011248,ENSGALG00000009505,ENSGALG00000028402,ENSGALG00000016456,ENSGALG00000039408,ENSGALG00000040035,ENSGALG00000006689
GO:0051988	regulation of attachment of spindle microtubules to kinetochore	biological_process	0.038744	0.89175	2	1389	9	15004	ENSGALG00000033231,ENSGALG00000009157
GO:0043029	T cell homeostasis	biological_process	0.038751	0.89175	3	1389	22	15004	ENSGALG00000010638,ENSGALG00000007821,ENSGALG00000004161
GO:0060429	epithelium development	biological_process	0.038806	0.89191	34	1389	701	15004	ENSGALG00000006560,ENSGALG00000000839,ENSGALG00000015132,ENSGALG00000009241,ENSGALG00000033671,ENSGALG00000008701,ENSGALG00000013793,ENSGALG00000000249,ENSGALG00000003085,ENSGALG00000024047,ENSGALG00000012952,ENSGALG00000010870,ENSGALG00000003374,ENSGALG00000035557,ENSGALG00000038768,ENSGALG00000012790,ENSGALG00000015377,ENSGALG00000003553,ENSGALG00000001518,ENSGALG00000011355,ENSGALG00000007324,…
GO:0048646	anatomical structure formation involved in morphogenesis	biological_process	0.039031	0.89378	37	1389	764	15004	ENSGALG00000013193,ENSGALG00000030991,ENSGALG00000033351,ENSGALG00000038801,ENSGALG00000020067,ENSGALG00000016945,ENSGALG00000043754,ENSGALG00000001079,ENSGALG00000013776,ENSGALG00000008661,ENSGALG00000014687,ENSGALG00000010638,ENSGALG00000000172,ENSGALG00000007324,ENSGALG00000002655,ENSGALG00000041255,ENSGALG00000001264,ENSGALG00000043033,ENSGALG00000013568,ENSGALG00000042875,ENSGALG00000010870,…
GO:0002472	macrophage antigen processing and presentation	biological_process	0.039125	0.89378	1	1389	1	15004	ENSGALG00000008306
GO:0002616	regulation of macrophage antigen processing and presentation	biological_process	0.039125	0.89378	1	1389	1	15004	ENSGALG00000008306
GO:0002617	negative regulation of macrophage antigen processing and presentation	biological_process	0.039125	0.89378	1	1389	1	15004	ENSGALG00000008306
GO:0043381	negative regulation of memory T cell differentiation	biological_process	0.039125	0.89378	1	1389	1	15004	ENSGALG00000008306
GO:0021559	trigeminal nerve development	biological_process	0.039303	0.89675	2	1389	9	15004	ENSGALG00000006560,ENSGALG00000015132
GO:0016655	oxidoreductase activity, acting on NAD(P)H, quinone or similar compound as acceptor	molecular_function	0.03936	0.89696	3	1389	28	15004	ENSGALG00000008084,ENSGALG00000036625,ENSGALG00000009703
GO:0000796	condensin complex	cellular_component	0.039444	0.89778	2	1389	8	15004	ENSGALG00000014425,ENSGALG00000015691
GO:0061647	histone H3-K9 modification	biological_process	0.039509	0.89806	4	1389	33	15004	ENSGALG00000002781,ENSGALG00000041461,ENSGALG00000013956,ENSGALG00000008014
GO:0048332	mesoderm morphogenesis	biological_process	0.039568	0.89806	5	1389	54	15004	ENSGALG00000000839,ENSGALG00000013568,ENSGALG00000009241,ENSGALG00000001079,ENSGALG00000043033
GO:0036094	small molecule binding	molecular_function	0.0396	0.89806	81	1389	1874	15004	ENSGALG00000004195,ENSGALG00000042875,ENSGALG00000041347,ENSGALG00000004143,ENSGALG00000011537,ENSGALG00000007821,ENSGALG00000036645,ENSGALG00000015358,ENSGALG00000005902,ENSGALG00000015961,ENSGALG00000054420,ENSGALG00000010311,ENSGALG00000015286,ENSGALG00000014687,ENSGALG00000036873,ENSGALG00000008369,ENSGALG00000003922,ENSGALG00000038801,ENSGALG00000039880,ENSGALG00000037401,ENSGALG00000043597,…
GO:0051496	positive regulation of stress fiber assembly	biological_process	0.039791	0.90131	4	1389	37	15004	ENSGALG00000010346,ENSGALG00000002198,ENSGALG00000000839,ENSGALG00000014687
GO:0043923	positive regulation by host of viral transcription	biological_process	0.039955	0.90268	2	1389	9	15004	ENSGALG00000010870,ENSGALG00000000708
GO:0043650	dicarboxylic acid biosynthetic process	biological_process	0.039984	0.90268	2	1389	9	15004	ENSGALG00000007484,ENSGALG00000002321
GO:0002528	regulation of vascular permeability involved in acute inflammatory response	biological_process	0.040028	0.90268	1	1389	1	15004	ENSGALG00000004334
GO:0043269	regulation of ion transport	biological_process	0.040044	0.90268	19	1389	355	15004	ENSGALG00000002015,ENSGALG00000016054,ENSGALG00000036373,ENSGALG00000040035,ENSGALG00000029678,ENSGALG00000009626,ENSGALG00000002277,ENSGALG00000011009,ENSGALG00000002893,ENSGALG00000004376,ENSGALG00000003778,ENSGALG00000013604,ENSGALG00000050086,ENSGALG00000010029,ENSGALG00000008014,ENSGALG00000041791,ENSGALG00000035916,ENSGALG00000014994,ENSGALG00000004071
GO:0033147	negative regulation of intracellular estrogen receptor signaling pathway	biological_process	0.040221	0.90559	2	1389	9	15004	ENSGALG00000002781,ENSGALG00000007324
GO:0044242	cellular lipid catabolic process	biological_process	0.040448	0.90959	9	1389	131	15004	ENSGALG00000009130,ENSGALG00000007072,ENSGALG00000041787,ENSGALG00000002891,ENSGALG00000028402,ENSGALG00000016456,ENSGALG00000009505,ENSGALG00000040035,ENSGALG00000006689
GO:1903045	neural crest cell migration involved in sympathetic nervous system development	biological_process	0.040651	0.91004	1	1389	1	15004	ENSGALG00000006560
GO:0003983	UTP:glucose-1-phosphate uridylyltransferase activity	molecular_function	0.040673	0.91004	1	1389	1	15004	ENSGALG00000008855
GO:0051748	UTP-monosaccharide-1-phosphate uridylyltransferase activity	molecular_function	0.040673	0.91004	1	1389	1	15004	ENSGALG00000008855
GO:0050718	positive regulation of interleukin-1 beta secretion	biological_process	0.040699	0.91004	2	1389	9	15004	ENSGALG00000039751,ENSGALG00000042875
GO:0016405	CoA-ligase activity	molecular_function	0.040772	0.91004	2	1389	9	15004	ENSGALG00000015961,ENSGALG00000016993
GO:0008746	NAD(P)+ transhydrogenase activity	molecular_function	0.040855	0.91004	1	1389	1	15004	ENSGALG00000014869
GO:0016652	oxidoreductase activity, acting on NAD(P)H, NAD(P) as acceptor	molecular_function	0.040855	0.91004	1	1389	1	15004	ENSGALG00000014869
GO:0005938	cell cortex	cellular_component	0.040856	0.91004	12	1389	188	15004	ENSGALG00000005809,ENSGALG00000027853,ENSGALG00000012952,ENSGALG00000015377,ENSGALG00000037726,ENSGALG00000033405,ENSGALG00000008542,ENSGALG00000000608,ENSGALG00000037841,ENSGALG00000015132,ENSGALG00000043642,ENSGALG00000011476
GO:0004683	calmodulin-dependent protein kinase activity	molecular_function	0.041019	0.91214	3	1389	22	15004	ENSGALG00000004801,ENSGALG00000016518,ENSGALG00000004334
GO:0051225	spindle assembly	biological_process	0.041048	0.91214	6	1389	70	15004	ENSGALG00000008095,ENSGALG00000004195,ENSGALG00000032398,ENSGALG00000030597,ENSGALG00000033231,ENSGALG00000006110
GO:0009368	endopeptidase Clp complex	cellular_component	0.041408	0.91471	1	1389	1	15004	ENSGALG00000007289
GO:0009841	mitochondrial endopeptidase Clp complex	cellular_component	0.041408	0.91471	1	1389	1	15004	ENSGALG00000007289
GO:0032868	response to insulin	biological_process	0.041478	0.91471	9	1389	128	15004	ENSGALG00000000249,ENSGALG00000003033,ENSGALG00000040553,ENSGALG00000036133,ENSGALG00000009700,ENSGALG00000016456,ENSGALG00000010158,ENSGALG00000007484,ENSGALG00000003409
GO:0048519	negative regulation of biological process	biological_process	0.041516	0.91471	124	1389	3074	15004	ENSGALG00000041461,ENSGALG00000015874,ENSGALG00000010476,ENSGALG00000043035,ENSGALG00000009241,ENSGALG00000029212,ENSGALG00000013768,ENSGALG00000000839,ENSGALG00000003169,ENSGALG00000004508,ENSGALG00000004274,ENSGALG00000012952,ENSGALG00000003085,ENSGALG00000029829,ENSGALG00000043064,ENSGALG00000029264,ENSGALG00000041988,ENSGALG00000012732,ENSGALG00000008306,ENSGALG00000035916,ENSGALG00000008542,…
GO:0009201	ribonucleoside triphosphate biosynthetic process	biological_process	0.041642	0.91471	4	1389	43	15004	ENSGALG00000038801,ENSGALG00000001330,ENSGALG00000006753,ENSGALG00000033446
GO:0022612	gland morphogenesis	biological_process	0.041647	0.91471	6	1389	71	15004	ENSGALG00000007324,ENSGALG00000012873,ENSGALG00000008014,ENSGALG00000003374,ENSGALG00000010346,ENSGALG00000006560
GO:0061713	anterior neural tube closure	biological_process	0.041654	0.91471	1	1389	1	15004	ENSGALG00000010638
GO:0001508	action potential	biological_process	0.041689	0.91471	6	1389	69	15004	ENSGALG00000050086,ENSGALG00000011009,ENSGALG00000003005,ENSGALG00000004376,ENSGALG00000005215,ENSGALG00000012790
GO:1901799	negative regulation of proteasomal protein catabolic process	biological_process	0.041765	0.91471	5	1389	54	15004	ENSGALG00000015874,ENSGALG00000006110,ENSGALG00000014801,ENSGALG00000008233,ENSGALG00000036892
GO:1990351	transporter complex	cellular_component	0.041954	0.91471	13	1389	219	15004	ENSGALG00000025819,ENSGALG00000029319,ENSGALG00000008066,ENSGALG00000005215,ENSGALG00000004376,ENSGALG00000003005,ENSGALG00000009395,ENSGALG00000035916,ENSGALG00000032142,ENSGALG00000011009,ENSGALG00000005400,ENSGALG00000041791,ENSGALG00000010029
GO:0061555	ganglion structural organization	biological_process	0.042042	0.91471	1	1389	1	15004	ENSGALG00000015132
GO:0061556	trigeminal ganglion morphogenesis	biological_process	0.042042	0.91471	1	1389	1	15004	ENSGALG00000015132
GO:0061561	trigeminal ganglion formation	biological_process	0.042042	0.91471	1	1389	1	15004	ENSGALG00000015132
GO:0061562	cranial ganglion structural organization	biological_process	0.042042	0.91471	1	1389	1	15004	ENSGALG00000015132
GO:0061563	trigeminal ganglion structural organization	biological_process	0.042042	0.91471	1	1389	1	15004	ENSGALG00000015132
GO:1902897	regulation of postsynaptic density protein 95 clustering	biological_process	0.042042	0.91471	1	1389	1	15004	ENSGALG00000015132
GO:0061550	cranial ganglion development	biological_process	0.042127	0.91471	2	1389	9	15004	ENSGALG00000006560,ENSGALG00000015132
GO:0097193	intrinsic apoptotic signaling pathway	biological_process	0.042156	0.91471	11	1389	175	15004	ENSGALG00000007324,ENSGALG00000007539,ENSGALG00000008014,ENSGALG00000002980,ENSGALG00000010476,ENSGALG00000011009,ENSGALG00000008084,ENSGALG00000028115,ENSGALG00000010638,ENSGALG00000044383,ENSGALG00000002781
GO:0016469	proton-transporting two-sector ATPase complex	cellular_component	0.042169	0.91471	4	1389	43	15004	ENSGALG00000001330,ENSGALG00000038801,ENSGALG00000002207,ENSGALG00000006753
GO:0035254	glutamate receptor binding	molecular_function	0.042181	0.91471	3	1389	23	15004	ENSGALG00000004071,ENSGALG00000035804,ENSGALG00000035916
GO:2000431	regulation of cytokinesis, actomyosin contractile ring assembly	biological_process	0.042187	0.91471	1	1389	1	15004	ENSGALG00000009157
GO:0020037	heme binding	molecular_function	0.042478	0.91985	8	1389	117	15004	ENSGALG00000002893,ENSGALG00000007638,ENSGALG00000037829,ENSGALG00000011532,ENSGALG00000012541,ENSGALG00000028273,ENSGALG00000032142,ENSGALG00000019175
GO:0006850	mitochondrial pyruvate transport	biological_process	0.042572	0.91985	1	1389	2	15004	ENSGALG00000015437
GO:0061732	mitochondrial acetyl-CoA biosynthetic process from pyruvate	biological_process	0.042572	0.91985	1	1389	2	15004	ENSGALG00000015437
GO:0004855	xanthine oxidase activity	molecular_function	0.042826	0.92216	1	1389	1	15004	ENSGALG00000008701
GO:0016727	oxidoreductase activity, acting on CH or CH2 groups, oxygen as acceptor	molecular_function	0.042826	0.92216	1	1389	1	15004	ENSGALG00000008701
GO:2001213	negative regulation of vasculogenesis	biological_process	0.042826	0.92216	1	1389	1	15004	ENSGALG00000008701
GO:2001239	regulation of extrinsic apoptotic signaling pathway in absence of ligand	biological_process	0.043062	0.92259	3	1389	23	15004	ENSGALG00000043033,ENSGALG00000004508,ENSGALG00000044383
GO:0001642	group III metabotropic glutamate receptor activity	molecular_function	0.043072	0.92259	1	1389	1	15004	ENSGALG00000037841
GO:0010854	adenylate cyclase regulator activity	molecular_function	0.043072	0.92259	1	1389	1	15004	ENSGALG00000037841
GO:0010855	adenylate cyclase inhibitor activity	molecular_function	0.043072	0.92259	1	1389	1	15004	ENSGALG00000037841
GO:1901607	alpha-amino acid biosynthetic process	biological_process	0.043092	0.92259	5	1389	57	15004	ENSGALG00000029212,ENSGALG00000002321,ENSGALG00000007484,ENSGALG00000019175,ENSGALG00000043754
GO:0001935	endothelial cell proliferation	biological_process	0.043148	0.92273	6	1389	76	15004	ENSGALG00000008701,ENSGALG00000009626,ENSGALG00000013604,ENSGALG00000020067,ENSGALG00000042875,ENSGALG00000010870
GO:0034602	oxoglutarate dehydrogenase (NAD+) activity	molecular_function	0.043234	0.92353	1	1389	1	15004	ENSGALG00000014155
GO:0005642	annulate lamellae	cellular_component	0.043296	0.92381	1	1389	1	15004	ENSGALG00000005249
GO:0004623	phospholipase A2 activity	molecular_function	0.043658	0.93046	3	1389	26	15004	ENSGALG00000009505,ENSGALG00000028402,ENSGALG00000041787
GO:0060174	limb bud formation	biological_process	0.043717	0.93066	2	1389	10	15004	ENSGALG00000001264,ENSGALG00000001079
GO:0010868	negative regulation of triglyceride biosynthetic process	biological_process	0.0441	0.9359	1	1389	1	15004	ENSGALG00000041988
GO:0090209	negative regulation of triglyceride metabolic process	biological_process	0.0441	0.9359	1	1389	1	15004	ENSGALG00000041988
GO:0019083	viral transcription	biological_process	0.044163	0.9359	3	1389	23	15004	ENSGALG00000006673,ENSGALG00000010870,ENSGALG00000000708
GO:0046782	regulation of viral transcription	biological_process	0.044163	0.9359	3	1389	23	15004	ENSGALG00000000708,ENSGALG00000006673,ENSGALG00000010870
GO:0005198	structural molecule activity	molecular_function	0.044416	0.93979	24	1389	562	15004	ENSGALG00000034349,ENSGALG00000041760,ENSGALG00000008542,ENSGALG00000035916,ENSGALG00000038022,ENSGALG00000008419,ENSGALG00000019718,ENSGALG00000034054,ENSGALG00000030629,ENSGALG00000038579,ENSGALG00000000470,ENSGALG00000012790,ENSGALG00000024138,ENSGALG00000014692,ENSGALG00000054420,ENSGALG00000015345,ENSGALG00000032672,ENSGALG00000043185,ENSGALG00000002108,ENSGALG00000031275,ENSGALG00000008444,…
GO:2000393	negative regulation of lamellipodium morphogenesis	biological_process	0.044447	0.93979	1	1389	1	15004	ENSGALG00000010158
GO:0006796	phosphate-containing compound metabolic process	biological_process	0.044612	0.94224	90	1389	2175	15004	ENSGALG00000002403,ENSGALG00000004161,ENSGALG00000009170,ENSGALG00000010346,ENSGALG00000001330,ENSGALG00000006753,ENSGALG00000001678,ENSGALG00000015437,ENSGALG00000042624,ENSGALG00000012732,ENSGALG00000012662,ENSGALG00000037889,ENSGALG00000014952,ENSGALG00000041988,ENSGALG00000029319,ENSGALG00000026536,ENSGALG00000008855,ENSGALG00000004334,ENSGALG00000004508,ENSGALG00000003085,ENSGALG00000036625,…
GO:0070510	regulation of histone H4-K20 methylation	biological_process	0.044878	0.9454	1	1389	1	15004	ENSGALG00000002781
GO:0070512	positive regulation of histone H4-K20 methylation	biological_process	0.044878	0.9454	1	1389	1	15004	ENSGALG00000002781
GO:0021884	forebrain neuron development	biological_process	0.044915	0.9454	3	1389	22	15004	ENSGALG00000006560,ENSGALG00000014155,ENSGALG00000007993
GO:0000287	magnesium ion binding	molecular_function	0.045029	0.9454	10	1389	151	15004	ENSGALG00000016993,ENSGALG00000036873,ENSGALG00000015473,ENSGALG00000004508,ENSGALG00000006110,ENSGALG00000003922,ENSGALG00000039880,ENSGALG00000037401,ENSGALG00000016875,ENSGALG00000041988
GO:0034683	integrin alphav-beta3 complex	cellular_component	0.045065	0.9454	1	1389	1	15004	ENSGALG00000002655
GO:2000536	negative regulation of entry of bacterium into host cell	biological_process	0.045065	0.9454	1	1389	1	15004	ENSGALG00000002655
GO:0021935	cerebellar granule cell precursor tangential migration	biological_process	0.045135	0.94581	1	1389	1	15004	ENSGALG00000001264
GO:0030263	apoptotic chromosome condensation	biological_process	0.045204	0.94591	1	1389	1	15004	ENSGALG00000003922
GO:0072425	signal transduction involved in G2 DNA damage checkpoint	biological_process	0.045254	0.94591	2	1389	9	15004	ENSGALG00000002781,ENSGALG00000006110
GO:0071496	cellular response to external stimulus	biological_process	0.045291	0.94591	16	1389	275	15004	ENSGALG00000042134,ENSGALG00000010476,ENSGALG00000009241,ENSGALG00000000839,ENSGALG00000028037,ENSGALG00000014723,ENSGALG00000009700,ENSGALG00000042679,ENSGALG00000040035,ENSGALG00000035804,ENSGALG00000017046,ENSGALG00000043754,ENSGALG00000040212,ENSGALG00000015286,ENSGALG00000002403,ENSGALG00000038721
GO:0043588	skin development	biological_process	0.045374	0.9466	8	1389	109	15004	ENSGALG00000003553,ENSGALG00000012790,ENSGALG00000028115,ENSGALG00000010638,ENSGALG00000007324,ENSGALG00000001475,ENSGALG00000011355,ENSGALG00000000839
GO:0046849	bone remodeling	biological_process	0.045466	0.94673	5	1389	56	15004	ENSGALG00000040035,ENSGALG00000010346,ENSGALG00000011046,ENSGALG00000033351,ENSGALG00000009700
GO:0002580	regulation of antigen processing and presentation of peptide or polysaccharide antigen via MHC class II	biological_process	0.045532	0.94673	1	1389	1	15004	ENSGALG00000009626
GO:0002581	negative regulation of antigen processing and presentation of peptide or polysaccharide antigen via MHC class II	biological_process	0.045532	0.94673	1	1389	1	15004	ENSGALG00000009626
GO:0043371	negative regulation of CD4-positive, alpha-beta T cell differentiation	biological_process	0.045823	0.95092	2	1389	10	15004	ENSGALG00000042875,ENSGALG00000003169
GO:0061485	memory T cell proliferation	biological_process	0.045835	0.95092	1	1389	1	15004	ENSGALG00000010156
GO:0022607	cellular component assembly	biological_process	0.045948	0.95121	73	1389	1714	15004	ENSGALG00000008014,ENSGALG00000013776,ENSGALG00000033231,ENSGALG00000005330,ENSGALG00000042538,ENSGALG00000000299,ENSGALG00000012732,ENSGALG00000009703,ENSGALG00000035916,ENSGALG00000008542,ENSGALG00000002479,ENSGALG00000002403,ENSGALG00000007993,ENSGALG00000010346,ENSGALG00000017272,ENSGALG00000003778,ENSGALG00000010158,ENSGALG00000009395,ENSGALG00000000839,ENSGALG00000014753,ENSGALG00000052649,…
GO:0035497	cAMP response element binding	molecular_function	0.04595	0.95121	2	1389	10	15004	ENSGALG00000013568,ENSGALG00000010870
GO:0043169	cation binding	molecular_function	0.046135	0.95399	91	1389	2177	15004	ENSGALG00000032161,ENSGALG00000037841,ENSGALG00000017398,ENSGALG00000043027,ENSGALG00000042360,ENSGALG00000016584,ENSGALG00000037625,ENSGALG00000009568,ENSGALG00000034107,ENSGALG00000005789,ENSGALG00000033231,ENSGALG00000028273,ENSGALG00000016545,ENSGALG00000015140,ENSGALG00000017229,ENSGALG00000031474,ENSGALG00000013568,ENSGALG00000013999,ENSGALG00000034271,ENSGALG00000004719,ENSGALG00000002908,…
GO:1990752	microtubule end	cellular_component	0.046339	0.9544	3	1389	20	15004	ENSGALG00000032398,ENSGALG00000010311,ENSGALG00000010120
GO:0009163	nucleoside biosynthetic process	biological_process	0.046357	0.9544	6	1389	83	15004	ENSGALG00000006431,ENSGALG00000001330,ENSGALG00000038801,ENSGALG00000033446,ENSGALG00000002479,ENSGALG00000006753
GO:0042455	ribonucleoside biosynthetic process	biological_process	0.046357	0.9544	6	1389	83	15004	ENSGALG00000006431,ENSGALG00000001330,ENSGALG00000038801,ENSGALG00000002479,ENSGALG00000033446,ENSGALG00000006753
GO:0040036	regulation of fibroblast growth factor receptor signaling pathway	biological_process	0.046359	0.9544	3	1389	25	15004	ENSGALG00000043035,ENSGALG00000038768,ENSGALG00000009626
GO:0005179	hormone activity	molecular_function	0.046424	0.95469	5	1389	76	15004	ENSGALG00000013604,ENSGALG00000000249,ENSGALG00000002893,ENSGALG00000040959,ENSGALG00000002860
GO:1990845	adaptive thermogenesis	biological_process	0.046657	0.95819	2	1389	10	15004	ENSGALG00000017316,ENSGALG00000040035
GO:0032467	positive regulation of cytokinesis	biological_process	0.046696	0.95819	3	1389	23	15004	ENSGALG00000008095,ENSGALG00000033231,ENSGALG00000009157
GO:0005767	secondary lysosome	cellular_component	0.046945	0.96225	2	1389	10	15004	ENSGALG00000035804,ENSGALG00000038721
GO:0031572	G2 DNA damage checkpoint	biological_process	0.047125	0.96489	3	1389	22	15004	ENSGALG00000003085,ENSGALG00000006110,ENSGALG00000002781
GO:0042402	cellular biogenic amine catabolic process	biological_process	0.047215	0.96526	2	1389	11	15004	ENSGALG00000015977,ENSGALG00000004491
GO:0032812	positive regulation of epinephrine secretion	biological_process	0.047246	0.96526	1	1389	2	15004	ENSGALG00000013604
GO:0071604	transforming growth factor beta production	biological_process	0.047399	0.96732	3	1389	22	15004	ENSGALG00000000839,ENSGALG00000002655,ENSGALG00000011271
GO:0050868	negative regulation of T cell activation	biological_process	0.047567	0.96969	5	1389	57	15004	ENSGALG00000042875,ENSGALG00000010638,ENSGALG00000003169,ENSGALG00000008306,ENSGALG00000008014
GO:0008509	anion transmembrane transporter activity	molecular_function	0.047809	0.96976	13	1389	217	15004	ENSGALG00000010029,ENSGALG00000014695,ENSGALG00000017032,ENSGALG00000009395,ENSGALG00000034179,ENSGALG00000015437,ENSGALG00000007955,ENSGALG00000009545,ENSGALG00000010614,ENSGALG00000002783,ENSGALG00000008369,ENSGALG00000029383,ENSGALG00000016979
GO:0060019	radial glial cell differentiation	biological_process	0.047948	0.96976	2	1389	10	15004	ENSGALG00000002473,ENSGALG00000015132
GO:0043014	alpha-tubulin binding	molecular_function	0.047969	0.96976	3	1389	23	15004	ENSGALG00000033231,ENSGALG00000008188,ENSGALG00000008850
GO:0003414	chondrocyte morphogenesis involved in endochondral bone morphogenesis	biological_process	0.047987	0.96976	2	1389	10	15004	ENSGALG00000005797,ENSGALG00000043185
GO:0003429	growth plate cartilage chondrocyte morphogenesis	biological_process	0.047987	0.96976	2	1389	10	15004	ENSGALG00000043185,ENSGALG00000005797
GO:0090171	chondrocyte morphogenesis	biological_process	0.047987	0.96976	2	1389	10	15004	ENSGALG00000005797,ENSGALG00000043185
GO:0005509	calcium ion binding	molecular_function	0.048003	0.96976	27	1389	540	15004	ENSGALG00000004320,ENSGALG00000038768,ENSGALG00000000585,ENSGALG00000005797,ENSGALG00000037625,ENSGALG00000016584,ENSGALG00000009568,ENSGALG00000032161,ENSGALG00000008424,ENSGALG00000015624,ENSGALG00000000608,ENSGALG00000017398,ENSGALG00000009601,ENSGALG00000004719,ENSGALG00000028402,ENSGALG00000009855,ENSGALG00000009545,ENSGALG00000043185,ENSGALG00000009626,ENSGALG00000027316,ENSGALG00000001122,…
GO:0042776	mitochondrial ATP synthesis coupled proton transport	biological_process	0.04802	0.96976	1	1389	2	15004	ENSGALG00000033446
GO:0045581	negative regulation of T cell differentiation	biological_process	0.048056	0.96976	3	1389	24	15004	ENSGALG00000003169,ENSGALG00000042875,ENSGALG00000008306
GO:0001710	mesodermal cell fate commitment	biological_process	0.048087	0.96976	2	1389	11	15004	ENSGALG00000009241,ENSGALG00000043033
GO:0044272	sulfur compound biosynthetic process	biological_process	0.048209	0.97116	7	1389	97	15004	ENSGALG00000002479,ENSGALG00000007904,ENSGALG00000002358,ENSGALG00000016430,ENSGALG00000009700,ENSGALG00000015437,ENSGALG00000019175
GO:0045766	positive regulation of angiogenesis	biological_process	0.04834	0.97277	7	1389	92	15004	ENSGALG00000014687,ENSGALG00000002781,ENSGALG00000020067,ENSGALG00000042875,ENSGALG00000041255,ENSGALG00000009241,ENSGALG00000009626
GO:0019693	ribose phosphate metabolic process	biological_process	0.048404	0.97301	15	1389	284	15004	ENSGALG00000033446,ENSGALG00000005789,ENSGALG00000036625,ENSGALG00000001184,ENSGALG00000035334,ENSGALG00000006753,ENSGALG00000008066,ENSGALG00000001330,ENSGALG00000040035,ENSGALG00000025819,ENSGALG00000029319,ENSGALG00000007289,ENSGALG00000032142,ENSGALG00000006431,ENSGALG00000038801
GO:0072070	loop of Henle development	biological_process	0.048505	0.97399	2	1389	10	15004	ENSGALG00000030991,ENSGALG00000013193
GO:0022408	negative regulation of cell-cell adhesion	biological_process	0.048684	0.9765	7	1389	95	15004	ENSGALG00000008014,ENSGALG00000015132,ENSGALG00000008306,ENSGALG00000000608,ENSGALG00000003169,ENSGALG00000042875,ENSGALG00000010638
GO:0043434	response to peptide hormone	biological_process	0.048734	0.9765	11	1389	174	15004	ENSGALG00000000249,ENSGALG00000003033,ENSGALG00000013568,ENSGALG00000040553,ENSGALG00000036133,ENSGALG00000016456,ENSGALG00000009700,ENSGALG00000010158,ENSGALG00000003409,ENSGALG00000014994,ENSGALG00000007484
GO:0008652	cellular amino acid biosynthetic process	biological_process	0.048874	0.97826	5	1389	59	15004	ENSGALG00000029212,ENSGALG00000002321,ENSGALG00000007484,ENSGALG00000019175,ENSGALG00000043754
GO:0044291	cell-cell contact zone	cellular_component	0.048965	0.97904	4	1389	38	15004	ENSGALG00000015132,ENSGALG00000002198,ENSGALG00000011009,ENSGALG00000012790
GO:0007498	mesoderm development	biological_process	0.049179	0.98227	6	1389	79	15004	ENSGALG00000013568,ENSGALG00000000839,ENSGALG00000009241,ENSGALG00000001079,ENSGALG00000007324,ENSGALG00000043033
GO:0060026	convergent extension	biological_process	0.049477	0.9863	2	1389	10	15004	ENSGALG00000000839,ENSGALG00000009241
GO:0051094	positive regulation of developmental process	biological_process	0.049486	0.9863	38	1389	822	15004	ENSGALG00000002781,ENSGALG00000038768,ENSGALG00000010346,ENSGALG00000015377,ENSGALG00000033405,ENSGALG00000010870,ENSGALG00000035916,ENSGALG00000043064,ENSGALG00000040035,ENSGALG00000000249,ENSGALG00000003169,ENSGALG00000006560,ENSGALG00000009241,ENSGALG00000010476,ENSGALG00000009626,ENSGALG00000004304,ENSGALG00000009157,ENSGALG00000014687,ENSGALG00000008661,ENSGALG00000013776,ENSGALG00000001079,…
GO:0016043	cellular component organization	biological_process	0.049792	0.99135	167	1389	4274	15004	ENSGALG00000015132,ENSGALG00000031895,ENSGALG00000016875,ENSGALG00000011476,ENSGALG00000040035,ENSGALG00000006562,ENSGALG00000043185,ENSGALG00000036659,ENSGALG00000042679,ENSGALG00000027853,ENSGALG00000035334,ENSGALG00000017046,ENSGALG00000006073,ENSGALG00000016676,ENSGALG00000014801,ENSGALG00000015002,ENSGALG00000008084,ENSGALG00000015377,ENSGALG00000016937,ENSGALG00000002198,ENSGALG00000002655,…
GO:0032897	negative regulation of viral transcription	biological_process	0.049961	0.99365	2	1389	11	15004	ENSGALG00000010870,ENSGALG00000006673
GO:0010035	response to inorganic substance	biological_process	0.050073	0.99483	13	1389	224	15004	ENSGALG00000009157,ENSGALG00000009626,ENSGALG00000000172,ENSGALG00000028037,ENSGALG00000010870,ENSGALG00000014994,ENSGALG00000001316,ENSGALG00000010476,ENSGALG00000017316,ENSGALG00000000608,ENSGALG00000005215,ENSGALG00000009545,ENSGALG00000013568
GO:0009719	response to endogenous stimulus	biological_process	0.050203	0.99635	40	1389	870	15004	ENSGALG00000010158,ENSGALG00000010346,ENSGALG00000038768,ENSGALG00000002781,ENSGALG00000003778,ENSGALG00000006689,ENSGALG00000010769,ENSGALG00000043064,ENSGALG00000003409,ENSGALG00000014994,ENSGALG00000010870,ENSGALG00000003005,ENSGALG00000003033,ENSGALG00000000249,ENSGALG00000040035,ENSGALG00000040553,ENSGALG00000034500,ENSGALG00000009626,ENSGALG00000043035,ENSGALG00000009395,ENSGALG00000009241,…
GO:0097209	epidermal lamellar body	cellular_component	0.050326	0.99774	1	1389	1	15004	ENSGALG00000003553
GO:0044454	nuclear chromosome part	cellular_component	0.050517	0.99968	18	1389	335	15004	ENSGALG00000014801,ENSGALG00000000708,ENSGALG00000008014,ENSGALG00000011683,ENSGALG00000037453,ENSGALG00000008233,ENSGALG00000010870,ENSGALG00000007393,ENSGALG00000032664,ENSGALG00000036892,ENSGALG00000002781,ENSGALG00000007324,ENSGALG00000004304,ENSGALG00000012199,ENSGALG00000031571,ENSGALG00000006110,ENSGALG00000034271,ENSGALG00000042875
GO:0097345	mitochondrial outer membrane permeabilization	biological_process	0.05053	0.99968	2	1389	11	15004	ENSGALG00000010476,ENSGALG00000004508
GO:0060903	positive regulation of meiosis I	biological_process	0.050625	1	1	1389	2	15004	ENSGALG00000032664
GO:0034134	toll-like receptor 2 signaling pathway	biological_process	0.050676	1	2	1389	10	15004	ENSGALG00000009239,ENSGALG00000042875
GO:0051261	protein depolymerization	biological_process	0.050727	1	6	1389	71	15004	ENSGALG00000010120,ENSGALG00000001475,ENSGALG00000010311,ENSGALG00000001121,ENSGALG00000005806,ENSGALG00000008542
GO:0072523	purine-containing compound catabolic process	biological_process	0.05081	1	3	1389	25	15004	ENSGALG00000008701,ENSGALG00000008185,ENSGALG00000033677
GO:0005520	insulin-like growth factor binding	molecular_function	0.051046	1	3	1389	24	15004	ENSGALG00000008661,ENSGALG00000007837,ENSGALG00000002655
GO:0042127	regulation of cell proliferation	biological_process	0.051071	1	39	1389	863	15004	ENSGALG00000043033,ENSGALG00000013568,ENSGALG00000042875,ENSGALG00000028115,ENSGALG00000007539,ENSGALG00000011099,ENSGALG00000000172,ENSGALG00000007324,ENSGALG00000027374,ENSGALG00000009870,ENSGALG00000007821,ENSGALG00000002655,ENSGALG00000008661,ENSGALG00000014687,ENSGALG00000010638,ENSGALG00000012873,ENSGALG00000002980,ENSGALG00000008014,ENSGALG00000033351,ENSGALG00000043642,ENSGALG00000021017,…
GO:0045769	negative regulation of asymmetric cell division	biological_process	0.051073	1	1	1389	1	15004	ENSGALG00000032398
GO:0050542	icosanoid binding	molecular_function	0.051234	1	1	1389	2	15004	ENSGALG00000043064
GO:0050543	icosatetraenoic acid binding	molecular_function	0.051234	1	1	1389	2	15004	ENSGALG00000043064
GO:0050544	arachidonic acid binding	molecular_function	0.051234	1	1	1389	2	15004	ENSGALG00000043064
GO:1901567	fatty acid derivative binding	molecular_function	0.051234	1	1	1389	2	15004	ENSGALG00000043064
GO:0007135	meiosis II	biological_process	0.051253	1	2	1389	10	15004	ENSGALG00000008233,ENSGALG00000036892
GO:0003995	acyl-CoA dehydrogenase activity	molecular_function	0.051304	1	2	1389	10	15004	ENSGALG00000002891,ENSGALG00000007072
GO:0004457	lactate dehydrogenase activity	molecular_function	0.051817	1	1	1389	2	15004	ENSGALG00000035836
GO:0004459	L-lactate dehydrogenase activity	molecular_function	0.051817	1	1	1389	2	15004	ENSGALG00000035836
GO:0046473	phosphatidic acid metabolic process	biological_process	0.051948	1	2	1389	11	15004	ENSGALG00000040553,ENSGALG00000044527
GO:0032592	integral component of mitochondrial membrane	cellular_component	0.052025	1	4	1389	44	15004	ENSGALG00000049848,ENSGALG00000006489,ENSGALG00000015437,ENSGALG00000010476
GO:0009725	response to hormone	biological_process	0.05207	1	20	1389	383	15004	ENSGALG00000036133,ENSGALG00000002781,ENSGALG00000006689,ENSGALG00000010346,ENSGALG00000010158,ENSGALG00000010870,ENSGALG00000014994,ENSGALG00000003409,ENSGALG00000043064,ENSGALG00000042875,ENSGALG00000013568,ENSGALG00000040553,ENSGALG00000003033,ENSGALG00000000249,ENSGALG00000005215,ENSGALG00000009700,ENSGALG00000016456,ENSGALG00000007484,ENSGALG00000027374,ENSGALG00000000172
GO:0001936	regulation of endothelial cell proliferation	biological_process	0.052119	1	5	1389	61	15004	ENSGALG00000009626,ENSGALG00000008701,ENSGALG00000013604,ENSGALG00000010870,ENSGALG00000020067
GO:0046906	tetrapyrrole binding	molecular_function	0.052247	1	8	1389	122	15004	ENSGALG00000012541,ENSGALG00000028273,ENSGALG00000032142,ENSGALG00000019175,ENSGALG00000011532,ENSGALG00000007638,ENSGALG00000037829,ENSGALG00000002893
GO:0004467	long-chain fatty acid-CoA ligase activity	molecular_function	0.052367	1	2	1389	11	15004	ENSGALG00000040553,ENSGALG00000008088
GO:0030216	keratinocyte differentiation	biological_process	0.052556	1	5	1389	57	15004	ENSGALG00000028115,ENSGALG00000010638,ENSGALG00000007324,ENSGALG00000003553,ENSGALG00000012790
GO:0003690	double-stranded DNA binding	molecular_function	0.052628	1	6	1389	78	15004	ENSGALG00000011958,ENSGALG00000000708,ENSGALG00000034271,ENSGALG00000042875,ENSGALG00000037453,ENSGALG00000014692
GO:0070601	centromeric sister chromatid cohesion	biological_process	0.052712	1	2	1389	10	15004	ENSGALG00000036892,ENSGALG00000008233
GO:0051573	negative regulation of histone H3-K9 methylation	biological_process	0.052861	1	2	1389	9	15004	ENSGALG00000041461,ENSGALG00000002781
GO:0097352	autophagosome maturation	biological_process	0.052936	1	3	1389	24	15004	ENSGALG00000040035,ENSGALG00000038721,ENSGALG00000040212
GO:0016417	S-acyltransferase activity	molecular_function	0.052967	1	3	1389	27	15004	ENSGALG00000007904,ENSGALG00000043754,ENSGALG00000010286
GO:1904204	regulation of skeletal muscle hypertrophy	biological_process	0.05301	1	1	1389	2	15004	ENSGALG00000021520
GO:0035846	oviduct epithelium development	biological_process	0.053264	1	1	1389	2	15004	ENSGALG00000000249
GO:1901338	catecholamine binding	molecular_function	0.053516	1	2	1389	13	15004	ENSGALG00000040035,ENSGALG00000029829
GO:0002521	leukocyte differentiation	biological_process	0.053555	1	17	1389	315	15004	ENSGALG00000042875,ENSGALG00000009492,ENSGALG00000011046,ENSGALG00000028037,ENSGALG00000003169,ENSGALG00000009870,ENSGALG00000007821,ENSGALG00000009509,ENSGALG00000011248,ENSGALG00000038768,ENSGALG00000008293,ENSGALG00000008014,ENSGALG00000008298,ENSGALG00000013956,ENSGALG00000038540,ENSGALG00000010870,ENSGALG00000008306
GO:0070841	inclusion body assembly	biological_process	0.053559	1	2	1389	10	15004	ENSGALG00000017120,ENSGALG00000005330
GO:0003278	apoptotic process involved in heart morphogenesis	biological_process	0.053903	1	1	1389	2	15004	ENSGALG00000008661
GO:0097177	mitochondrial ribosome binding	molecular_function	0.053966	1	1	1389	2	15004	ENSGALG00000015002
GO:0051438	regulation of ubiquitin-protein transferase activity	biological_process	0.053998	1	5	1389	59	15004	ENSGALG00000006110,ENSGALG00000014801,ENSGALG00000015874,ENSGALG00000008233,ENSGALG00000036892
GO:0005184	neuropeptide hormone activity	molecular_function	0.05406	1	2	1389	16	15004	ENSGALG00000013604,ENSGALG00000040959
GO:0019899	enzyme binding	molecular_function	0.054085	1	57	1389	1278	15004	ENSGALG00000006110,ENSGALG00000030597,ENSGALG00000034179,ENSGALG00000009601,ENSGALG00000011046,ENSGALG00000040035,ENSGALG00000009855,ENSGALG00000009157,ENSGALG00000010476,ENSGALG00000015132,ENSGALG00000001678,ENSGALG00000007393,ENSGALG00000002893,ENSGALG00000012790,ENSGALG00000032664,ENSGALG00000004161,ENSGALG00000002403,ENSGALG00000008293,ENSGALG00000017272,ENSGALG00000002781,ENSGALG00000007593,…
GO:0003422	growth plate cartilage morphogenesis	biological_process	0.054136	1	2	1389	11	15004	ENSGALG00000043185,ENSGALG00000005797
GO:0008544	epidermis development	biological_process	0.054464	1	9	1389	134	15004	ENSGALG00000007324,ENSGALG00000011355,ENSGALG00000001518,ENSGALG00000003553,ENSGALG00000024047,ENSGALG00000012790,ENSGALG00000010638,ENSGALG00000028115,ENSGALG00000002108
GO:0021543	pallium development	biological_process	0.05461	1	8	1389	111	15004	ENSGALG00000013568,ENSGALG00000007993,ENSGALG00000014155,ENSGALG00000029197,ENSGALG00000032398,ENSGALG00000006560,ENSGALG00000015132,ENSGALG00000009302
GO:1903036	positive regulation of response to wounding	biological_process	0.054632	1	6	1389	77	15004	ENSGALG00000010158,ENSGALG00000009626,ENSGALG00000008014,ENSGALG00000013793,ENSGALG00000009239,ENSGALG00000042875
GO:2001236	regulation of extrinsic apoptotic signaling pathway	biological_process	0.054684	1	7	1389	96	15004	ENSGALG00000002655,ENSGALG00000002781,ENSGALG00000044383,ENSGALG00000009241,ENSGALG00000004508,ENSGALG00000009626,ENSGALG00000043033
GO:0044378	non-sequence-specific DNA binding, bending	molecular_function	0.054757	1	1	1389	2	15004	ENSGALG00000042875
GO:0044446	intracellular organelle part	cellular_component	0.054816	1	196	1389	5209	15004	ENSGALG00000041787,ENSGALG00000037453,ENSGALG00000005806,ENSGALG00000007072,ENSGALG00000009082,ENSGALG00000005499,ENSGALG00000000708,ENSGALG00000008014,ENSGALG00000010748,ENSGALG00000042148,ENSGALG00000030502,ENSGALG00000044383,ENSGALG00000033231,ENSGALG00000049848,ENSGALG00000005330,ENSGALG00000016896,ENSGALG00000034967,ENSGALG00000014692,ENSGALG00000007289,ENSGALG00000000172,ENSGALG00000042538,…
GO:0031072	heat shock protein binding	molecular_function	0.054833	1	6	1389	78	15004	ENSGALG00000050086,ENSGALG00000007821,ENSGALG00000042148,ENSGALG00000009492,ENSGALG00000003085,ENSGALG00000017120
GO:0015399	primary active transmembrane transporter activity	molecular_function	0.055037	1	7	1389	95	15004	ENSGALG00000002207,ENSGALG00000006753,ENSGALG00000003553,ENSGALG00000035334,ENSGALG00000008369,ENSGALG00000016896,ENSGALG00000038801
GO:0048038	quinone binding	molecular_function	0.055143	1	2	1389	12	15004	ENSGALG00000041418,ENSGALG00000009703
GO:0045580	regulation of T cell differentiation	biological_process	0.055188	1	6	1389	77	15004	ENSGALG00000042875,ENSGALG00000038540,ENSGALG00000003169,ENSGALG00000008306,ENSGALG00000009870,ENSGALG00000013956
GO:0052547	regulation of peptidase activity	biological_process	0.055203	1	13	1389	229	15004	ENSGALG00000029264,ENSGALG00000007324,ENSGALG00000012873,ENSGALG00000009626,ENSGALG00000008701,ENSGALG00000000044,ENSGALG00000007289,ENSGALG00000009241,ENSGALG00000017040,ENSGALG00000028115,ENSGALG00000042875,ENSGALG00000003818,ENSGALG00000008661
GO:0051340	regulation of ligase activity	biological_process	0.055229	1	5	1389	60	15004	ENSGALG00000008233,ENSGALG00000036892,ENSGALG00000006110,ENSGALG00000014801,ENSGALG00000015874
GO:0045744	negative regulation of G-protein coupled receptor protein signaling pathway	biological_process	0.0555	1	3	1389	26	15004	ENSGALG00000040035,ENSGALG00000004143,ENSGALG00000001475
GO:0014888	striated muscle adaptation	biological_process	0.055652	1	3	1389	27	15004	ENSGALG00000036133,ENSGALG00000021520,ENSGALG00000000172
GO:0046982	protein heterodimerization activity	molecular_function	0.055674	1	16	1389	314	15004	ENSGALG00000000172,ENSGALG00000004304,ENSGALG00000055014,ENSGALG00000052649,ENSGALG00000031571,ENSGALG00000010476,ENSGALG00000028037,ENSGALG00000040180,ENSGALG00000015691,ENSGALG00000027064,ENSGALG00000008014,ENSGALG00000010870,ENSGALG00000039595,ENSGALG00000003922,ENSGALG00000025842,ENSGALG00000044383
GO:1901659	glycosyl compound biosynthetic process	biological_process	0.055791	1	6	1389	87	15004	ENSGALG00000006431,ENSGALG00000001330,ENSGALG00000038801,ENSGALG00000033446,ENSGALG00000002479,ENSGALG00000006753
GO:0050804	modulation of synaptic transmission	biological_process	0.055851	1	14	1389	245	15004	ENSGALG00000042538,ENSGALG00000002840,ENSGALG00000037841,ENSGALG00000015132,ENSGALG00000015554,ENSGALG00000033405,ENSGALG00000005412,ENSGALG00000035916,ENSGALG00000002015,ENSGALG00000011248,ENSGALG00000005330,ENSGALG00000009400,ENSGALG00000003930,ENSGALG00000035804
GO:0098573	intrinsic component of mitochondrial membrane	cellular_component	0.055968	1	4	1389	45	15004	ENSGALG00000015437,ENSGALG00000006489,ENSGALG00000049848,ENSGALG00000010476
GO:0001787	natural killer cell proliferation	biological_process	0.056068	1	1	1389	2	15004	ENSGALG00000009870
GO:0001866	NK T cell proliferation	biological_process	0.056068	1	1	1389	2	15004	ENSGALG00000009870
GO:0032817	regulation of natural killer cell proliferation	biological_process	0.056068	1	1	1389	2	15004	ENSGALG00000009870
GO:0032819	positive regulation of natural killer cell proliferation	biological_process	0.056068	1	1	1389	2	15004	ENSGALG00000009870
GO:0097194	execution phase of apoptosis	biological_process	0.056081	1	4	1389	42	15004	ENSGALG00000003922,ENSGALG00000011099,ENSGALG00000034500,ENSGALG00000010638
GO:0090177	establishment of planar polarity involved in neural tube closure	biological_process	0.056226	1	2	1389	11	15004	ENSGALG00000033351,ENSGALG00000009241
GO:0006672	ceramide metabolic process	biological_process	0.056339	1	5	1389	62	15004	ENSGALG00000014952,ENSGALG00000003701,ENSGALG00000006882,ENSGALG00000008661,ENSGALG00000041787
GO:0097153	cysteine-type endopeptidase activity involved in apoptotic process	molecular_function	0.056355	1	2	1389	12	15004	ENSGALG00000010638,ENSGALG00000000249
GO:0005940	septin ring	cellular_component	0.056403	1	2	1389	11	15004	ENSGALG00000011476,ENSGALG00000005809
GO:0072384	organelle transport along microtubule	biological_process	0.056663	1	4	1389	36	15004	ENSGALG00000040212,ENSGALG00000009722,ENSGALG00000008095,ENSGALG00000005249
GO:0007017	microtubule-based process	biological_process	0.057203	1	29	1389	590	15004	ENSGALG00000008188,ENSGALG00000036645,ENSGALG00000009157,ENSGALG00000054420,ENSGALG00000001475,ENSGALG00000008095,ENSGALG00000031275,ENSGALG00000004195,ENSGALG00000008444,ENSGALG00000006110,ENSGALG00000030597,ENSGALG00000013208,ENSGALG00000005249,ENSGALG00000005806,ENSGALG00000032398,ENSGALG00000002107,ENSGALG00000009722,ENSGALG00000014801,ENSGALG00000041988,ENSGALG00000010120,ENSGALG00000011683,…
GO:0008277	regulation of G-protein coupled receptor protein signaling pathway	biological_process	0.05744	1	5	1389	62	15004	ENSGALG00000040959,ENSGALG00000001475,ENSGALG00000004143,ENSGALG00000040035,ENSGALG00000002549
GO:0007035	vacuolar acidification	biological_process	0.057517	1	2	1389	12	15004	ENSGALG00000002227,ENSGALG00000001841
GO:0032984	macromolecular complex disassembly	biological_process	0.057589	1	8	1389	115	15004	ENSGALG00000010476,ENSGALG00000029212,ENSGALG00000008542,ENSGALG00000005806,ENSGALG00000001475,ENSGALG00000010120,ENSGALG00000010311,ENSGALG00000001121
GO:2000514	regulation of CD4-positive, alpha-beta T cell activation	biological_process	0.057616	1	3	1389	25	15004	ENSGALG00000013956,ENSGALG00000003169,ENSGALG00000042875
GO:2000120	positive regulation of sodium-dependent phosphate transport	biological_process	0.057723	1	1	1389	2	15004	ENSGALG00000008014
GO:0051310	metaphase plate congression	biological_process	0.057816	1	4	1389	39	15004	ENSGALG00000014801,ENSGALG00000010120,ENSGALG00000013208,ENSGALG00000045889
GO:0007520	myoblast fusion	biological_process	0.0579	1	3	1389	25	15004	ENSGALG00000021520,ENSGALG00000015464,ENSGALG00000000172
GO:0043566	structure-specific DNA binding	molecular_function	0.058125	1	12	1389	209	15004	ENSGALG00000013793,ENSGALG00000042875,ENSGALG00000015691,ENSGALG00000034271,ENSGALG00000037453,ENSGALG00000014692,ENSGALG00000000172,ENSGALG00000055014,ENSGALG00000027064,ENSGALG00000000708,ENSGALG00000011958,ENSGALG00000016676
GO:0032425	positive regulation of mismatch repair	biological_process	0.058133	1	1	1389	2	15004	ENSGALG00000042875
GO:0016239	positive regulation of macroautophagy	biological_process	0.058166	1	4	1389	40	15004	ENSGALG00000040212,ENSGALG00000015286,ENSGALG00000010476,ENSGALG00000040035
GO:0044090	positive regulation of vacuole organization	biological_process	0.058167	1	2	1389	11	15004	ENSGALG00000040035,ENSGALG00000040212
GO:0001818	negative regulation of cytokine production	biological_process	0.058241	1	8	1389	117	15004	ENSGALG00000009626,ENSGALG00000034500,ENSGALG00000000839,ENSGALG00000041977,ENSGALG00000002908,ENSGALG00000010311,ENSGALG00000010346,ENSGALG00000042875
GO:0050922	negative regulation of chemotaxis	biological_process	0.058365	1	4	1389	39	15004	ENSGALG00000029212,ENSGALG00000006560,ENSGALG00000009626,ENSGALG00000001079
GO:0005503	all-trans retinal binding	molecular_function	0.05838	1	1	1389	2	15004	ENSGALG00000011532
GO:0051233	spindle midzone	cellular_component	0.058411	1	3	1389	24	15004	ENSGALG00000033231,ENSGALG00000006110,ENSGALG00000013208
GO:0007015	actin filament organization	biological_process	0.058444	1	16	1389	290	15004	ENSGALG00000001475,ENSGALG00000042538,ENSGALG00000002198,ENSGALG00000016937,ENSGALG00000013427,ENSGALG00000000839,ENSGALG00000027853,ENSGALG00000037726,ENSGALG00000033405,ENSGALG00000008542,ENSGALG00000012732,ENSGALG00000010158,ENSGALG00000015377,ENSGALG00000014687,ENSGALG00000025842,ENSGALG00000010346
GO:1902107	positive regulation of leukocyte differentiation	biological_process	0.05852	1	6	1389	81	15004	ENSGALG00000013956,ENSGALG00000009870,ENSGALG00000038540,ENSGALG00000042875,ENSGALG00000003169,ENSGALG00000028037
GO:0009310	amine catabolic process	biological_process	0.058577	1	2	1389	12	15004	ENSGALG00000004491,ENSGALG00000015977
GO:0005875	microtubule associated complex	cellular_component	0.058696	1	8	1389	113	15004	ENSGALG00000004195,ENSGALG00000008095,ENSGALG00000030597,ENSGALG00000005806,ENSGALG00000009722,ENSGALG00000013208,ENSGALG00000036645,ENSGALG00000010120
GO:0060290	transdifferentiation	biological_process	0.058715	1	1	1389	2	15004	ENSGALG00000000172
GO:0050716	positive regulation of interleukin-1 secretion	biological_process	0.058725	1	2	1389	11	15004	ENSGALG00000039751,ENSGALG00000042875
GO:0030029	actin filament-based process	biological_process	0.058872	1	26	1389	519	15004	ENSGALG00000012732,ENSGALG00000014201,ENSGALG00000008542,ENSGALG00000033405,ENSGALG00000010346,ENSGALG00000025842,ENSGALG00000050086,ENSGALG00000014687,ENSGALG00000004376,ENSGALG00000015377,ENSGALG00000010158,ENSGALG00000033231,ENSGALG00000012790,ENSGALG00000002790,ENSGALG00000013427,ENSGALG00000000839,ENSGALG00000036441,ENSGALG00000002198,ENSGALG00000016937,ENSGALG00000042538,ENSGALG00000009157,…
GO:0097576	vacuole fusion	biological_process	0.058895	1	3	1389	25	15004	ENSGALG00000040212,ENSGALG00000038721,ENSGALG00000040035
GO:0009153	purine deoxyribonucleotide biosynthetic process	biological_process	0.059127	1	1	1389	2	15004	ENSGALG00000005961
GO:0070404	NADH binding	molecular_function	0.059149	1	1	1389	2	15004	ENSGALG00000029829
GO:0051424	corticotropin-releasing hormone binding	molecular_function	0.059172	1	1	1389	2	15004	ENSGALG00000014994
GO:1900738	positive regulation of phospholipase C-activating G-protein coupled receptor signaling pathway	biological_process	0.059174	1	1	1389	2	15004	ENSGALG00000040959
GO:0014902	myotube differentiation	biological_process	0.059213	1	6	1389	81	15004	ENSGALG00000007539,ENSGALG00000000172,ENSGALG00000043064,ENSGALG00000041988,ENSGALG00000015464,ENSGALG00000021520
GO:0010314	phosphatidylinositol-5-phosphate binding	molecular_function	0.059359	1	2	1389	12	15004	ENSGALG00000013134,ENSGALG00000008293
GO:0042585	germinal vesicle	cellular_component	0.05937	1	1	1389	2	15004	ENSGALG00000037726
GO:0044236	multicellular organismal metabolic process	biological_process	0.059449	1	5	1389	60	15004	ENSGALG00000011099,ENSGALG00000040035,ENSGALG00000017316,ENSGALG00000019060,ENSGALG00000010346
GO:0098760	response to interleukin-7	biological_process	0.059511	1	2	1389	12	15004	ENSGALG00000042875,ENSGALG00000038801
GO:0098761	cellular response to interleukin-7	biological_process	0.059511	1	2	1389	12	15004	ENSGALG00000038801,ENSGALG00000042875
GO:0050691	regulation of defense response to virus by host	biological_process	0.059678	1	2	1389	12	15004	ENSGALG00000009870,ENSGALG00000000249
GO:0032369	negative regulation of lipid transport	biological_process	0.059741	1	2	1389	11	15004	ENSGALG00000009626,ENSGALG00000002655
GO:0009124	nucleoside monophosphate biosynthetic process	biological_process	0.059743	1	5	1389	68	15004	ENSGALG00000038801,ENSGALG00000001330,ENSGALG00000005961,ENSGALG00000006753,ENSGALG00000033446
GO:0098900	regulation of action potential	biological_process	0.059802	1	3	1389	24	15004	ENSGALG00000004376,ENSGALG00000012790,ENSGALG00000050086
GO:0060325	face morphogenesis	biological_process	0.059806	1	3	1389	25	15004	ENSGALG00000010346,ENSGALG00000000839,ENSGALG00000033880
GO:1902578	single-organism localization	biological_process	0.059853	1	113	1389	2831	15004	ENSGALG00000032398,ENSGALG00000009722,ENSGALG00000005412,ENSGALG00000004071,ENSGALG00000038801,ENSGALG00000041760,ENSGALG00000000608,ENSGALG00000008369,ENSGALG00000001121,ENSGALG00000003261,ENSGALG00000029536,ENSGALG00000008419,ENSGALG00000039751,ENSGALG00000003314,ENSGALG00000040212,ENSGALG00000004376,ENSGALG00000045362,ENSGALG00000002655,ENSGALG00000011009,ENSGALG00000009870,ENSGALG00000005400,…
GO:2000377	regulation of reactive oxygen species metabolic process	biological_process	0.059895	1	6	1389	82	15004	ENSGALG00000010476,ENSGALG00000008663,ENSGALG00000013420,ENSGALG00000002781,ENSGALG00000009626,ENSGALG00000008701
GO:1902911	protein kinase complex	cellular_component	0.059947	1	6	1389	79	15004	ENSGALG00000004161,ENSGALG00000002403,ENSGALG00000001678,ENSGALG00000016518,ENSGALG00000003085,ENSGALG00000004801
GO:0030198	extracellular matrix organization	biological_process	0.059949	1	12	1389	197	15004	ENSGALG00000021271,ENSGALG00000015377,ENSGALG00000011271,ENSGALG00000008661,ENSGALG00000011099,ENSGALG00000012873,ENSGALG00000038022,ENSGALG00000016584,ENSGALG00000007837,ENSGALG00000019060,ENSGALG00000009241,ENSGALG00000017046
GO:0021604	cranial nerve structural organization	biological_process	0.060099	1	2	1389	10	15004	ENSGALG00000006560,ENSGALG00000015132
GO:1902969	mitotic DNA replication	biological_process	0.060166	1	2	1389	11	15004	ENSGALG00000016676,ENSGALG00000043938
GO:0086011	membrane repolarization during action potential	biological_process	0.060634	1	2	1389	13	15004	ENSGALG00000004376,ENSGALG00000050086
GO:0033043	regulation of organelle organization	biological_process	0.060666	1	37	1389	796	15004	ENSGALG00000006110,ENSGALG00000030597,ENSGALG00000027853,ENSGALG00000040035,ENSGALG00000009157,ENSGALG00000041461,ENSGALG00000015874,ENSGALG00000029212,ENSGALG00000008188,ENSGALG00000010476,ENSGALG00000000839,ENSGALG00000015377,ENSGALG00000042624,ENSGALG00000010158,ENSGALG00000032664,ENSGALG00000015002,ENSGALG00000010346,ENSGALG00000002781,ENSGALG00000036892,ENSGALG00000014801,ENSGALG00000005249,…
GO:0008466	glycogenin glucosyltransferase activity	molecular_function	0.060704	1	1	1389	2	15004	ENSGALG00000016655
GO:0009093	cysteine catabolic process	biological_process	0.060755	1	1	1389	2	15004	ENSGALG00000002358
GO:0019448	L-cysteine catabolic process	biological_process	0.060755	1	1	1389	2	15004	ENSGALG00000002358
GO:0046439	L-cysteine metabolic process	biological_process	0.060755	1	1	1389	2	15004	ENSGALG00000002358
GO:0019825	oxygen binding	molecular_function	0.060869	1	2	1389	15	15004	ENSGALG00000028273,ENSGALG00000012541
GO:0060061	Spemann organizer formation	biological_process	0.061015	1	1	1389	2	15004	ENSGALG00000001079
GO:0048697	positive regulation of collateral sprouting in absence of injury	biological_process	0.06102	1	1	1389	2	15004	ENSGALG00000001079
GO:0048807	female genitalia morphogenesis	biological_process	0.06104	1	1	1389	2	15004	ENSGALG00000007324
GO:0072009	nephron epithelium development	biological_process	0.061079	1	6	1389	80	15004	ENSGALG00000036133,ENSGALG00000000839,ENSGALG00000013193,ENSGALG00000030991,ENSGALG00000043033,ENSGALG00000012952
GO:0060405	regulation of penile erection	biological_process	0.061091	1	1	1389	2	15004	ENSGALG00000013604
GO:0050764	regulation of phagocytosis	biological_process	0.061136	1	4	1389	43	15004	ENSGALG00000009870,ENSGALG00000042875,ENSGALG00000031301,ENSGALG00000002655
GO:0060031	mediolateral intercalation	biological_process	0.06122	1	1	1389	2	15004	ENSGALG00000000839
GO:0060775	planar cell polarity pathway involved in gastrula mediolateral intercalation	biological_process	0.06122	1	1	1389	2	15004	ENSGALG00000000839
GO:0044801	single-organism membrane fusion	biological_process	0.061282	1	7	1389	101	15004	ENSGALG00000040212,ENSGALG00000038721,ENSGALG00000040035,ENSGALG00000005412,ENSGALG00000029536,ENSGALG00000021520,ENSGALG00000010476
GO:1903825	organic acid transmembrane transport	biological_process	0.061365	1	5	1389	60	15004	ENSGALG00000009626,ENSGALG00000017032,ENSGALG00000002783,ENSGALG00000016979,ENSGALG00000029383
GO:0033078	extrathymic T cell differentiation	biological_process	0.061435	1	1	1389	2	15004	ENSGALG00000009870
GO:0050434	positive regulation of viral transcription	biological_process	0.06149	1	2	1389	11	15004	ENSGALG00000010870,ENSGALG00000000708
GO:0003774	motor activity	molecular_function	0.06159	1	9	1389	129	15004	ENSGALG00000005806,ENSGALG00000009722,ENSGALG00000015358,ENSGALG00000013208,ENSGALG00000036645,ENSGALG00000010120,ENSGALG00000008095,ENSGALG00000004195,ENSGALG00000030597
GO:0003868	4-hydroxyphenylpyruvate dioxygenase activity	molecular_function	0.061804	1	1	1389	2	15004	ENSGALG00000004343
GO:0070125	mitochondrial translational elongation	biological_process	0.061903	1	1	1389	2	15004	ENSGALG00000009634
GO:1990144	intrinsic apoptotic signaling pathway in response to hypoxia	biological_process	0.061907	1	1	1389	2	15004	ENSGALG00000010476
GO:0016748	succinyltransferase activity	molecular_function	0.062133	1	1	1389	2	15004	ENSGALG00000010286
GO:0004392	heme oxygenase (decyclizing) activity	molecular_function	0.062225	1	1	1389	2	15004	ENSGALG00000007638
GO:0006788	heme oxidation	biological_process	0.062225	1	1	1389	2	15004	ENSGALG00000007638
GO:0001736	establishment of planar polarity	biological_process	0.06229	1	4	1389	41	15004	ENSGALG00000009241,ENSGALG00000000839,ENSGALG00000007324,ENSGALG00000033351
GO:0030545	receptor regulator activity	molecular_function	0.062295	1	4	1389	47	15004	ENSGALG00000000044,ENSGALG00000009241,ENSGALG00000011355,ENSGALG00000001079
GO:0016620	oxidoreductase activity, acting on the aldehyde or oxo group of donors, NAD or NADP as acceptor	molecular_function	0.062342	1	3	1389	26	15004	ENSGALG00000014155,ENSGALG00000017291,ENSGALG00000007904
GO:0097285	cell-type specific apoptotic process	biological_process	0.062363	1	14	1389	254	15004	ENSGALG00000008014,ENSGALG00000007324,ENSGALG00000009626,ENSGALG00000011099,ENSGALG00000010870,ENSGALG00000011009,ENSGALG00000007821,ENSGALG00000009241,ENSGALG00000010156,ENSGALG00000042679,ENSGALG00000013568,ENSGALG00000044383,ENSGALG00000010638,ENSGALG00000007989
GO:0004739	pyruvate dehydrogenase (acetyl-transferring) activity	molecular_function	0.062423	1	1	1389	2	15004	ENSGALG00000016430
GO:0071417	cellular response to organonitrogen compound	biological_process	0.06259	1	16	1389	290	15004	ENSGALG00000014994,ENSGALG00000003409,ENSGALG00000000608,ENSGALG00000008014,ENSGALG00000010638,ENSGALG00000003778,ENSGALG00000002781,ENSGALG00000015286,ENSGALG00000010158,ENSGALG00000007484,ENSGALG00000040035,ENSGALG00000013568,ENSGALG00000000249,ENSGALG00000003033,ENSGALG00000009700,ENSGALG00000016456
GO:0001817	regulation of cytokine production	biological_process	0.062674	1	17	1389	320	15004	ENSGALG00000041977,ENSGALG00000000839,ENSGALG00000002655,ENSGALG00000009870,ENSGALG00000034500,ENSGALG00000007539,ENSGALG00000009626,ENSGALG00000013568,ENSGALG00000042875,ENSGALG00000011271,ENSGALG00000002908,ENSGALG00000008014,ENSGALG00000002781,ENSGALG00000009239,ENSGALG00000010346,ENSGALG00000010311,ENSGALG00000039751
GO:0032915	positive regulation of transforming growth factor beta2 production	biological_process	0.062678	1	1	1389	2	15004	ENSGALG00000000839
GO:0048550	negative regulation of pinocytosis	biological_process	0.062765	1	1	1389	2	15004	ENSGALG00000041347
GO:0044338	canonical Wnt signaling pathway involved in mesenchymal stem cell differentiation	biological_process	0.062809	1	1	1389	2	15004	ENSGALG00000001079
GO:0044339	canonical Wnt signaling pathway involved in osteoblast differentiation	biological_process	0.062809	1	1	1389	2	15004	ENSGALG00000001079
GO:0030546	receptor activator activity	molecular_function	0.062826	1	3	1389	28	15004	ENSGALG00000011355,ENSGALG00000001079,ENSGALG00000009241
GO:0072006	nephron development	biological_process	0.06285	1	7	1389	99	15004	ENSGALG00000036133,ENSGALG00000000839,ENSGALG00000013193,ENSGALG00000029197,ENSGALG00000043033,ENSGALG00000030991,ENSGALG00000012952
GO:0004132	dCMP deaminase activity	molecular_function	0.062902	1	1	1389	2	15004	ENSGALG00000010674
GO:0045861	negative regulation of proteolysis	biological_process	0.062908	1	12	1389	210	15004	ENSGALG00000009241,ENSGALG00000000044,ENSGALG00000008233,ENSGALG00000014801,ENSGALG00000009626,ENSGALG00000012873,ENSGALG00000015874,ENSGALG00000029264,ENSGALG00000036892,ENSGALG00000028115,ENSGALG00000017040,ENSGALG00000006110
GO:2000253	positive regulation of feeding behavior	biological_process	0.063086	1	1	1389	2	15004	ENSGALG00000013568
GO:0015988	energy coupled proton transmembrane transport, against electrochemical gradient	biological_process	0.063169	1	3	1389	28	15004	ENSGALG00000001330,ENSGALG00000009703,ENSGALG00000032142
GO:2000515	negative regulation of CD4-positive, alpha-beta T cell activation	biological_process	0.063196	1	2	1389	12	15004	ENSGALG00000003169,ENSGALG00000042875
GO:0070539	linoleic acid binding	molecular_function	0.06337	1	1	1389	2	15004	ENSGALG00000043064
GO:0071895	odontoblast differentiation	biological_process	0.063403	1	1	1389	2	15004	ENSGALG00000038768
GO:0043900	regulation of multi-organism process	biological_process	0.06343	1	12	1389	213	15004	ENSGALG00000013604,ENSGALG00000006673,ENSGALG00000000249,ENSGALG00000003584,ENSGALG00000035804,ENSGALG00000005215,ENSGALG00000003922,ENSGALG00000009870,ENSGALG00000008306,ENSGALG00000002655,ENSGALG00000010870,ENSGALG00000000708
GO:0046006	regulation of activated T cell proliferation	biological_process	0.063488	1	2	1389	12	15004	ENSGALG00000010638,ENSGALG00000042875
GO:0031649	heat generation	biological_process	0.06356	1	2	1389	12	15004	ENSGALG00000040553,ENSGALG00000040035
GO:0043062	extracellular structure organization	biological_process	0.063583	1	12	1389	199	15004	ENSGALG00000009241,ENSGALG00000019060,ENSGALG00000007837,ENSGALG00000017046,ENSGALG00000012873,ENSGALG00000011099,ENSGALG00000016584,ENSGALG00000038022,ENSGALG00000008661,ENSGALG00000011271,ENSGALG00000021271,ENSGALG00000015377
GO:0051725	protein de-ADP-ribosylation	biological_process	0.063818	1	1	1389	2	15004	ENSGALG00000015473
GO:2001287	negative regulation of caveolin-mediated endocytosis	biological_process	0.064004	1	1	1389	2	15004	ENSGALG00000041347
GO:0008356	asymmetric cell division	biological_process	0.064046	1	2	1389	12	15004	ENSGALG00000038540,ENSGALG00000032398
GO:0005518	collagen binding	molecular_function	0.06405	1	4	1389	41	15004	ENSGALG00000011271,ENSGALG00000017272,ENSGALG00000009626,ENSGALG00000009568
GO:0004794	L-threonine ammonia-lyase activity	molecular_function	0.064097	1	1	1389	2	15004	ENSGALG00000002638
GO:2000811	negative regulation of anoikis	biological_process	0.06413	1	2	1389	11	15004	ENSGALG00000009700,ENSGALG00000044383
GO:0045760	positive regulation of action potential	biological_process	0.064195	1	1	1389	2	15004	ENSGALG00000050086
GO:1903038	negative regulation of leukocyte cell-cell adhesion	biological_process	0.064281	1	5	1389	62	15004	ENSGALG00000008306,ENSGALG00000003169,ENSGALG00000042875,ENSGALG00000010638,ENSGALG00000008014
GO:0001659	temperature homeostasis	biological_process	0.064313	1	3	1389	28	15004	ENSGALG00000034500,ENSGALG00000040553,ENSGALG00000040035
GO:0050717	positive regulation of interleukin-1 alpha secretion	biological_process	0.064323	1	1	1389	2	15004	ENSGALG00000039751
GO:0035442	dipeptide transmembrane transport	biological_process	0.064388	1	1	1389	2	15004	ENSGALG00000011671
GO:0042938	dipeptide transport	biological_process	0.064388	1	1	1389	2	15004	ENSGALG00000011671
GO:0004122	cystathionine beta-synthase activity	molecular_function	0.064417	1	1	1389	2	15004	ENSGALG00000019175
GO:0004124	cysteine synthase activity	molecular_function	0.064417	1	1	1389	2	15004	ENSGALG00000019175
GO:0006535	cysteine biosynthetic process from serine	biological_process	0.064417	1	1	1389	2	15004	ENSGALG00000019175
GO:0042412	taurine biosynthetic process	biological_process	0.064515	1	1	1389	2	15004	ENSGALG00000002358
GO:0008514	organic anion transmembrane transporter activity	molecular_function	0.064517	1	9	1389	140	15004	ENSGALG00000017032,ENSGALG00000010614,ENSGALG00000008369,ENSGALG00000002783,ENSGALG00000007955,ENSGALG00000009545,ENSGALG00000029383,ENSGALG00000016979,ENSGALG00000015437
GO:1902287	semaphorin-plexin signaling pathway involved in axon guidance	biological_process	0.064583	1	2	1389	10	15004	ENSGALG00000006560,ENSGALG00000001264
GO:0061036	positive regulation of cartilage development	biological_process	0.064643	1	3	1389	28	15004	ENSGALG00000038540,ENSGALG00000008661,ENSGALG00000043064
GO:0031105	septin complex	cellular_component	0.064692	1	2	1389	12	15004	ENSGALG00000011476,ENSGALG00000005809
GO:0007379	segment specification	biological_process	0.06492	1	2	1389	13	15004	ENSGALG00000030991,ENSGALG00000013193
GO:0007270	neuron-neuron synaptic transmission	biological_process	0.064959	1	7	1389	100	15004	ENSGALG00000002840,ENSGALG00000011248,ENSGALG00000037841,ENSGALG00000009395,ENSGALG00000015132,ENSGALG00000014994,ENSGALG00000035916
GO:0046872	metal ion binding	molecular_function	0.065061	1	87	1389	2104	15004	ENSGALG00000039880,ENSGALG00000037401,ENSGALG00000000608,ENSGALG00000011532,ENSGALG00000026038,ENSGALG00000036873,ENSGALG00000007638,ENSGALG00000040212,ENSGALG00000003922,ENSGALG00000002790,ENSGALG00000007821,ENSGALG00000007324,ENSGALG00000035804,ENSGALG00000011537,ENSGALG00000015144,ENSGALG00000017046,ENSGALG00000015624,ENSGALG00000032142,ENSGALG00000004343,ENSGALG00000038768,ENSGALG00000002781,…
GO:1904018	positive regulation of vasculature development	biological_process	0.065134	1	7	1389	99	15004	ENSGALG00000009626,ENSGALG00000014687,ENSGALG00000020067,ENSGALG00000002781,ENSGALG00000042875,ENSGALG00000041255,ENSGALG00000009241
GO:0046983	protein dimerization activity	molecular_function	0.065243	1	37	1389	847	15004	ENSGALG00000052649,ENSGALG00000015874,ENSGALG00000014695,ENSGALG00000004304,ENSGALG00000034500,ENSGALG00000008701,ENSGALG00000009157,ENSGALG00000029212,ENSGALG00000015132,ENSGALG00000010476,ENSGALG00000004274,ENSGALG00000024047,ENSGALG00000040035,ENSGALG00000040553,ENSGALG00000015691,ENSGALG00000013793,ENSGALG00000010870,ENSGALG00000039595,ENSGALG00000002893,ENSGALG00000017272,ENSGALG00000025842,…
GO:1990441	negative regulation of transcription from RNA polymerase II promoter in response to endoplasmic reticulum stress	biological_process	0.065314	1	1	1389	2	15004	ENSGALG00000010870
GO:0043378	positive regulation of CD8-positive, alpha-beta T cell differentiation	biological_process	0.065455	1	1	1389	2	15004	ENSGALG00000003169
GO:0004668	protein-arginine deiminase activity	molecular_function	0.065495	1	1	1389	2	15004	ENSGALG00000029212
GO:0018101	protein citrullination	biological_process	0.065495	1	1	1389	2	15004	ENSGALG00000029212
GO:0036414	histone citrullination	biological_process	0.065495	1	1	1389	2	15004	ENSGALG00000029212
GO:0019958	C-X-C chemokine binding	molecular_function	0.065606	1	1	1389	2	15004	ENSGALG00000042875
GO:0009168	purine ribonucleoside monophosphate biosynthetic process	biological_process	0.065638	1	4	1389	49	15004	ENSGALG00000001330,ENSGALG00000038801,ENSGALG00000033446,ENSGALG00000006753
GO:0043623	cellular protein complex assembly	biological_process	0.06565	1	21	1389	426	15004	ENSGALG00000013494,ENSGALG00000029536,ENSGALG00000010311,ENSGALG00000010158,ENSGALG00000009703,ENSGALG00000008542,ENSGALG00000005412,ENSGALG00000017282,ENSGALG00000006073,ENSGALG00000013208,ENSGALG00000041760,ENSGALG00000011683,ENSGALG00000008066,ENSGALG00000036659,ENSGALG00000029319,ENSGALG00000027853,ENSGALG00000035334,ENSGALG00000016937,ENSGALG00000001475,ENSGALG00000014753,ENSGALG00000042538
GO:0045833	negative regulation of lipid metabolic process	biological_process	0.065676	1	4	1389	43	15004	ENSGALG00000002781,ENSGALG00000040553,ENSGALG00000034500,ENSGALG00000041988
GO:0016935	glycine-gated chloride channel complex	cellular_component	0.065701	1	1	1389	2	15004	ENSGALG00000009395
GO:0060071	Wnt signaling pathway, planar cell polarity pathway	biological_process	0.065741	1	3	1389	26	15004	ENSGALG00000033351,ENSGALG00000000839,ENSGALG00000009241
GO:0000003	reproduction	biological_process	0.065756	1	24	1389	490	15004	ENSGALG00000003922,ENSGALG00000032664,ENSGALG00000001079,ENSGALG00000007082,ENSGALG00000033231,ENSGALG00000036892,ENSGALG00000006689,ENSGALG00000013604,ENSGALG00000015360,ENSGALG00000011683,ENSGALG00000008014,ENSGALG00000032398,ENSGALG00000038540,ENSGALG00000037453,ENSGALG00000008233,ENSGALG00000005215,ENSGALG00000006110,ENSGALG00000015691,ENSGALG00000045889,ENSGALG00000001773,ENSGALG00000013793,…
GO:0033044	regulation of chromosome organization	biological_process	0.065758	1	13	1389	223	15004	ENSGALG00000002781,ENSGALG00000036892,ENSGALG00000032664,ENSGALG00000006110,ENSGALG00000037453,ENSGALG00000008233,ENSGALG00000013208,ENSGALG00000029212,ENSGALG00000015874,ENSGALG00000008014,ENSGALG00000041461,ENSGALG00000014801,ENSGALG00000013956
GO:0042826	histone deacetylase binding	molecular_function	0.06581	1	6	1389	80	15004	ENSGALG00000003584,ENSGALG00000007393,ENSGALG00000004143,ENSGALG00000041988,ENSGALG00000008014,ENSGALG00000003922
GO:0072733	response to staurosporine	biological_process	0.065852	1	1	1389	2	15004	ENSGALG00000010638
GO:0072734	cellular response to staurosporine	biological_process	0.065852	1	1	1389	2	15004	ENSGALG00000010638
GO:0071260	cellular response to mechanical stimulus	biological_process	0.065904	1	3	1389	26	15004	ENSGALG00000042134,ENSGALG00000010476,ENSGALG00000000839
GO:0046638	positive regulation of alpha-beta T cell differentiation	biological_process	0.065958	1	3	1389	27	15004	ENSGALG00000038540,ENSGALG00000003169,ENSGALG00000013956
GO:0005981	regulation of glycogen catabolic process	biological_process	0.066024	1	1	1389	2	15004	ENSGALG00000042875
GO:0015693	magnesium ion transport	biological_process	0.066058	1	2	1389	13	15004	ENSGALG00000004376,ENSGALG00000032718
GO:2000116	regulation of cysteine-type endopeptidase activity	biological_process	0.066077	1	8	1389	125	15004	ENSGALG00000009626,ENSGALG00000007324,ENSGALG00000008701,ENSGALG00000009241,ENSGALG00000003818,ENSGALG00000028115,ENSGALG00000042875,ENSGALG00000008661
GO:0061318	renal filtration cell differentiation	biological_process	0.066203	1	2	1389	12	15004	ENSGALG00000012952,ENSGALG00000036133
GO:0072112	glomerular visceral epithelial cell differentiation	biological_process	0.066203	1	2	1389	12	15004	ENSGALG00000036133,ENSGALG00000012952
GO:0009409	response to cold	biological_process	0.066294	1	3	1389	26	15004	ENSGALG00000040035,ENSGALG00000040553,ENSGALG00000017316
GO:0048521	negative regulation of behavior	biological_process	0.066375	1	4	1389	41	15004	ENSGALG00000006560,ENSGALG00000029212,ENSGALG00000001079,ENSGALG00000009626
GO:1902685	positive regulation of receptor localization to synapse	biological_process	0.066383	1	1	1389	2	15004	ENSGALG00000033405
GO:0006813	potassium ion transport	biological_process	0.06642	1	10	1389	166	15004	ENSGALG00000008045,ENSGALG00000001645,ENSGALG00000041791,ENSGALG00000010672,ENSGALG00000050086,ENSGALG00000013604,ENSGALG00000003778,ENSGALG00000016054,ENSGALG00000004376,ENSGALG00000034179
GO:0048871	multicellular organismal homeostasis	biological_process	0.066436	1	12	1389	212	15004	ENSGALG00000040035,ENSGALG00000040553,ENSGALG00000013568,ENSGALG00000028115,ENSGALG00000011046,ENSGALG00000003553,ENSGALG00000009700,ENSGALG00000031301,ENSGALG00000001475,ENSGALG00000038506,ENSGALG00000034500,ENSGALG00000007324
GO:0030027	lamellipodium	cellular_component	0.066471	1	7	1389	98	15004	ENSGALG00000002655,ENSGALG00000002790,ENSGALG00000014201,ENSGALG00000015132,ENSGALG00000000608,ENSGALG00000027853,ENSGALG00000011099
GO:0009954	proximal/distal pattern formation	biological_process	0.066558	1	3	1389	29	15004	ENSGALG00000030991,ENSGALG00000007324,ENSGALG00000013193
GO:0009968	negative regulation of signal transduction	biological_process	0.066612	1	34	1389	734	15004	ENSGALG00000007324,ENSGALG00000001475,ENSGALG00000034967,ENSGALG00000002655,ENSGALG00000000044,ENSGALG00000043033,ENSGALG00000004143,ENSGALG00000011537,ENSGALG00000002908,ENSGALG00000033351,ENSGALG00000002980,ENSGALG00000011248,ENSGALG00000015286,ENSGALG00000044383,ENSGALG00000009626,ENSGALG00000008701,ENSGALG00000034500,ENSGALG00000029212,ENSGALG00000009241,ENSGALG00000015132,ENSGALG00000043035,…
GO:0017145	stem cell division	biological_process	0.066692	1	3	1389	27	15004	ENSGALG00000032398,ENSGALG00000038540,ENSGALG00000009241
GO:0014735	regulation of muscle atrophy	biological_process	0.06671	1	1	1389	2	15004	ENSGALG00000000172
GO:0014737	positive regulation of muscle atrophy	biological_process	0.06671	1	1	1389	2	15004	ENSGALG00000000172
GO:0006950	response to stress	biological_process	0.066796	1	85	1389	2077	15004	ENSGALG00000043064,ENSGALG00000005797,ENSGALG00000014952,ENSGALG00000008306,ENSGALG00000015419,ENSGALG00000033068,ENSGALG00000012662,ENSGALG00000014994,ENSGALG00000010158,ENSGALG00000002893,ENSGALG00000010346,ENSGALG00000002403,ENSGALG00000017272,ENSGALG00000021520,ENSGALG00000010476,ENSGALG00000009241,ENSGALG00000014804,ENSGALG00000004508,ENSGALG00000004334,ENSGALG00000003085,ENSGALG00000003033,…
GO:0099738	cell cortex region	cellular_component	0.066805	1	3	1389	25	15004	ENSGALG00000027853,ENSGALG00000043642,ENSGALG00000015377
GO:0097100	supercoiled DNA binding	molecular_function	0.066938	1	1	1389	2	15004	ENSGALG00000042875
GO:0032763	regulation of mast cell cytokine production	biological_process	0.066951	1	1	1389	2	15004	ENSGALG00000013568
GO:0019637	organophosphate metabolic process	biological_process	0.066985	1	32	1389	710	15004	ENSGALG00000001330,ENSGALG00000015437,ENSGALG00000039408,ENSGALG00000006753,ENSGALG00000009505,ENSGALG00000008098,ENSGALG00000044527,ENSGALG00000032142,ENSGALG00000029319,ENSGALG00000010674,ENSGALG00000025819,ENSGALG00000026536,ENSGALG00000040035,ENSGALG00000040553,ENSGALG00000005961,ENSGALG00000008855,ENSGALG00000035334,ENSGALG00000036625,ENSGALG00000009130,ENSGALG00000011248,ENSGALG00000005789,…
GO:1901988	negative regulation of cell cycle phase transition	biological_process	0.06721	1	7	1389	99	15004	ENSGALG00000008233,ENSGALG00000002781,ENSGALG00000036892,ENSGALG00000006110,ENSGALG00000014801,ENSGALG00000003085,ENSGALG00000015874
GO:0006885	regulation of pH	biological_process	0.067235	1	5	1389	61	15004	ENSGALG00000002227,ENSGALG00000001841,ENSGALG00000009700,ENSGALG00000038801,ENSGALG00000008045
GO:2000819	regulation of nucleotide-excision repair	biological_process	0.067244	1	1	1389	2	15004	ENSGALG00000042875
GO:0042391	regulation of membrane potential	biological_process	0.067387	1	14	1389	254	15004	ENSGALG00000001640,ENSGALG00000029678,ENSGALG00000050086,ENSGALG00000012790,ENSGALG00000005215,ENSGALG00000004376,ENSGALG00000003005,ENSGALG00000035916,ENSGALG00000001645,ENSGALG00000011009,ENSGALG00000010476,ENSGALG00000009395,ENSGALG00000010672,ENSGALG00000042134
GO:0007164	establishment of tissue polarity	biological_process	0.06751	1	4	1389	42	15004	ENSGALG00000000839,ENSGALG00000009241,ENSGALG00000033351,ENSGALG00000007324
GO:0016310	phosphorylation	biological_process	0.067579	1	65	1389	1548	15004	ENSGALG00000013208,ENSGALG00000008233,ENSGALG00000010870,ENSGALG00000032142,ENSGALG00000013420,ENSGALG00000032664,ENSGALG00000004801,ENSGALG00000038768,ENSGALG00000036892,ENSGALG00000009626,ENSGALG00000009157,ENSGALG00000008701,ENSGALG00000041263,ENSGALG00000015132,ENSGALG00000006110,ENSGALG00000035334,ENSGALG00000000249,ENSGALG00000025819,ENSGALG00000040553,ENSGALG00000040035,ENSGALG00000005961,…
GO:0090154	positive regulation of sphingolipid biosynthetic process	biological_process	0.067657	1	1	1389	2	15004	ENSGALG00000008661
GO:2000304	positive regulation of ceramide biosynthetic process	biological_process	0.067657	1	1	1389	2	15004	ENSGALG00000008661
GO:1902110	positive regulation of mitochondrial membrane permeability involved in apoptotic process	biological_process	0.067675	1	2	1389	13	15004	ENSGALG00000004508,ENSGALG00000010476
GO:0004948	calcitonin receptor activity	molecular_function	0.067913	1	1	1389	2	15004	ENSGALG00000009509
GO:0019042	viral latency	biological_process	0.067936	1	1	1389	2	15004	ENSGALG00000000708
GO:0048813	dendrite morphogenesis	biological_process	0.068028	1	6	1389	74	15004	ENSGALG00000041263,ENSGALG00000027853,ENSGALG00000006560,ENSGALG00000035916,ENSGALG00000033405,ENSGALG00000007993
GO:1900623	regulation of monocyte aggregation	biological_process	0.068049	1	1	1389	2	15004	ENSGALG00000013568
GO:1900625	positive regulation of monocyte aggregation	biological_process	0.068049	1	1	1389	2	15004	ENSGALG00000013568
GO:0007179	transforming growth factor beta receptor signaling pathway	biological_process	0.068468	1	8	1389	121	15004	ENSGALG00000034500,ENSGALG00000010769,ENSGALG00000009626,ENSGALG00000021017,ENSGALG00000028037,ENSGALG00000000044,ENSGALG00000010870,ENSGALG00000010346
GO:0097632	extrinsic component of pre-autophagosomal structure membrane	cellular_component	0.068549	1	1	1389	2	15004	ENSGALG00000002403
GO:0051640	organelle localization	biological_process	0.068632	1	19	1389	358	15004	ENSGALG00000010120,ENSGALG00000014801,ENSGALG00000009722,ENSGALG00000032398,ENSGALG00000037453,ENSGALG00000005412,ENSGALG00000013208,ENSGALG00000005249,ENSGALG00000040212,ENSGALG00000032664,ENSGALG00000001121,ENSGALG00000002198,ENSGALG00000015132,ENSGALG00000006110,ENSGALG00000001264,ENSGALG00000013568,ENSGALG00000045889,ENSGALG00000008095,ENSGALG00000003930
GO:1903378	positive regulation of oxidative stress-induced neuron intrinsic apoptotic signaling pathway	biological_process	0.068644	1	1	1389	2	15004	ENSGALG00000044383
GO:0030160	GKAP/Homer scaffold activity	molecular_function	0.0688	1	1	1389	2	15004	ENSGALG00000035916
GO:0021934	hindbrain tangential cell migration	biological_process	0.06892	1	1	1389	2	15004	ENSGALG00000001264
GO:0071479	cellular response to ionizing radiation	biological_process	0.068939	1	4	1389	44	15004	ENSGALG00000000708,ENSGALG00000009157,ENSGALG00000009241,ENSGALG00000013793
GO:0021730	trigeminal sensory nucleus development	biological_process	0.069176	1	1	1389	2	15004	ENSGALG00000029197
GO:0021740	principal sensory nucleus of trigeminal nerve development	biological_process	0.069176	1	1	1389	2	15004	ENSGALG00000029197
GO:0097524	sperm plasma membrane	cellular_component	0.069218	1	1	1389	2	15004	ENSGALG00000006689
GO:0007005	mitochondrion organization	biological_process	0.069264	1	17	1389	355	15004	ENSGALG00000007821,ENSGALG00000010476,ENSGALG00000014723,ENSGALG00000004508,ENSGALG00000029319,ENSGALG00000036659,ENSGALG00000035804,ENSGALG00000028115,ENSGALG00000010614,ENSGALG00000008066,ENSGALG00000014952,ENSGALG00000006073,ENSGALG00000009634,ENSGALG00000017282,ENSGALG00000009703,ENSGALG00000015002,ENSGALG00000038721
GO:0051493	regulation of cytoskeleton organization	biological_process	0.069362	1	19	1389	364	15004	ENSGALG00000030597,ENSGALG00000027853,ENSGALG00000006110,ENSGALG00000002198,ENSGALG00000000839,ENSGALG00000008188,ENSGALG00000001475,ENSGALG00000042538,ENSGALG00000009157,ENSGALG00000014687,ENSGALG00000010311,ENSGALG00000010346,ENSGALG00000033231,ENSGALG00000042624,ENSGALG00000015377,ENSGALG00000010158,ENSGALG00000008542,ENSGALG00000002107,ENSGALG00000005249
GO:1903051	negative regulation of proteolysis involved in cellular protein catabolic process	biological_process	0.069423	1	5	1389	63	15004	ENSGALG00000008233,ENSGALG00000036892,ENSGALG00000006110,ENSGALG00000014801,ENSGALG00000015874
GO:0032233	positive regulation of actin filament bundle assembly	biological_process	0.069544	1	4	1389	44	15004	ENSGALG00000002198,ENSGALG00000014687,ENSGALG00000000839,ENSGALG00000010346
GO:0003824	catalytic activity	molecular_function	0.069713	1	182	1389	4804	15004	ENSGALG00000016875,ENSGALG00000011476,ENSGALG00000008701,ENSGALG00000043938,ENSGALG00000042030,ENSGALG00000037443,ENSGALG00000035334,ENSGALG00000000249,ENSGALG00000025819,ENSGALG00000008976,ENSGALG00000004860,ENSGALG00000002207,ENSGALG00000016676,ENSGALG00000010769,ENSGALG00000008098,ENSGALG00000008084,ENSGALG00000009505,ENSGALG00000004801,ENSGALG00000001096,ENSGALG00000002529,ENSGALG00000008663,…
GO:2001200	positive regulation of dendritic cell differentiation	biological_process	0.069765	1	1	1389	2	15004	ENSGALG00000042875
GO:0060084	synaptic transmission involved in micturition	biological_process	0.069925	1	1	1389	2	15004	ENSGALG00000003005
GO:0014060	regulation of epinephrine secretion	biological_process	0.070197	1	1	1389	3	15004	ENSGALG00000013604
GO:0048241	epinephrine transport	biological_process	0.070197	1	1	1389	3	15004	ENSGALG00000013604
GO:0048242	epinephrine secretion	biological_process	0.070197	1	1	1389	3	15004	ENSGALG00000013604
GO:0001579	medium-chain fatty acid transport	biological_process	0.0702	1	1	1389	2	15004	ENSGALG00000040553
GO:0046933	proton-transporting ATP synthase activity, rotational mechanism	molecular_function	0.070204	1	2	1389	15	15004	ENSGALG00000006753,ENSGALG00000038801
GO:0009628	response to abiotic stimulus	biological_process	0.070242	1	27	1389	562	15004	ENSGALG00000017316,ENSGALG00000010870,ENSGALG00000031301,ENSGALG00000043597,ENSGALG00000000708,ENSGALG00000041988,ENSGALG00000010346,ENSGALG00000008663,ENSGALG00000002781,ENSGALG00000010638,ENSGALG00000032664,ENSGALG00000012541,ENSGALG00000010476,ENSGALG00000009241,ENSGALG00000007821,ENSGALG00000028037,ENSGALG00000000839,ENSGALG00000011009,ENSGALG00000009157,ENSGALG00000042134,ENSGALG00000000172,…
GO:0048513	organ development	biological_process	0.07037	1	81	1389	1970	15004	ENSGALG00000014155,ENSGALG00000038768,ENSGALG00000015377,ENSGALG00000012790,ENSGALG00000003374,ENSGALG00000010870,ENSGALG00000008298,ENSGALG00000035557,ENSGALG00000000249,ENSGALG00000011046,ENSGALG00000043185,ENSGALG00000013793,ENSGALG00000040035,ENSGALG00000016797,ENSGALG00000001841,ENSGALG00000027853,ENSGALG00000015132,ENSGALG00000012541,ENSGALG00000006560,ENSGALG00000031895,ENSGALG00000033671,…
GO:0035026	leading edge cell differentiation	biological_process	0.070376	1	1	1389	2	15004	ENSGALG00000010870
GO:0071495	cellular response to endogenous stimulus	biological_process	0.070518	1	34	1389	744	15004	ENSGALG00000010158,ENSGALG00000003778,ENSGALG00000002781,ENSGALG00000038768,ENSGALG00000006689,ENSGALG00000010346,ENSGALG00000010769,ENSGALG00000003409,ENSGALG00000014994,ENSGALG00000010870,ENSGALG00000040035,ENSGALG00000040553,ENSGALG00000003033,ENSGALG00000000249,ENSGALG00000034500,ENSGALG00000009626,ENSGALG00000043035,ENSGALG00000009241,ENSGALG00000010638,ENSGALG00000015286,ENSGALG00000008661,…
GO:0006271	DNA strand elongation involved in DNA replication	biological_process	0.070571	1	2	1389	12	15004	ENSGALG00000043938,ENSGALG00000016676
GO:0046208	spermine catabolic process	biological_process	0.070592	1	1	1389	2	15004	ENSGALG00000015977
GO:0046592	polyamine oxidase activity	molecular_function	0.070592	1	1	1389	2	15004	ENSGALG00000015977
GO:0015117	thiosulfate transmembrane transporter activity	molecular_function	0.070625	1	1	1389	2	15004	ENSGALG00000016979
GO:0015131	oxaloacetate transmembrane transporter activity	molecular_function	0.070625	1	1	1389	2	15004	ENSGALG00000016979
GO:0015709	thiosulfate transport	biological_process	0.070625	1	1	1389	2	15004	ENSGALG00000016979
GO:0015729	oxaloacetate transport	biological_process	0.070625	1	1	1389	2	15004	ENSGALG00000016979
GO:1902356	oxaloacetate(2-) transmembrane transport	biological_process	0.070625	1	1	1389	2	15004	ENSGALG00000016979
GO:0042287	MHC protein binding	molecular_function	0.070718	1	2	1389	13	15004	ENSGALG00000014477,ENSGALG00000038801
GO:0007166	cell surface receptor signaling pathway	biological_process	0.07084	1	66	1389	1574	15004	ENSGALG00000015132,ENSGALG00000006560,ENSGALG00000034500,ENSGALG00000008701,ENSGALG00000009626,ENSGALG00000000249,ENSGALG00000040035,ENSGALG00000040553,ENSGALG00000039595,ENSGALG00000010870,ENSGALG00000017046,ENSGALG00000035557,ENSGALG00000010769,ENSGALG00000038768,ENSGALG00000002781,ENSGALG00000032664,ENSGALG00000009870,ENSGALG00000000044,ENSGALG00000002655,ENSGALG00000002277,ENSGALG00000007324,…
GO:0070483	detection of hypoxia	biological_process	0.070876	1	1	1389	2	15004	ENSGALG00000010346
GO:0075506	entry of viral genome into host nucleus through nuclear pore complex via importin	biological_process	0.07088	1	1	1389	2	15004	ENSGALG00000003584
GO:0075732	viral penetration into host nucleus	biological_process	0.07088	1	1	1389	2	15004	ENSGALG00000003584
GO:1902594	multi-organism nuclear import	biological_process	0.07088	1	1	1389	2	15004	ENSGALG00000003584
GO:0006323	DNA packaging	biological_process	0.071227	1	6	1389	86	15004	ENSGALG00000014425,ENSGALG00000052649,ENSGALG00000003922,ENSGALG00000004687,ENSGALG00000042875,ENSGALG00000015691
GO:0019226	transmission of nerve impulse	biological_process	0.071247	1	4	1389	44	15004	ENSGALG00000011009,ENSGALG00000014695,ENSGALG00000003005,ENSGALG00000005215
GO:0019626	short-chain fatty acid catabolic process	biological_process	0.071362	1	1	1389	2	15004	ENSGALG00000007072
GO:0015669	gas transport	biological_process	0.071447	1	2	1389	16	15004	ENSGALG00000028273,ENSGALG00000012541
GO:0071824	protein-DNA complex subunit organization	biological_process	0.071609	1	8	1389	129	15004	ENSGALG00000042875,ENSGALG00000013494,ENSGALG00000013208,ENSGALG00000004687,ENSGALG00000052649,ENSGALG00000011683,ENSGALG00000016676,ENSGALG00000014753
GO:0061552	ganglion morphogenesis	biological_process	0.071619	1	1	1389	2	15004	ENSGALG00000015132
GO:0061554	ganglion formation	biological_process	0.071619	1	1	1389	2	15004	ENSGALG00000015132
GO:0061559	cranial ganglion morphogenesis	biological_process	0.071619	1	1	1389	2	15004	ENSGALG00000015132
GO:0061560	cranial ganglion formation	biological_process	0.071619	1	1	1389	2	15004	ENSGALG00000015132
GO:0050859	negative regulation of B cell receptor signaling pathway	biological_process	0.071726	1	1	1389	2	15004	ENSGALG00000011248
GO:1904674	positive regulation of somatic stem cell population maintenance	biological_process	0.07179	1	1	1389	2	15004	ENSGALG00000007324
GO:0033144	negative regulation of intracellular steroid hormone receptor signaling pathway	biological_process	0.071894	1	3	1389	27	15004	ENSGALG00000007324,ENSGALG00000013793,ENSGALG00000002781
GO:0004609	phosphatidylserine decarboxylase activity	molecular_function	0.072237	1	1	1389	2	15004	ENSGALG00000007484
GO:0017055	negative regulation of RNA polymerase II transcriptional preinitiation complex assembly	biological_process	0.072266	1	1	1389	2	15004	ENSGALG00000042875
GO:0001968	fibronectin binding	molecular_function	0.072441	1	2	1389	13	15004	ENSGALG00000009626,ENSGALG00000002655
GO:0038095	Fc-epsilon receptor signaling pathway	biological_process	0.07245	1	1	1389	2	15004	ENSGALG00000013568
GO:0000066	mitochondrial ornithine transport	biological_process	0.072466	1	1	1389	2	15004	ENSGALG00000017032
GO:1990575	mitochondrial L-ornithine transmembrane transport	biological_process	0.072466	1	1	1389	2	15004	ENSGALG00000017032
GO:0045329	carnitine biosynthetic process	biological_process	0.072483	1	1	1389	2	15004	ENSGALG00000013297
GO:0035692	macrophage migration inhibitory factor receptor complex	cellular_component	0.072783	1	1	1389	2	15004	ENSGALG00000039080
GO:0003835	beta-galactoside alpha-2,6-sialyltransferase activity	molecular_function	0.07283	1	1	1389	2	15004	ENSGALG00000016803
GO:0004449	isocitrate dehydrogenase (NAD+) activity	molecular_function	0.073238	1	1	1389	2	15004	ENSGALG00000037401
GO:0042709	succinate-CoA ligase complex	cellular_component	0.073239	1	1	1389	2	15004	ENSGALG00000016993
GO:0031493	nucleosomal histone binding	molecular_function	0.073474	1	1	1389	2	15004	ENSGALG00000034271
GO:0031090	organelle membrane	cellular_component	0.07383	1	58	1389	1409	15004	ENSGALG00000002403,ENSGALG00000016979,ENSGALG00000003778,ENSGALG00000013167,ENSGALG00000015437,ENSGALG00000008084,ENSGALG00000009505,ENSGALG00000006073,ENSGALG00000009703,ENSGALG00000032142,ENSGALG00000009452,ENSGALG00000004343,ENSGALG00000015977,ENSGALG00000002207,ENSGALG00000025819,ENSGALG00000011046,ENSGALG00000009400,ENSGALG00000029319,ENSGALG00000014765,ENSGALG00000040553,ENSGALG00000035334,…
GO:0043379	memory T cell differentiation	biological_process	0.073875	1	1	1389	2	15004	ENSGALG00000008306
GO:0043380	regulation of memory T cell differentiation	biological_process	0.073875	1	1	1389	2	15004	ENSGALG00000008306
GO:0098794	postsynapse	cellular_component	0.074023	1	15	1389	276	15004	ENSGALG00000027853,ENSGALG00000003005,ENSGALG00000003930,ENSGALG00000041263,ENSGALG00000013134,ENSGALG00000039880,ENSGALG00000033405,ENSGALG00000015554,ENSGALG00000008542,ENSGALG00000035916,ENSGALG00000009395,ENSGALG00000007821,ENSGALG00000004071,ENSGALG00000015132,ENSGALG00000010476
GO:0002121	inter-male aggressive behavior	biological_process	0.074138	1	1	1389	2	15004	ENSGALG00000029197
GO:0031062	positive regulation of histone methylation	biological_process	0.074223	1	3	1389	27	15004	ENSGALG00000013956,ENSGALG00000041461,ENSGALG00000002781
GO:0032570	response to progesterone	biological_process	0.074281	1	2	1389	13	15004	ENSGALG00000010346,ENSGALG00000006689
GO:0070740	tubulin-glutamic acid ligase activity	molecular_function	0.07448	1	1	1389	2	15004	ENSGALG00000008850
GO:0097112	gamma-aminobutyric acid receptor clustering	biological_process	0.07453	1	1	1389	2	15004	ENSGALG00000009395
GO:2000040	regulation of planar cell polarity pathway involved in axis elongation	biological_process	0.074586	1	1	1389	2	15004	ENSGALG00000009241
GO:2000041	negative regulation of planar cell polarity pathway involved in axis elongation	biological_process	0.074586	1	1	1389	2	15004	ENSGALG00000009241
GO:0030262	apoptotic nuclear changes	biological_process	0.074754	1	2	1389	14	15004	ENSGALG00000003922,ENSGALG00000034500
GO:0032792	negative regulation of CREB transcription factor activity	biological_process	0.074808	1	1	1389	2	15004	ENSGALG00000041988
GO:2000757	negative regulation of peptidyl-lysine acetylation	biological_process	0.074829	1	2	1389	13	15004	ENSGALG00000036133,ENSGALG00000002781
GO:0021535	cell migration in hindbrain	biological_process	0.075055	1	2	1389	13	15004	ENSGALG00000001264,ENSGALG00000027853
GO:0043532	angiostatin binding	molecular_function	0.075096	1	1	1389	2	15004	ENSGALG00000038801
GO:0032954	regulation of cytokinetic process	biological_process	0.075168	1	1	1389	2	15004	ENSGALG00000009157
GO:0045296	cadherin binding	molecular_function	0.075204	1	4	1389	42	15004	ENSGALG00000027853,ENSGALG00000000299,ENSGALG00000015132,ENSGALG00000037889
GO:0007216	G-protein coupled glutamate receptor signaling pathway	biological_process	0.075288	1	2	1389	13	15004	ENSGALG00000037841,ENSGALG00000002840
GO:0010746	regulation of plasma membrane long-chain fatty acid transport	biological_process	0.075361	1	1	1389	2	15004	ENSGALG00000009626
GO:0010748	negative regulation of plasma membrane long-chain fatty acid transport	biological_process	0.075361	1	1	1389	2	15004	ENSGALG00000009626
GO:0015911	plasma membrane long-chain fatty acid transport	biological_process	0.075361	1	1	1389	2	15004	ENSGALG00000009626
GO:1902001	fatty acid transmembrane transport	biological_process	0.075361	1	1	1389	2	15004	ENSGALG00000009626
GO:1903960	negative regulation of anion transmembrane transport	biological_process	0.075361	1	1	1389	2	15004	ENSGALG00000009626
GO:2000192	negative regulation of fatty acid transport	biological_process	0.075361	1	1	1389	2	15004	ENSGALG00000009626
GO:0030261	chromosome condensation	biological_process	0.075378	1	3	1389	29	15004	ENSGALG00000015691,ENSGALG00000003922,ENSGALG00000014425
GO:1904170	regulation of bleb assembly	biological_process	0.075381	1	1	1389	2	15004	ENSGALG00000043642
GO:1904172	positive regulation of bleb assembly	biological_process	0.075381	1	1	1389	2	15004	ENSGALG00000043642
GO:0005310	dicarboxylic acid transmembrane transporter activity	molecular_function	0.075436	1	3	1389	27	15004	ENSGALG00000016979,ENSGALG00000029383,ENSGALG00000009545
GO:0045785	positive regulation of cell adhesion	biological_process	0.075722	1	12	1389	215	15004	ENSGALG00000042875,ENSGALG00000013568,ENSGALG00000014687,ENSGALG00000008661,ENSGALG00000016584,ENSGALG00000013956,ENSGALG00000038540,ENSGALG00000003169,ENSGALG00000002655,ENSGALG00000007821,ENSGALG00000010156,ENSGALG00000009870
GO:0070997	neuron death	biological_process	0.075745	1	10	1389	171	15004	ENSGALG00000010638,ENSGALG00000044383,ENSGALG00000013568,ENSGALG00000007989,ENSGALG00000042679,ENSGALG00000003314,ENSGALG00000011009,ENSGALG00000010870,ENSGALG00000008014,ENSGALG00000007324
GO:0045715	negative regulation of low-density lipoprotein particle receptor biosynthetic process	biological_process	0.075752	1	1	1389	2	15004	ENSGALG00000002655
GO:0003994	aconitate hydratase activity	molecular_function	0.075818	1	1	1389	2	15004	ENSGALG00000011950
GO:2000142	regulation of DNA-templated transcription, initiation	biological_process	0.075825	1	3	1389	28	15004	ENSGALG00000008014,ENSGALG00000010870,ENSGALG00000042875
GO:2000209	regulation of anoikis	biological_process	0.075839	1	2	1389	12	15004	ENSGALG00000044383,ENSGALG00000009700
GO:0016895	exodeoxyribonuclease activity, producing 5'-phosphomonoesters	molecular_function	0.075916	1	2	1389	13	15004	ENSGALG00000026038,ENSGALG00000010748
GO:0034338	short-chain carboxylesterase activity	molecular_function	0.076017	1	1	1389	2	15004	ENSGALG00000006689
GO:0051793	medium-chain fatty acid catabolic process	biological_process	0.076017	1	1	1389	2	15004	ENSGALG00000006689
GO:0007093	mitotic cell cycle checkpoint	biological_process	0.07616	1	6	1389	84	15004	ENSGALG00000008233,ENSGALG00000036892,ENSGALG00000003085,ENSGALG00000015874,ENSGALG00000006110,ENSGALG00000014801
GO:2001022	positive regulation of response to DNA damage stimulus	biological_process	0.076168	1	5	1389	61	15004	ENSGALG00000002781,ENSGALG00000013420,ENSGALG00000042875,ENSGALG00000004508,ENSGALG00000043033
GO:0071307	cellular response to vitamin K	biological_process	0.076221	1	1	1389	2	15004	ENSGALG00000017046
GO:1900181	negative regulation of protein localization to nucleus	biological_process	0.076313	1	3	1389	27	15004	ENSGALG00000042360,ENSGALG00000041263,ENSGALG00000034493
GO:0051348	negative regulation of transferase activity	biological_process	0.076389	1	11	1389	196	15004	ENSGALG00000042624,ENSGALG00000006110,ENSGALG00000036892,ENSGALG00000014687,ENSGALG00000010638,ENSGALG00000014801,ENSGALG00000029968,ENSGALG00000015874,ENSGALG00000009241,ENSGALG00000008233,ENSGALG00000037453
GO:0060382	regulation of DNA strand elongation	biological_process	0.076392	1	1	1389	2	15004	ENSGALG00000000708
GO:0016529	sarcoplasmic reticulum	cellular_component	0.0764	1	3	1389	27	15004	ENSGALG00000008701,ENSGALG00000004860,ENSGALG00000003778
GO:1901652	response to peptide	biological_process	0.0764	1	12	1389	210	15004	ENSGALG00000014994,ENSGALG00000003409,ENSGALG00000007484,ENSGALG00000036133,ENSGALG00000013568,ENSGALG00000040553,ENSGALG00000040035,ENSGALG00000003033,ENSGALG00000000249,ENSGALG00000010158,ENSGALG00000016456,ENSGALG00000009700
GO:0048854	brain morphogenesis	biological_process	0.076427	1	3	1389	27	15004	ENSGALG00000035916,ENSGALG00000015132,ENSGALG00000027853
GO:0042249	establishment of planar polarity of embryonic epithelium	biological_process	0.076431	1	2	1389	13	15004	ENSGALG00000033351,ENSGALG00000009241
GO:0010827	regulation of glucose transport	biological_process	0.076499	1	4	1389	45	15004	ENSGALG00000041760,ENSGALG00000003033,ENSGALG00000013568,ENSGALG00000036133
GO:0043114	regulation of vascular permeability	biological_process	0.076568	1	2	1389	13	15004	ENSGALG00000004334,ENSGALG00000008663
GO:0010710	regulation of collagen catabolic process	biological_process	0.076605	1	1	1389	2	15004	ENSGALG00000011099
GO:0061709	reticulophagy	biological_process	0.076624	1	1	1389	2	15004	ENSGALG00000042679
GO:1902285	semaphorin-plexin signaling pathway involved in neuron projection guidance	biological_process	0.076662	1	2	1389	11	15004	ENSGALG00000001264,ENSGALG00000006560
GO:0072311	glomerular epithelial cell differentiation	biological_process	0.076681	1	2	1389	13	15004	ENSGALG00000012952,ENSGALG00000036133
GO:0032106	positive regulation of response to extracellular stimulus	biological_process	0.076709	1	4	1389	44	15004	ENSGALG00000040212,ENSGALG00000040035,ENSGALG00000015286,ENSGALG00000010476
GO:0032109	positive regulation of response to nutrient levels	biological_process	0.076709	1	4	1389	44	15004	ENSGALG00000040212,ENSGALG00000040035,ENSGALG00000015286,ENSGALG00000010476
GO:0006575	cellular modified amino acid metabolic process	biological_process	0.076747	1	8	1389	132	15004	ENSGALG00000008663,ENSGALG00000040553,ENSGALG00000027874,ENSGALG00000019175,ENSGALG00000042030,ENSGALG00000029212,ENSGALG00000033677,ENSGALG00000002479
GO:1902105	regulation of leukocyte differentiation	biological_process	0.076788	1	9	1389	147	15004	ENSGALG00000042875,ENSGALG00000008306,ENSGALG00000009870,ENSGALG00000038540,ENSGALG00000003169,ENSGALG00000028037,ENSGALG00000013956,ENSGALG00000008298,ENSGALG00000008014
GO:0031668	cellular response to extracellular stimulus	biological_process	0.076862	1	14	1389	251	15004	ENSGALG00000040035,ENSGALG00000035804,ENSGALG00000038721,ENSGALG00000002403,ENSGALG00000015286,ENSGALG00000040212,ENSGALG00000042679,ENSGALG00000009700,ENSGALG00000043754,ENSGALG00000017046,ENSGALG00000028037,ENSGALG00000014723,ENSGALG00000009241,ENSGALG00000010476
GO:0032156	septin cytoskeleton	cellular_component	0.076868	1	2	1389	13	15004	ENSGALG00000005809,ENSGALG00000011476
GO:0090651	apical cytoplasm	cellular_component	0.076964	1	1	1389	2	15004	ENSGALG00000011046
GO:0010025	wax biosynthetic process	biological_process	0.076975	1	1	1389	2	15004	ENSGALG00000017291
GO:0010166	wax metabolic process	biological_process	0.076975	1	1	1389	2	15004	ENSGALG00000017291
GO:0080019	fatty-acyl-CoA reductase (alcohol-forming) activity	molecular_function	0.076975	1	1	1389	2	15004	ENSGALG00000017291
GO:0034191	apolipoprotein A-I receptor binding	molecular_function	0.076982	1	1	1389	2	15004	ENSGALG00000003553
GO:0006848	pyruvate transport	biological_process	0.0771	1	1	1389	3	15004	ENSGALG00000015437
GO:0050833	pyruvate transmembrane transporter activity	molecular_function	0.0771	1	1	1389	3	15004	ENSGALG00000015437
GO:0044448	cell cortex part	cellular_component	0.077397	1	8	1389	121	15004	ENSGALG00000005809,ENSGALG00000015377,ENSGALG00000012952,ENSGALG00000027853,ENSGALG00000015132,ENSGALG00000000608,ENSGALG00000011476,ENSGALG00000043642
GO:0022840	leak channel activity	molecular_function	0.077522	1	2	1389	15	15004	ENSGALG00000010672,ENSGALG00000039751
GO:0022842	narrow pore channel activity	molecular_function	0.077522	1	2	1389	15	15004	ENSGALG00000039751,ENSGALG00000010672
GO:1903760	regulation of voltage-gated potassium channel activity involved in ventricular cardiac muscle cell action potential repolarization	biological_process	0.077554	1	1	1389	2	15004	ENSGALG00000050086
GO:0004776	succinate-CoA ligase (GDP-forming) activity	molecular_function	0.077569	1	1	1389	2	15004	ENSGALG00000015961
GO:0071560	cellular response to transforming growth factor beta stimulus	biological_process	0.077601	1	9	1389	148	15004	ENSGALG00000028037,ENSGALG00000000044,ENSGALG00000010870,ENSGALG00000021017,ENSGALG00000011355,ENSGALG00000034500,ENSGALG00000009626,ENSGALG00000010769,ENSGALG00000010346
GO:0009330	DNA topoisomerase complex (ATP-hydrolyzing)	cellular_component	0.077773	1	1	1389	2	15004	ENSGALG00000003922
GO:0023057	negative regulation of signaling	biological_process	0.077795	1	36	1389	797	15004	ENSGALG00000016797,ENSGALG00000004508,ENSGALG00000013793,ENSGALG00000040035,ENSGALG00000008701,ENSGALG00000034500,ENSGALG00000009626,ENSGALG00000015132,ENSGALG00000043035,ENSGALG00000009241,ENSGALG00000029212,ENSGALG00000000839,ENSGALG00000003802,ENSGALG00000010158,ENSGALG00000008084,ENSGALG00000032664,ENSGALG00000002781,ENSGALG00000035557,ENSGALG00000013420,ENSGALG00000035916,ENSGALG00000014994,…
GO:0006633	fatty acid biosynthetic process	biological_process	0.0778	1	6	1389	89	15004	ENSGALG00000002781,ENSGALG00000006689,ENSGALG00000006073,ENSGALG00000010785,ENSGALG00000009505,ENSGALG00000009700
GO:0010848	regulation of chromatin disassembly	biological_process	0.077809	1	1	1389	2	15004	ENSGALG00000029212
GO:0043241	protein complex disassembly	biological_process	0.078058	1	7	1389	101	15004	ENSGALG00000010120,ENSGALG00000001475,ENSGALG00000010311,ENSGALG00000010476,ENSGALG00000001121,ENSGALG00000005806,ENSGALG00000008542
GO:0045663	positive regulation of myoblast differentiation	biological_process	0.078212	1	2	1389	14	15004	ENSGALG00000000172,ENSGALG00000043064
GO:0034111	negative regulation of homotypic cell-cell adhesion	biological_process	0.078381	1	5	1389	66	15004	ENSGALG00000008014,ENSGALG00000042875,ENSGALG00000010638,ENSGALG00000003169,ENSGALG00000008306
GO:0097305	response to alcohol	biological_process	0.078396	1	7	1389	106	15004	ENSGALG00000014994,ENSGALG00000002321,ENSGALG00000002781,ENSGALG00000000608,ENSGALG00000027374,ENSGALG00000000172,ENSGALG00000043064
GO:2000425	regulation of apoptotic cell clearance	biological_process	0.07852	1	1	1389	2	15004	ENSGALG00000042875
GO:0015297	antiporter activity	molecular_function	0.07857	1	5	1389	62	15004	ENSGALG00000008045,ENSGALG00000009400,ENSGALG00000016979,ENSGALG00000029383,ENSGALG00000010614
GO:0100001	regulation of skeletal muscle contraction by action potential	biological_process	0.078673	1	1	1389	2	15004	ENSGALG00000004376
GO:0090175	regulation of establishment of planar polarity	biological_process	0.078716	1	3	1389	28	15004	ENSGALG00000033351,ENSGALG00000000839,ENSGALG00000009241
GO:0045620	negative regulation of lymphocyte differentiation	biological_process	0.078881	1	3	1389	29	15004	ENSGALG00000042875,ENSGALG00000003169,ENSGALG00000008306
GO:0044753	amphisome	cellular_component	0.078951	1	1	1389	2	15004	ENSGALG00000035804
GO:0030856	regulation of epithelial cell differentiation	biological_process	0.079102	1	6	1389	86	15004	ENSGALG00000013793,ENSGALG00000039880,ENSGALG00000028115,ENSGALG00000008701,ENSGALG00000024047,ENSGALG00000007324
GO:0033605	positive regulation of catecholamine secretion	biological_process	0.079126	1	1	1389	3	15004	ENSGALG00000013604
GO:0070052	collagen V binding	molecular_function	0.079616	1	1	1389	2	15004	ENSGALG00000009626
GO:1901654	response to ketone	biological_process	0.079688	1	5	1389	65	15004	ENSGALG00000017046,ENSGALG00000006689,ENSGALG00000010346,ENSGALG00000027374,ENSGALG00000043064
GO:0006629	lipid metabolic process	biological_process	0.079712	1	36	1389	818	15004	ENSGALG00000008088,ENSGALG00000002781,ENSGALG00000006689,ENSGALG00000007082,ENSGALG00000039408,ENSGALG00000009505,ENSGALG00000006073,ENSGALG00000002891,ENSGALG00000044527,ENSGALG00000010769,ENSGALG00000014952,ENSGALG00000041988,ENSGALG00000026536,ENSGALG00000040553,ENSGALG00000040035,ENSGALG00000009130,ENSGALG00000034500,ENSGALG00000010785,ENSGALG00000008661,ENSGALG00000017291,ENSGALG00000011248,…
GO:0097156	fasciculation of motor neuron axon	biological_process	0.079946	1	1	1389	2	15004	ENSGALG00000006560
GO:0005911	cell-cell junction	cellular_component	0.080085	1	15	1389	277	15004	ENSGALG00000004320,ENSGALG00000012790,ENSGALG00000027853,ENSGALG00000039751,ENSGALG00000002277,ENSGALG00000009157,ENSGALG00000000299,ENSGALG00000000608,ENSGALG00000015140,ENSGALG00000017398,ENSGALG00000015132,ENSGALG00000002198,ENSGALG00000033405,ENSGALG00000011009,ENSGALG00000008542
GO:0034685	integrin alphav-beta6 complex	cellular_component	0.080315	1	1	1389	2	15004	ENSGALG00000002655
GO:0002337	B-1a B cell differentiation	biological_process	0.080371	1	1	1389	2	15004	ENSGALG00000011248
GO:0033128	negative regulation of histone phosphorylation	biological_process	0.080516	1	1	1389	3	15004	ENSGALG00000032664
GO:0035637	multicellular organismal signaling	biological_process	0.080707	1	6	1389	84	15004	ENSGALG00000011009,ENSGALG00000014695,ENSGALG00000012790,ENSGALG00000004376,ENSGALG00000005215,ENSGALG00000003005
GO:0014734	skeletal muscle hypertrophy	biological_process	0.080766	1	1	1389	3	15004	ENSGALG00000021520
GO:0034686	integrin alphav-beta8 complex	cellular_component	0.080774	1	1	1389	2	15004	ENSGALG00000002655
GO:0004118	cGMP-stimulated cyclic-nucleotide phosphodiesterase activity	molecular_function	0.080793	1	1	1389	2	15004	ENSGALG00000011537
GO:1903905	positive regulation of establishment of T cell polarity	biological_process	0.080993	1	1	1389	2	15004	ENSGALG00000010156
GO:0042078	germ-line stem cell division	biological_process	0.081101	1	1	1389	3	15004	ENSGALG00000038540
GO:0048133	male germ-line stem cell asymmetric division	biological_process	0.081101	1	1	1389	3	15004	ENSGALG00000038540
GO:0098728	germline stem cell asymmetric division	biological_process	0.081101	1	1	1389	3	15004	ENSGALG00000038540
GO:1901342	regulation of vasculature development	biological_process	0.081149	1	10	1389	168	15004	ENSGALG00000009626,ENSGALG00000008701,ENSGALG00000041255,ENSGALG00000016945,ENSGALG00000020067,ENSGALG00000009241,ENSGALG00000043754,ENSGALG00000042875,ENSGALG00000014687,ENSGALG00000002781
GO:0015645	fatty acid ligase activity	molecular_function	0.081166	1	2	1389	14	15004	ENSGALG00000040553,ENSGALG00000008088
GO:0070538	oleic acid binding	molecular_function	0.081282	1	1	1389	3	15004	ENSGALG00000043064
GO:0002020	protease binding	molecular_function	0.081292	1	5	1389	65	15004	ENSGALG00000011099,ENSGALG00000017272,ENSGALG00000008293,ENSGALG00000002655,ENSGALG00000030502
GO:0048729	tissue morphogenesis	biological_process	0.081319	1	22	1389	446	15004	ENSGALG00000043033,ENSGALG00000013568,ENSGALG00000043185,ENSGALG00000011355,ENSGALG00000033671,ENSGALG00000031895,ENSGALG00000007324,ENSGALG00000006560,ENSGALG00000000839,ENSGALG00000015132,ENSGALG00000009241,ENSGALG00000012790,ENSGALG00000001079,ENSGALG00000015377,ENSGALG00000010638,ENSGALG00000008661,ENSGALG00000005797,ENSGALG00000033351,ENSGALG00000013193,ENSGALG00000030991,ENSGALG00000012873,…
GO:0034684	integrin alphav-beta5 complex	cellular_component	0.081666	1	1	1389	2	15004	ENSGALG00000002655
GO:0005228	intracellular sodium activated potassium channel activity	molecular_function	0.081696	1	1	1389	2	15004	ENSGALG00000001645
GO:0043949	regulation of cAMP-mediated signaling	biological_process	0.081878	1	2	1389	14	15004	ENSGALG00000011537,ENSGALG00000032664
GO:0035116	embryonic hindlimb morphogenesis	biological_process	0.082068	1	3	1389	31	15004	ENSGALG00000001079,ENSGALG00000007324,ENSGALG00000038540
GO:0030534	adult behavior	biological_process	0.082077	1	7	1389	107	15004	ENSGALG00000008976,ENSGALG00000002015,ENSGALG00000003005,ENSGALG00000014994,ENSGALG00000013568,ENSGALG00000035916,ENSGALG00000009395
GO:0010828	positive regulation of glucose transport	biological_process	0.082226	1	3	1389	28	15004	ENSGALG00000041760,ENSGALG00000013568,ENSGALG00000036133
GO:1901984	negative regulation of protein acetylation	biological_process	0.082312	1	2	1389	14	15004	ENSGALG00000036133,ENSGALG00000002781
GO:1902108	regulation of mitochondrial membrane permeability involved in apoptotic process	biological_process	0.082354	1	2	1389	15	15004	ENSGALG00000010476,ENSGALG00000004508
GO:0046639	negative regulation of alpha-beta T cell differentiation	biological_process	0.082364	1	2	1389	14	15004	ENSGALG00000042875,ENSGALG00000003169
GO:0022804	active transmembrane transporter activity	molecular_function	0.082398	1	14	1389	257	15004	ENSGALG00000008369,ENSGALG00000010614,ENSGALG00000016979,ENSGALG00000009400,ENSGALG00000029383,ENSGALG00000034179,ENSGALG00000035334,ENSGALG00000006753,ENSGALG00000003553,ENSGALG00000011671,ENSGALG00000038801,ENSGALG00000008045,ENSGALG00000016896,ENSGALG00000002207
GO:0003323	type B pancreatic cell development	biological_process	0.082439	1	2	1389	14	15004	ENSGALG00000013793,ENSGALG00000039880
GO:0046909	intermembrane transport	biological_process	0.082448	1	1	1389	3	15004	ENSGALG00000003314
GO:1903445	protein transport from ciliary membrane to plasma membrane	biological_process	0.082448	1	1	1389	3	15004	ENSGALG00000003314
GO:0006921	cellular component disassembly involved in execution phase of apoptosis	biological_process	0.082454	1	2	1389	15	15004	ENSGALG00000003922,ENSGALG00000034500
GO:0016191	synaptic vesicle uncoating	biological_process	0.082456	1	1	1389	2	15004	ENSGALG00000001121
GO:0045202	synapse	cellular_component	0.082491	1	28	1389	595	15004	ENSGALG00000001121,ENSGALG00000003818,ENSGALG00000029536,ENSGALG00000049848,ENSGALG00000008542,ENSGALG00000035916,ENSGALG00000033405,ENSGALG00000031301,ENSGALG00000005412,ENSGALG00000039880,ENSGALG00000004071,ENSGALG00000037841,ENSGALG00000026019,ENSGALG00000003930,ENSGALG00000009400,ENSGALG00000027853,ENSGALG00000034528,ENSGALG00000003005,ENSGALG00000002790,ENSGALG00000015554,ENSGALG00000015132,…
GO:0004949	cannabinoid receptor activity	molecular_function	0.082745	1	1	1389	3	15004	ENSGALG00000049848
GO:0000075	cell cycle checkpoint	biological_process	0.082794	1	8	1389	126	15004	ENSGALG00000008233,ENSGALG00000014801,ENSGALG00000015874,ENSGALG00000013793,ENSGALG00000002781,ENSGALG00000036892,ENSGALG00000006110,ENSGALG00000003085
GO:1902261	positive regulation of delayed rectifier potassium channel activity	biological_process	0.082802	1	1	1389	2	15004	ENSGALG00000050086
GO:0070543	response to linoleic acid	biological_process	0.082876	1	1	1389	3	15004	ENSGALG00000043064
GO:0071375	cellular response to peptide hormone stimulus	biological_process	0.083015	1	9	1389	148	15004	ENSGALG00000014994,ENSGALG00000003409,ENSGALG00000007484,ENSGALG00000003033,ENSGALG00000000249,ENSGALG00000013568,ENSGALG00000010158,ENSGALG00000016456,ENSGALG00000009700
GO:0048167	regulation of synaptic plasticity	biological_process	0.083203	1	7	1389	106	15004	ENSGALG00000042538,ENSGALG00000009400,ENSGALG00000005412,ENSGALG00000035804,ENSGALG00000033405,ENSGALG00000015554,ENSGALG00000035916
GO:0043207	response to external biotic stimulus	biological_process	0.083206	1	20	1389	422	15004	ENSGALG00000009239,ENSGALG00000002549,ENSGALG00000042148,ENSGALG00000010638,ENSGALG00000008306,ENSGALG00000015419,ENSGALG00000010870,ENSGALG00000046160,ENSGALG00000043064,ENSGALG00000008014,ENSGALG00000000249,ENSGALG00000042875,ENSGALG00000040959,ENSGALG00000010476,ENSGALG00000009870,ENSGALG00000036441,ENSGALG00000042538,ENSGALG00000008604,ENSGALG00000041263,ENSGALG00000001475
GO:1900745	positive regulation of p38MAPK cascade	biological_process	0.083513	1	2	1389	14	15004	ENSGALG00000008701,ENSGALG00000029968
GO:0071276	cellular response to cadmium ion	biological_process	0.083623	1	2	1389	15	15004	ENSGALG00000028037,ENSGALG00000010870
GO:0031436	BRCA1-BARD1 complex	cellular_component	0.083672	1	1	1389	2	15004	ENSGALG00000002781
GO:0040037	negative regulation of fibroblast growth factor receptor signaling pathway	biological_process	0.083697	1	2	1389	15	15004	ENSGALG00000043035,ENSGALG00000009626
GO:0016358	dendrite development	biological_process	0.083871	1	9	1389	137	15004	ENSGALG00000006560,ENSGALG00000035916,ENSGALG00000033405,ENSGALG00000031301,ENSGALG00000042538,ENSGALG00000041263,ENSGALG00000007993,ENSGALG00000006562,ENSGALG00000027853
GO:0050431	transforming growth factor beta binding	molecular_function	0.083899	1	2	1389	13	15004	ENSGALG00000010346,ENSGALG00000000044
GO:0007623	circadian rhythm	biological_process	0.084158	1	8	1389	126	15004	ENSGALG00000013793,ENSGALG00000003922,ENSGALG00000003085,ENSGALG00000002473,ENSGALG00000008098,ENSGALG00000017282,ENSGALG00000041988,ENSGALG00000027374
GO:2000620	positive regulation of histone H4-K16 acetylation	biological_process	0.084481	1	1	1389	2	15004	ENSGALG00000002781
GO:0098656	anion transmembrane transport	biological_process	0.084569	1	10	1389	169	15004	ENSGALG00000009395,ENSGALG00000008045,ENSGALG00000017032,ENSGALG00000009626,ENSGALG00000010029,ENSGALG00000014695,ENSGALG00000016979,ENSGALG00000029383,ENSGALG00000002783,ENSGALG00000034179
GO:0070161	anchoring junction	cellular_component	0.085033	1	12	1389	204	15004	ENSGALG00000002655,ENSGALG00000014201,ENSGALG00000015132,ENSGALG00000017398,ENSGALG00000000608,ENSGALG00000015140,ENSGALG00000000299,ENSGALG00000002277,ENSGALG00000027853,ENSGALG00000012790,ENSGALG00000004320,ENSGALG00000015377
GO:0007079	mitotic chromosome movement towards spindle pole	biological_process	0.085233	1	1	1389	2	15004	ENSGALG00000013208
GO:0007435	salivary gland morphogenesis	biological_process	0.08532	1	3	1389	28	15004	ENSGALG00000003374,ENSGALG00000010346,ENSGALG00000006560
GO:0007413	axonal fasciculation	biological_process	0.085371	1	2	1389	13	15004	ENSGALG00000006560,ENSGALG00000049848
GO:0051446	positive regulation of meiotic cell cycle	biological_process	0.085456	1	2	1389	15	15004	ENSGALG00000045889,ENSGALG00000032664
GO:0042662	negative regulation of mesodermal cell fate specification	biological_process	0.085599	1	1	1389	3	15004	ENSGALG00000009241
GO:0008016	regulation of heart contraction	biological_process	0.085602	1	7	1389	109	15004	ENSGALG00000006560,ENSGALG00000003778,ENSGALG00000000585,ENSGALG00000050086,ENSGALG00000012790,ENSGALG00000004376,ENSGALG00000029829
GO:0050793	regulation of developmental process	biological_process	0.085638	1	65	1389	1555	15004	ENSGALG00000002655,ENSGALG00000009870,ENSGALG00000011355,ENSGALG00000007324,ENSGALG00000007539,ENSGALG00000042875,ENSGALG00000039880,ENSGALG00000038540,ENSGALG00000032398,ENSGALG00000014201,ENSGALG00000021017,ENSGALG00000033351,ENSGALG00000013956,ENSGALG00000014687,ENSGALG00000008661,ENSGALG00000001079,ENSGALG00000006560,ENSGALG00000015132,ENSGALG00000009626,ENSGALG00000008701,ENSGALG00000009157,…
GO:0002025	vasodilation by norepinephrine-epinephrine involved in regulation of systemic arterial blood pressure	biological_process	0.085672	1	1	1389	3	15004	ENSGALG00000040035
GO:0004939	beta-adrenergic receptor activity	molecular_function	0.085672	1	1	1389	3	15004	ENSGALG00000040035
GO:1901653	cellular response to peptide	biological_process	0.085705	1	10	1389	171	15004	ENSGALG00000010158,ENSGALG00000009700,ENSGALG00000016456,ENSGALG00000040035,ENSGALG00000013568,ENSGALG00000003033,ENSGALG00000000249,ENSGALG00000003409,ENSGALG00000014994,ENSGALG00000007484
GO:2001234	negative regulation of apoptotic signaling pathway	biological_process	0.085727	1	8	1389	131	15004	ENSGALG00000002655,ENSGALG00000009241,ENSGALG00000002980,ENSGALG00000002781,ENSGALG00000044383,ENSGALG00000008084,ENSGALG00000004508,ENSGALG00000043033
GO:0061034	olfactory bulb mitral cell layer development	biological_process	0.086059	1	1	1389	2	15004	ENSGALG00000014155
GO:0071804	cellular potassium ion transport	biological_process	0.086086	1	9	1389	152	15004	ENSGALG00000008045,ENSGALG00000001645,ENSGALG00000041791,ENSGALG00000010672,ENSGALG00000050086,ENSGALG00000003778,ENSGALG00000004376,ENSGALG00000016054,ENSGALG00000034179
GO:0071805	potassium ion transmembrane transport	biological_process	0.086086	1	9	1389	152	15004	ENSGALG00000050086,ENSGALG00000003778,ENSGALG00000016054,ENSGALG00000004376,ENSGALG00000034179,ENSGALG00000008045,ENSGALG00000001645,ENSGALG00000041791,ENSGALG00000010672
GO:0010508	positive regulation of autophagy	biological_process	0.086109	1	5	1389	64	15004	ENSGALG00000040035,ENSGALG00000042875,ENSGALG00000015286,ENSGALG00000010476,ENSGALG00000040212
GO:0048730	epidermis morphogenesis	biological_process	0.086222	1	1	1389	3	15004	ENSGALG00000011355
GO:0006942	regulation of striated muscle contraction	biological_process	0.086301	1	5	1389	65	15004	ENSGALG00000012790,ENSGALG00000004376,ENSGALG00000003778,ENSGALG00000050086,ENSGALG00000009400
GO:0055067	monovalent inorganic cation homeostasis	biological_process	0.086327	1	6	1389	85	15004	ENSGALG00000001841,ENSGALG00000009700,ENSGALG00000002227,ENSGALG00000034179,ENSGALG00000008045,ENSGALG00000038801
GO:0043618	regulation of transcription from RNA polymerase II promoter in response to stress	biological_process	0.086475	1	3	1389	29	15004	ENSGALG00000010870,ENSGALG00000007539,ENSGALG00000008014
GO:0033178	proton-transporting two-sector ATPase complex, catalytic domain	cellular_component	0.086925	1	2	1389	15	15004	ENSGALG00000038801,ENSGALG00000006753
GO:0050706	regulation of interleukin-1 beta secretion	biological_process	0.08701	1	2	1389	14	15004	ENSGALG00000042875,ENSGALG00000039751
GO:1901698	response to nitrogen compound	biological_process	0.08712	1	22	1389	449	15004	ENSGALG00000040553,ENSGALG00000040035,ENSGALG00000013568,ENSGALG00000003033,ENSGALG00000000249,ENSGALG00000003005,ENSGALG00000009700,ENSGALG00000016456,ENSGALG00000007484,ENSGALG00000009395,ENSGALG00000036133,ENSGALG00000003778,ENSGALG00000002781,ENSGALG00000010638,ENSGALG00000015286,ENSGALG00000039751,ENSGALG00000010158,ENSGALG00000014994,ENSGALG00000003409,ENSGALG00000010870,ENSGALG00000000608,…
GO:0006120	mitochondrial electron transport, NADH to ubiquinone	biological_process	0.087154	1	2	1389	18	15004	ENSGALG00000001184,ENSGALG00000036625
GO:0006344	maintenance of chromatin silencing	biological_process	0.087218	1	1	1389	3	15004	ENSGALG00000032664
GO:0003941	L-serine ammonia-lyase activity	molecular_function	0.087305	1	1	1389	3	15004	ENSGALG00000002638
GO:0005102	receptor binding	molecular_function	0.087416	1	38	1389	914	15004	ENSGALG00000009626,ENSGALG00000009241,ENSGALG00000029212,ENSGALG00000000839,ENSGALG00000006560,ENSGALG00000040959,ENSGALG00000000249,ENSGALG00000015419,ENSGALG00000035916,ENSGALG00000008098,ENSGALG00000049358,ENSGALG00000002893,ENSGALG00000003553,ENSGALG00000010346,ENSGALG00000013604,ENSGALG00000017272,ENSGALG00000011099,ENSGALG00000011355,ENSGALG00000009870,ENSGALG00000000044,ENSGALG00000002655,…
GO:0046634	regulation of alpha-beta T cell activation	biological_process	0.087696	1	4	1389	48	15004	ENSGALG00000013956,ENSGALG00000038540,ENSGALG00000003169,ENSGALG00000042875
GO:0010751	negative regulation of nitric oxide mediated signal transduction	biological_process	0.087768	1	1	1389	2	15004	ENSGALG00000009626
GO:0090303	positive regulation of wound healing	biological_process	0.087771	1	3	1389	29	15004	ENSGALG00000009626,ENSGALG00000010158,ENSGALG00000042875
GO:0017156	calcium ion-dependent exocytosis	biological_process	0.087935	1	4	1389	46	15004	ENSGALG00000005215,ENSGALG00000009395,ENSGALG00000008188,ENSGALG00000006689
GO:1900117	regulation of execution phase of apoptosis	biological_process	0.088097	1	2	1389	14	15004	ENSGALG00000011099,ENSGALG00000034500
GO:0052689	carboxylic ester hydrolase activity	molecular_function	0.088164	1	6	1389	96	15004	ENSGALG00000006689,ENSGALG00000009170,ENSGALG00000041787,ENSGALG00000009505,ENSGALG00000028402,ENSGALG00000039408
GO:0001674	female germ cell nucleus	cellular_component	0.088379	1	1	1389	3	15004	ENSGALG00000037726
GO:1903929	primary palate development	biological_process	0.088414	1	1	1389	3	15004	ENSGALG00000000839
GO:0044333	Wnt signaling pathway involved in digestive tract morphogenesis	biological_process	0.0885	1	1	1389	3	15004	ENSGALG00000000839
GO:1902041	regulation of extrinsic apoptotic signaling pathway via death domain receptors	biological_process	0.088571	1	3	1389	31	15004	ENSGALG00000009241,ENSGALG00000002781,ENSGALG00000009626
GO:1902744	negative regulation of lamellipodium organization	biological_process	0.088712	1	1	1389	2	15004	ENSGALG00000010158
GO:0035794	positive regulation of mitochondrial membrane permeability	biological_process	0.088735	1	2	1389	15	15004	ENSGALG00000004508,ENSGALG00000010476
GO:1902686	mitochondrial outer membrane permeabilization involved in programmed cell death	biological_process	0.088735	1	2	1389	15	15004	ENSGALG00000010476,ENSGALG00000004508
GO:0003918	DNA topoisomerase type II (ATP-hydrolyzing) activity	molecular_function	0.088745	1	1	1389	2	15004	ENSGALG00000003922
GO:0019035	viral integration complex	cellular_component	0.088745	1	1	1389	2	15004	ENSGALG00000003922
GO:0045870	positive regulation of single stranded viral RNA replication via double stranded DNA intermediate	biological_process	0.088745	1	1	1389	2	15004	ENSGALG00000003922
GO:0061505	DNA topoisomerase II activity	molecular_function	0.088745	1	1	1389	2	15004	ENSGALG00000003922
GO:0008332	low voltage-gated calcium channel activity	molecular_function	0.088775	1	1	1389	2	15004	ENSGALG00000005215
GO:0000306	extrinsic component of vacuolar membrane	cellular_component	0.088799	1	1	1389	2	15004	ENSGALG00000002403
GO:0097635	extrinsic component of autophagosome membrane	cellular_component	0.088799	1	1	1389	2	15004	ENSGALG00000002403
GO:2000118	regulation of sodium-dependent phosphate transport	biological_process	0.088847	1	1	1389	3	15004	ENSGALG00000008014
GO:0072010	glomerular epithelium development	biological_process	0.089198	1	2	1389	14	15004	ENSGALG00000036133,ENSGALG00000012952
GO:0000786	nucleosome	cellular_component	0.089341	1	4	1389	66	15004	ENSGALG00000031571,ENSGALG00000052649,ENSGALG00000027064,ENSGALG00000055014
GO:0043277	apoptotic cell clearance	biological_process	0.089489	1	3	1389	28	15004	ENSGALG00000009626,ENSGALG00000002655,ENSGALG00000042875
GO:0045786	negative regulation of cell cycle	biological_process	0.089548	1	14	1389	268	15004	ENSGALG00000003085,ENSGALG00000006110,ENSGALG00000010638,ENSGALG00000045889,ENSGALG00000002781,ENSGALG00000036892,ENSGALG00000015874,ENSGALG00000010769,ENSGALG00000000172,ENSGALG00000009626,ENSGALG00000011099,ENSGALG00000014801,ENSGALG00000008233,ENSGALG00000013420
GO:0043376	regulation of CD8-positive, alpha-beta T cell differentiation	biological_process	0.089811	1	1	1389	3	15004	ENSGALG00000003169
GO:1990573	potassium ion import across plasma membrane	biological_process	0.089929	1	3	1389	31	15004	ENSGALG00000034179,ENSGALG00000016054,ENSGALG00000004376
GO:0051567	histone H3-K9 methylation	biological_process	0.089952	1	3	1389	27	15004	ENSGALG00000013956,ENSGALG00000041461,ENSGALG00000002781
GO:0001704	formation of primary germ layer	biological_process	0.089984	1	6	1389	86	15004	ENSGALG00000001079,ENSGALG00000043033,ENSGALG00000000839,ENSGALG00000002655,ENSGALG00000013568,ENSGALG00000009241
GO:0090272	negative regulation of fibroblast growth factor production	biological_process	0.089998	1	1	1389	3	15004	ENSGALG00000000839
GO:0007127	meiosis I	biological_process	0.090038	1	5	1389	69	15004	ENSGALG00000045889,ENSGALG00000037453,ENSGALG00000006110,ENSGALG00000011683,ENSGALG00000032664
GO:0035066	positive regulation of histone acetylation	biological_process	0.090062	1	2	1389	14	15004	ENSGALG00000002781,ENSGALG00000008014
GO:0002696	positive regulation of leukocyte activation	biological_process	0.090109	1	9	1389	157	15004	ENSGALG00000003169,ENSGALG00000038540,ENSGALG00000007821,ENSGALG00000009870,ENSGALG00000010156,ENSGALG00000009626,ENSGALG00000013956,ENSGALG00000013568,ENSGALG00000042875
GO:0097325	melanocyte proliferation	biological_process	0.090118	1	1	1389	3	15004	ENSGALG00000011099
GO:0071840	cellular component organization or biogenesis	biological_process	0.090303	1	168	1389	4397	15004	ENSGALG00000008542,ENSGALG00000012732,ENSGALG00000041988,ENSGALG00000005797,ENSGALG00000002479,ENSGALG00000003778,ENSGALG00000004161,ENSGALG00000002403,ENSGALG00000003553,ENSGALG00000042624,ENSGALG00000010158,ENSGALG00000024138,ENSGALG00000029212,ENSGALG00000009241,ENSGALG00000008188,ENSGALG00000010476,ENSGALG00000021520,ENSGALG00000029319,ENSGALG00000034179,ENSGALG00000004334,ENSGALG00000031301,…
GO:0097306	cellular response to alcohol	biological_process	0.09067	1	5	1389	67	15004	ENSGALG00000014994,ENSGALG00000002781,ENSGALG00000000608,ENSGALG00000027374,ENSGALG00000000172
GO:0019530	taurine metabolic process	biological_process	0.090707	1	1	1389	3	15004	ENSGALG00000002358
GO:0071559	response to transforming growth factor beta	biological_process	0.090772	1	9	1389	152	15004	ENSGALG00000010346,ENSGALG00000010870,ENSGALG00000028037,ENSGALG00000000044,ENSGALG00000021017,ENSGALG00000011355,ENSGALG00000009626,ENSGALG00000010769,ENSGALG00000034500
GO:0036342	post-anal tail morphogenesis	biological_process	0.090859	1	2	1389	15	15004	ENSGALG00000009241,ENSGALG00000007324
GO:0010648	negative regulation of cell communication	biological_process	0.090866	1	36	1389	808	15004	ENSGALG00000033351,ENSGALG00000002980,ENSGALG00000011248,ENSGALG00000044383,ENSGALG00000015286,ENSGALG00000001475,ENSGALG00000007324,ENSGALG00000015554,ENSGALG00000002655,ENSGALG00000000044,ENSGALG00000034967,ENSGALG00000011537,ENSGALG00000002908,ENSGALG00000043033,ENSGALG00000004143,ENSGALG00000035557,ENSGALG00000014994,ENSGALG00000035916,ENSGALG00000013420,ENSGALG00000032664,ENSGALG00000008084,…
GO:0072079	nephron tubule formation	biological_process	0.090926	1	2	1389	17	15004	ENSGALG00000030991,ENSGALG00000013193
GO:0016746	transferase activity, transferring acyl groups	molecular_function	0.091069	1	11	1389	205	15004	ENSGALG00000027874,ENSGALG00000007904,ENSGALG00000043754,ENSGALG00000037443,ENSGALG00000013793,ENSGALG00000030466,ENSGALG00000016875,ENSGALG00000010286,ENSGALG00000044527,ENSGALG00000013762,ENSGALG00000041787
GO:0051055	negative regulation of lipid biosynthetic process	biological_process	0.091114	1	3	1389	30	15004	ENSGALG00000041988,ENSGALG00000002781,ENSGALG00000040553
GO:0036343	psychomotor behavior	biological_process	0.091147	1	1	1389	3	15004	ENSGALG00000040959
GO:0010952	positive regulation of peptidase activity	biological_process	0.091186	1	6	1389	90	15004	ENSGALG00000009241,ENSGALG00000008661,ENSGALG00000007289,ENSGALG00000003818,ENSGALG00000042875,ENSGALG00000008701
GO:0014873	response to muscle activity involved in regulation of muscle adaptation	biological_process	0.091232	1	1	1389	3	15004	ENSGALG00000000172
GO:0004864	protein phosphatase inhibitor activity	molecular_function	0.091373	1	2	1389	16	15004	ENSGALG00000013768,ENSGALG00000012732
GO:0003828	alpha-N-acetylneuraminate alpha-2,8-sialyltransferase activity	molecular_function	0.091465	1	1	1389	3	15004	ENSGALG00000006882
GO:0035711	T-helper 1 cell activation	biological_process	0.091647	1	1	1389	3	15004	ENSGALG00000042875
GO:0060993	kidney morphogenesis	biological_process	0.091688	1	5	1389	70	15004	ENSGALG00000013193,ENSGALG00000009302,ENSGALG00000043033,ENSGALG00000030991,ENSGALG00000000839
GO:0006565	L-serine catabolic process	biological_process	0.091705	1	1	1389	3	15004	ENSGALG00000002638
GO:0004514	nicotinate-nucleotide diphosphorylase (carboxylating) activity	molecular_function	0.091902	1	1	1389	3	15004	ENSGALG00000008098
GO:0007156	homophilic cell adhesion via plasma membrane adhesion molecules	biological_process	0.092041	1	8	1389	120	15004	ENSGALG00000029197,ENSGALG00000004320,ENSGALG00000031895,ENSGALG00000015140,ENSGALG00000000608,ENSGALG00000017398,ENSGALG00000017229,ENSGALG00000015132
GO:2000243	positive regulation of reproductive process	biological_process	0.092063	1	3	1389	32	15004	ENSGALG00000005215,ENSGALG00000006560,ENSGALG00000013604
GO:1901991	negative regulation of mitotic cell cycle phase transition	biological_process	0.092114	1	6	1389	86	15004	ENSGALG00000008233,ENSGALG00000036892,ENSGALG00000006110,ENSGALG00000014801,ENSGALG00000003085,ENSGALG00000015874
GO:0016874	ligase activity	molecular_function	0.092208	1	8	1389	130	15004	ENSGALG00000043754,ENSGALG00000002529,ENSGALG00000040553,ENSGALG00000008088,ENSGALG00000016993,ENSGALG00000008850,ENSGALG00000043938,ENSGALG00000015961
GO:0051270	regulation of cellular component movement	biological_process	0.092214	1	28	1389	597	15004	ENSGALG00000006560,ENSGALG00000002655,ENSGALG00000000839,ENSGALG00000015132,ENSGALG00000029212,ENSGALG00000009241,ENSGALG00000001475,ENSGALG00000009626,ENSGALG00000042875,ENSGALG00000027853,ENSGALG00000004274,ENSGALG00000001264,ENSGALG00000010870,ENSGALG00000010156,ENSGALG00000038801,ENSGALG00000000608,ENSGALG00000014687,ENSGALG00000003261,ENSGALG00000006689,ENSGALG00000050086,ENSGALG00000010311,…
GO:0061054	dermatome development	biological_process	0.092636	1	1	1389	3	15004	ENSGALG00000009241
GO:0061183	regulation of dermatome development	biological_process	0.092636	1	1	1389	3	15004	ENSGALG00000009241
GO:0004529	exodeoxyribonuclease activity	molecular_function	0.092911	1	2	1389	15	15004	ENSGALG00000010748,ENSGALG00000026038
GO:0032423	regulation of mismatch repair	biological_process	0.093097	1	1	1389	3	15004	ENSGALG00000042875
GO:0046500	S-adenosylmethionine metabolic process	biological_process	0.093159	1	2	1389	15	15004	ENSGALG00000002479,ENSGALG00000033677
GO:0010712	regulation of collagen metabolic process	biological_process	0.093323	1	2	1389	16	15004	ENSGALG00000010346,ENSGALG00000011099
GO:0044246	regulation of multicellular organismal metabolic process	biological_process	0.093323	1	2	1389	16	15004	ENSGALG00000010346,ENSGALG00000011099
GO:0032730	positive regulation of interleukin-1 alpha production	biological_process	0.093341	1	1	1389	3	15004	ENSGALG00000039751
GO:2001027	negative regulation of endothelial cell chemotaxis	biological_process	0.09341	1	1	1389	2	15004	ENSGALG00000009626
GO:0031057	negative regulation of histone modification	biological_process	0.093594	1	3	1389	28	15004	ENSGALG00000032664,ENSGALG00000041461,ENSGALG00000002781
GO:0071532	ankyrin repeat binding	molecular_function	0.093644	1	1	1389	3	15004	ENSGALG00000037453
GO:0031492	nucleosomal DNA binding	molecular_function	0.09376	1	2	1389	20	15004	ENSGALG00000027064,ENSGALG00000055014
GO:0051026	chiasma assembly	biological_process	0.094329	1	1	1389	3	15004	ENSGALG00000032664
GO:1900038	negative regulation of cellular response to hypoxia	biological_process	0.094429	1	1	1389	3	15004	ENSGALG00000008663
GO:0051276	chromosome organization	biological_process	0.094578	1	33	1389	726	15004	ENSGALG00000001101,ENSGALG00000013494,ENSGALG00000003922,ENSGALG00000037453,ENSGALG00000004687,ENSGALG00000010120,ENSGALG00000008014,ENSGALG00000013956,ENSGALG00000045889,ENSGALG00000042875,ENSGALG00000034271,ENSGALG00000043033,ENSGALG00000031571,ENSGALG00000007324,ENSGALG00000002781,ENSGALG00000036892,ENSGALG00000032664,ENSGALG00000007393,ENSGALG00000008233,ENSGALG00000013208,ENSGALG00000011683,…
GO:0006572	tyrosine catabolic process	biological_process	0.094603	1	1	1389	3	15004	ENSGALG00000004343
GO:0000186	activation of MAPKK activity	biological_process	0.094772	1	3	1389	30	15004	ENSGALG00000035237,ENSGALG00000011008,ENSGALG00000029968
GO:0019343	cysteine biosynthetic process via cystathionine	biological_process	0.094933	1	1	1389	3	15004	ENSGALG00000019175
GO:0072522	purine-containing compound biosynthetic process	biological_process	0.09494	1	8	1389	140	15004	ENSGALG00000005961,ENSGALG00000040035,ENSGALG00000001330,ENSGALG00000006753,ENSGALG00000033446,ENSGALG00000038801,ENSGALG00000006431,ENSGALG00000002479
GO:0032332	positive regulation of chondrocyte differentiation	biological_process	0.094955	1	2	1389	16	15004	ENSGALG00000043064,ENSGALG00000038540
GO:0006598	polyamine catabolic process	biological_process	0.094973	1	1	1389	3	15004	ENSGALG00000015977
GO:0009991	response to extracellular stimulus	biological_process	0.095057	1	16	1389	310	15004	ENSGALG00000043754,ENSGALG00000040212,ENSGALG00000002403,ENSGALG00000015286,ENSGALG00000038721,ENSGALG00000017046,ENSGALG00000009700,ENSGALG00000042679,ENSGALG00000000249,ENSGALG00000035804,ENSGALG00000040035,ENSGALG00000020002,ENSGALG00000009241,ENSGALG00000010476,ENSGALG00000028037,ENSGALG00000014723
GO:0030060	L-malate dehydrogenase activity	molecular_function	0.095195	1	1	1389	3	15004	ENSGALG00000008858
GO:0031371	ubiquitin conjugating enzyme complex	cellular_component	0.095284	1	1	1389	3	15004	ENSGALG00000032664
GO:0033503	HULC complex	cellular_component	0.095284	1	1	1389	3	15004	ENSGALG00000032664
GO:1900180	regulation of protein localization to nucleus	biological_process	0.095705	1	6	1389	88	15004	ENSGALG00000042360,ENSGALG00000000608,ENSGALG00000009157,ENSGALG00000034493,ENSGALG00000041263,ENSGALG00000003085
GO:0034765	regulation of ion transmembrane transport	biological_process	0.095801	1	12	1389	225	15004	ENSGALG00000050086,ENSGALG00000036373,ENSGALG00000040035,ENSGALG00000004376,ENSGALG00000016054,ENSGALG00000004071,ENSGALG00000035916,ENSGALG00000014994,ENSGALG00000011009,ENSGALG00000041791,ENSGALG00000002277,ENSGALG00000009626
GO:0072513	positive regulation of secondary heart field cardioblast proliferation	biological_process	0.09584	1	1	1389	3	15004	ENSGALG00000043033
GO:0046320	regulation of fatty acid oxidation	biological_process	0.095842	1	2	1389	15	15004	ENSGALG00000013568,ENSGALG00000009700
GO:0010989	negative regulation of low-density lipoprotein particle clearance	biological_process	0.096	1	1	1389	3	15004	ENSGALG00000012704
GO:0005471	ATP:ADP antiporter activity	molecular_function	0.09606	1	1	1389	3	15004	ENSGALG00000010614
GO:0072330	monocarboxylic acid biosynthetic process	biological_process	0.096166	1	7	1389	117	15004	ENSGALG00000006073,ENSGALG00000006689,ENSGALG00000002781,ENSGALG00000013297,ENSGALG00000009700,ENSGALG00000009505,ENSGALG00000010785
GO:0090244	Wnt signaling pathway involved in somitogenesis	biological_process	0.096227	1	1	1389	3	15004	ENSGALG00000009241
GO:0070494	regulation of thrombin receptor signaling pathway	biological_process	0.096751	1	1	1389	3	15004	ENSGALG00000001475
GO:0070495	negative regulation of thrombin receptor signaling pathway	biological_process	0.096751	1	1	1389	3	15004	ENSGALG00000001475
GO:0006914	autophagy	biological_process	0.097056	1	13	1389	239	15004	ENSGALG00000042679,ENSGALG00000040212,ENSGALG00000015286,ENSGALG00000029536,ENSGALG00000002403,ENSGALG00000038721,ENSGALG00000040035,ENSGALG00000042875,ENSGALG00000035804,ENSGALG00000044383,ENSGALG00000010476,ENSGALG00000014723,ENSGALG00000003409
GO:0090103	cochlea morphogenesis	biological_process	0.097084	1	2	1389	16	15004	ENSGALG00000043033,ENSGALG00000033351
GO:1900736	regulation of phospholipase C-activating G-protein coupled receptor signaling pathway	biological_process	0.097184	1	1	1389	3	15004	ENSGALG00000040959
GO:0042758	long-chain fatty acid catabolic process	biological_process	0.097363	1	1	1389	3	15004	ENSGALG00000002891
GO:0002065	columnar/cuboidal epithelial cell differentiation	biological_process	0.097376	1	7	1389	114	15004	ENSGALG00000038768,ENSGALG00000000839,ENSGALG00000039880,ENSGALG00000015132,ENSGALG00000013793,ENSGALG00000024047,ENSGALG00000007324
GO:0048771	tissue remodeling	biological_process	0.097423	1	6	1389	90	15004	ENSGALG00000033351,ENSGALG00000009700,ENSGALG00000042875,ENSGALG00000040035,ENSGALG00000011046,ENSGALG00000010346
GO:0043084	penile erection	biological_process	0.097619	1	1	1389	3	15004	ENSGALG00000013604
GO:0070487	monocyte aggregation	biological_process	0.09776	1	1	1389	3	15004	ENSGALG00000013568
GO:0010001	glial cell differentiation	biological_process	0.097871	1	8	1389	131	15004	ENSGALG00000021017,ENSGALG00000015132,ENSGALG00000039880,ENSGALG00000008976,ENSGALG00000009400,ENSGALG00000005975,ENSGALG00000036133,ENSGALG00000002473
GO:0061629	RNA polymerase II sequence-specific DNA binding transcription factor binding	molecular_function	0.098062	1	1	1389	3	15004	ENSGALG00000007539
GO:0060291	long-term synaptic potentiation	biological_process	0.098064	1	4	1389	48	15004	ENSGALG00000009400,ENSGALG00000035916,ENSGALG00000035804,ENSGALG00000005412
GO:0048585	negative regulation of response to stimulus	biological_process	0.098088	1	42	1389	965	15004	ENSGALG00000007324,ENSGALG00000001475,ENSGALG00000034967,ENSGALG00000002655,ENSGALG00000000044,ENSGALG00000004143,ENSGALG00000043033,ENSGALG00000002908,ENSGALG00000011537,ENSGALG00000013568,ENSGALG00000002980,ENSGALG00000033351,ENSGALG00000011248,ENSGALG00000001079,ENSGALG00000015286,ENSGALG00000044383,ENSGALG00000008701,ENSGALG00000034500,ENSGALG00000009626,ENSGALG00000043035,ENSGALG00000015132,…
GO:0048514	blood vessel morphogenesis	biological_process	0.098232	1	18	1389	360	15004	ENSGALG00000002781,ENSGALG00000014687,ENSGALG00000008661,ENSGALG00000043754,ENSGALG00000010870,ENSGALG00000016945,ENSGALG00000020067,ENSGALG00000038801,ENSGALG00000010769,ENSGALG00000042875,ENSGALG00000043033,ENSGALG00000041255,ENSGALG00000002655,ENSGALG00000000839,ENSGALG00000009241,ENSGALG00000015132,ENSGALG00000009626,ENSGALG00000008701
GO:0050705	regulation of interleukin-1 alpha secretion	biological_process	0.0984	1	1	1389	3	15004	ENSGALG00000039751
GO:0033554	cellular response to stress	biological_process	0.098439	1	53	1389	1250	15004	ENSGALG00000042875,ENSGALG00000035804,ENSGALG00000013568,ENSGALG00000028115,ENSGALG00000045889,ENSGALG00000009492,ENSGALG00000043033,ENSGALG00000009700,ENSGALG00000014723,ENSGALG00000028037,ENSGALG00000011009,ENSGALG00000029968,ENSGALG00000012199,ENSGALG00000007539,ENSGALG00000007324,ENSGALG00000038721,ENSGALG00000044383,ENSGALG00000010638,ENSGALG00000015286,ENSGALG00000003922,ENSGALG00000040212,…
GO:0016647	oxidoreductase activity, acting on the CH-NH group of donors, oxygen as acceptor	molecular_function	0.098533	1	1	1389	3	15004	ENSGALG00000015977
GO:0060004	reflex	biological_process	0.098582	1	2	1389	15	15004	ENSGALG00000009395,ENSGALG00000013568
GO:0010858	calcium-dependent protein kinase regulator activity	molecular_function	0.099477	1	1	1389	4	15004	ENSGALG00000042875
GO:0045026	plasma membrane fusion	biological_process	0.099508	1	1	1389	3	15004	ENSGALG00000021520
GO:1902554	serine/threonine protein kinase complex	cellular_component	0.099546	1	4	1389	49	15004	ENSGALG00000016518,ENSGALG00000001678,ENSGALG00000004801,ENSGALG00000002403
GO:0006941	striated muscle contraction	biological_process	0.099618	1	6	1389	91	15004	ENSGALG00000012790,ENSGALG00000004376,ENSGALG00000003778,ENSGALG00000050086,ENSGALG00000009400,ENSGALG00000000585
GO:0006787	porphyrin-containing compound catabolic process	biological_process	0.09962	1	1	1389	3	15004	ENSGALG00000007638
GO:0033015	tetrapyrrole catabolic process	biological_process	0.09962	1	1	1389	3	15004	ENSGALG00000007638
GO:0042167	heme catabolic process	biological_process	0.09962	1	1	1389	3	15004	ENSGALG00000007638
GO:0046149	pigment catabolic process	biological_process	0.09962	1	1	1389	3	15004	ENSGALG00000007638
GO:0050867	positive regulation of cell activation	biological_process	0.099766	1	9	1389	160	15004	ENSGALG00000042875,ENSGALG00000013568,ENSGALG00000038540,ENSGALG00000003169,ENSGALG00000007821,ENSGALG00000010156,ENSGALG00000009870,ENSGALG00000009626,ENSGALG00000013956
GO:0003418	growth plate cartilage chondrocyte differentiation	biological_process	0.099784	1	2	1389	16	15004	ENSGALG00000005797,ENSGALG00000043185
GO:0006928	movement of cell or subcellular component	biological_process	0.099821	1	53	1389	1242	15004	ENSGALG00000027853,ENSGALG00000030597,ENSGALG00000004274,ENSGALG00000008095,ENSGALG00000041263,ENSGALG00000009626,ENSGALG00000006560,ENSGALG00000000839,ENSGALG00000036441,ENSGALG00000015132,ENSGALG00000009241,ENSGALG00000029212,ENSGALG00000012790,ENSGALG00000010158,ENSGALG00000015377,ENSGALG00000004320,ENSGALG00000006689,ENSGALG00000014155,ENSGALG00000050086,ENSGALG00000007993,ENSGALG00000009302,…
GO:0051497	negative regulation of stress fiber assembly	biological_process	0.099845	1	2	1389	15	15004	ENSGALG00000001475,ENSGALG00000015377
GO:0035726	common myeloid progenitor cell proliferation	biological_process	0.099871	1	1	1389	3	15004	ENSGALG00000013568
GO:0004356	glutamate-ammonia ligase activity	molecular_function	0.099874	1	1	1389	3	15004	ENSGALG00000043754
GO:0006542	glutamine biosynthetic process	biological_process	0.099874	1	1	1389	3	15004	ENSGALG00000043754
GO:0016211	ammonia ligase activity	molecular_function	0.099874	1	1	1389	3	15004	ENSGALG00000043754
GO:0016880	acid-ammonia (or amide) ligase activity	molecular_function	0.099874	1	1	1389	3	15004	ENSGALG00000043754
GO:0048696	regulation of collateral sprouting in absence of injury	biological_process	0.099924	1	1	1389	3	15004	ENSGALG00000001079
GO:1903363	negative regulation of cellular protein catabolic process	biological_process	0.10008	1	5	1389	70	15004	ENSGALG00000036892,ENSGALG00000008233,ENSGALG00000015874,ENSGALG00000014801,ENSGALG00000006110
GO:2001233	regulation of apoptotic signaling pathway	biological_process	0.10013	1	12	1389	230	15004	ENSGALG00000009626,ENSGALG00000007324,ENSGALG00000007539,ENSGALG00000002980,ENSGALG00000009241,ENSGALG00000010476,ENSGALG00000002655,ENSGALG00000043033,ENSGALG00000004508,ENSGALG00000008084,ENSGALG00000044383,ENSGALG00000002781
GO:0003433	chondrocyte development involved in endochondral bone morphogenesis	biological_process	0.10018	1	2	1389	15	15004	ENSGALG00000043185,ENSGALG00000005797
GO:0003839	gamma-glutamylcyclotransferase activity	molecular_function	0.10027	1	1	1389	3	15004	ENSGALG00000027874
GO:0005913	cell-cell adherens junction	cellular_component	0.10033	1	5	1389	65	15004	ENSGALG00000004320,ENSGALG00000000299,ENSGALG00000027853,ENSGALG00000000608,ENSGALG00000015132
GO:0042180	cellular ketone metabolic process	biological_process	0.10036	1	8	1389	137	15004	ENSGALG00000041988,ENSGALG00000009082,ENSGALG00000017282,ENSGALG00000001184,ENSGALG00000005215,ENSGALG00000009700,ENSGALG00000002781,ENSGALG00000013568
GO:0051568	histone H3-K4 methylation	biological_process	0.10062	1	3	1389	29	15004	ENSGALG00000013956,ENSGALG00000041461,ENSGALG00000002781
GO:0008272	sulfate transport	biological_process	0.10097	1	2	1389	15	15004	ENSGALG00000016979,ENSGALG00000033231
GO:1902683	regulation of receptor localization to synapse	biological_process	0.10107	1	1	1389	3	15004	ENSGALG00000033405
GO:0032914	positive regulation of transforming growth factor beta1 production	biological_process	0.10108	1	1	1389	3	15004	ENSGALG00000011271
GO:0004709	MAP kinase kinase kinase activity	molecular_function	0.10111	1	2	1389	14	15004	ENSGALG00000011008,ENSGALG00000035237
GO:1990542	mitochondrial transmembrane transport	biological_process	0.10154	1	3	1389	37	15004	ENSGALG00000033446,ENSGALG00000017032,ENSGALG00000017316
GO:0051781	positive regulation of cell division	biological_process	0.10164	1	5	1389	75	15004	ENSGALG00000008095,ENSGALG00000002107,ENSGALG00000032664,ENSGALG00000033231,ENSGALG00000009157
GO:0003009	skeletal muscle contraction	biological_process	0.10171	1	2	1389	17	15004	ENSGALG00000009400,ENSGALG00000004376
GO:0008637	apoptotic mitochondrial changes	biological_process	0.10186	1	4	1389	56	15004	ENSGALG00000004508,ENSGALG00000010476,ENSGALG00000010614,ENSGALG00000028115
GO:0004466	long-chain-acyl-CoA dehydrogenase activity	molecular_function	0.10193	1	1	1389	3	15004	ENSGALG00000002891
GO:0070905	serine binding	molecular_function	0.10202	1	1	1389	3	15004	ENSGALG00000037841
GO:0005242	inward rectifier potassium channel activity	molecular_function	0.10203	1	2	1389	17	15004	ENSGALG00000016054,ENSGALG00000004376
GO:0016236	macroautophagy	biological_process	0.10212	1	9	1389	151	15004	ENSGALG00000014723,ENSGALG00000010476,ENSGALG00000038721,ENSGALG00000035804,ENSGALG00000040035,ENSGALG00000015286,ENSGALG00000002403,ENSGALG00000042679,ENSGALG00000040212
GO:0043281	regulation of cysteine-type endopeptidase activity involved in apoptotic process	biological_process	0.10225	1	7	1389	116	15004	ENSGALG00000028115,ENSGALG00000042875,ENSGALG00000009241,ENSGALG00000008661,ENSGALG00000008701,ENSGALG00000007324,ENSGALG00000009626
GO:2001187	positive regulation of CD8-positive, alpha-beta T cell activation	biological_process	0.10226	1	1	1389	3	15004	ENSGALG00000003169
GO:0097200	cysteine-type endopeptidase activity involved in execution phase of apoptosis	molecular_function	0.10235	1	1	1389	3	15004	ENSGALG00000010638
GO:0006817	phosphate ion transport	biological_process	0.10252	1	2	1389	15	15004	ENSGALG00000008014,ENSGALG00000016979
GO:0006665	sphingolipid metabolic process	biological_process	0.10269	1	6	1389	95	15004	ENSGALG00000041787,ENSGALG00000008661,ENSGALG00000006882,ENSGALG00000007082,ENSGALG00000003701,ENSGALG00000014952
GO:0097350	neutrophil clearance	biological_process	0.10275	1	1	1389	3	15004	ENSGALG00000042875
GO:0042406	extrinsic component of endoplasmic reticulum membrane	cellular_component	0.10295	1	1	1389	3	15004	ENSGALG00000019060
GO:0006114	glycerol biosynthetic process	biological_process	0.10312	1	1	1389	3	15004	ENSGALG00000007484
GO:0002292	T cell differentiation involved in immune response	biological_process	0.10314	1	3	1389	31	15004	ENSGALG00000013956,ENSGALG00000008306,ENSGALG00000042875
GO:0007076	mitotic chromosome condensation	biological_process	0.10343	1	2	1389	14	15004	ENSGALG00000015691,ENSGALG00000014425
GO:0051138	positive regulation of NK T cell differentiation	biological_process	0.10348	1	1	1389	3	15004	ENSGALG00000038540
GO:2001286	regulation of caveolin-mediated endocytosis	biological_process	0.10361	1	1	1389	3	15004	ENSGALG00000041347
GO:0098903	regulation of membrane repolarization during action potential	biological_process	0.10369	1	1	1389	3	15004	ENSGALG00000050086
GO:0046943	carboxylic acid transmembrane transporter activity	molecular_function	0.10393	1	7	1389	113	15004	ENSGALG00000015437,ENSGALG00000017032,ENSGALG00000002783,ENSGALG00000009545,ENSGALG00000007955,ENSGALG00000016979,ENSGALG00000029383
GO:0014891	striated muscle atrophy	biological_process	0.10399	1	1	1389	3	15004	ENSGALG00000000172
GO:0048468	cell development	biological_process	0.10399	1	60	1389	1433	15004	ENSGALG00000015377,ENSGALG00000010158,ENSGALG00000032664,ENSGALG00000005975,ENSGALG00000010346,ENSGALG00000014155,ENSGALG00000004161,ENSGALG00000002403,ENSGALG00000007993,ENSGALG00000038768,ENSGALG00000006689,ENSGALG00000005797,ENSGALG00000008976,ENSGALG00000035916,ENSGALG00000033405,ENSGALG00000010870,ENSGALG00000016797,ENSGALG00000024047,ENSGALG00000004334,ENSGALG00000027853,ENSGALG00000013793,…
GO:0032869	cellular response to insulin stimulus	biological_process	0.104	1	7	1389	111	15004	ENSGALG00000003409,ENSGALG00000007484,ENSGALG00000003033,ENSGALG00000000249,ENSGALG00000010158,ENSGALG00000009700,ENSGALG00000016456
GO:0004485	methylcrotonoyl-CoA carboxylase activity	molecular_function	0.10401	1	1	1389	3	15004	ENSGALG00000002529
GO:1900533	palmitic acid metabolic process	biological_process	0.10415	1	1	1389	3	15004	ENSGALG00000010785
GO:1900535	palmitic acid biosynthetic process	biological_process	0.10415	1	1	1389	3	15004	ENSGALG00000010785
GO:0006933	negative regulation of cell adhesion involved in substrate-bound cell migration	biological_process	0.10421	1	1	1389	3	15004	ENSGALG00000038801
GO:0016820	hydrolase activity, acting on acid anhydrides, catalyzing transmembrane movement of substances	molecular_function	0.10423	1	6	1389	88	15004	ENSGALG00000008369,ENSGALG00000038801,ENSGALG00000016896,ENSGALG00000002207,ENSGALG00000003553,ENSGALG00000006753
GO:0042626	ATPase activity, coupled to transmembrane movement of substances	molecular_function	0.10423	1	6	1389	88	15004	ENSGALG00000008369,ENSGALG00000038801,ENSGALG00000016896,ENSGALG00000002207,ENSGALG00000006753,ENSGALG00000003553
GO:0051823	regulation of synapse structural plasticity	biological_process	0.10424	1	1	1389	3	15004	ENSGALG00000027853
GO:0009067	aspartate family amino acid biosynthetic process	biological_process	0.10471	1	2	1389	16	15004	ENSGALG00000002321,ENSGALG00000007484
GO:0008374	O-acyltransferase activity	molecular_function	0.10478	1	3	1389	33	15004	ENSGALG00000044527,ENSGALG00000041787,ENSGALG00000037443
GO:0008626	granzyme-mediated apoptotic signaling pathway	biological_process	0.10484	1	1	1389	3	15004	ENSGALG00000010476
GO:0006105	succinate metabolic process	biological_process	0.10486	1	1	1389	3	15004	ENSGALG00000015961
GO:0043624	cellular protein complex disassembly	biological_process	0.10506	1	6	1389	88	15004	ENSGALG00000005806,ENSGALG00000008542,ENSGALG00000001121,ENSGALG00000010311,ENSGALG00000001475,ENSGALG00000010120
GO:0002274	myeloid leukocyte activation	biological_process	0.10506	1	6	1389	93	15004	ENSGALG00000009626,ENSGALG00000042875,ENSGALG00000046160,ENSGALG00000010870,ENSGALG00000013568,ENSGALG00000009870
GO:0044085	cellular component biogenesis	biological_process	0.10516	1	75	1389	1862	15004	ENSGALG00000032664,ENSGALG00000015377,ENSGALG00000016676,ENSGALG00000011683,ENSGALG00000010870,ENSGALG00000006073,ENSGALG00000013208,ENSGALG00000027853,ENSGALG00000035334,ENSGALG00000006110,ENSGALG00000008095,ENSGALG00000036659,ENSGALG00000011046,ENSGALG00000016875,ENSGALG00000031895,ENSGALG00000009157,ENSGALG00000011476,ENSGALG00000015132,ENSGALG00000001975,ENSGALG00000039751,ENSGALG00000034590,…
GO:0045670	regulation of osteoclast differentiation	biological_process	0.10516	1	3	1389	31	15004	ENSGALG00000008298,ENSGALG00000008014,ENSGALG00000028037
GO:0044033	multi-organism metabolic process	biological_process	0.10522	1	4	1389	51	15004	ENSGALG00000006673,ENSGALG00000010870,ENSGALG00000003922,ENSGALG00000000708
GO:0019080	viral gene expression	biological_process	0.10522	1	3	1389	33	15004	ENSGALG00000006673,ENSGALG00000010870,ENSGALG00000000708
GO:0007567	parturition	biological_process	0.10531	1	1	1389	3	15004	ENSGALG00000010769
GO:0003032	detection of oxygen	biological_process	0.10534	1	1	1389	3	15004	ENSGALG00000010346
GO:0032970	regulation of actin filament-based process	biological_process	0.10535	1	14	1389	270	15004	ENSGALG00000042538,ENSGALG00000009157,ENSGALG00000001475,ENSGALG00000008542,ENSGALG00000000839,ENSGALG00000002198,ENSGALG00000015377,ENSGALG00000010158,ENSGALG00000004376,ENSGALG00000027853,ENSGALG00000012790,ENSGALG00000010346,ENSGALG00000050086,ENSGALG00000014687
GO:0042803	protein homodimerization activity	molecular_function	0.10535	1	24	1389	529	15004	ENSGALG00000040180,ENSGALG00000040035,ENSGALG00000040553,ENSGALG00000001184,ENSGALG00000029212,ENSGALG00000015132,ENSGALG00000010476,ENSGALG00000009157,ENSGALG00000008701,ENSGALG00000034500,ENSGALG00000011099,ENSGALG00000015874,ENSGALG00000014695,ENSGALG00000025842,ENSGALG00000015360,ENSGALG00000044383,ENSGALG00000017272,ENSGALG00000002893,ENSGALG00000003922,ENSGALG00000010870,ENSGALG00000038540,…
GO:0007431	salivary gland development	biological_process	0.10545	1	3	1389	31	15004	ENSGALG00000003374,ENSGALG00000010346,ENSGALG00000006560
GO:0070528	protein kinase C signaling	biological_process	0.10556	1	2	1389	16	15004	ENSGALG00000036240,ENSGALG00000000839
GO:0098805	whole membrane	cellular_component	0.10563	1	43	1389	983	15004	ENSGALG00000002403,ENSGALG00000010158,ENSGALG00000012790,ENSGALG00000009505,ENSGALG00000005249,ENSGALG00000033405,ENSGALG00000008542,ENSGALG00000035916,ENSGALG00000010769,ENSGALG00000002207,ENSGALG00000009400,ENSGALG00000011046,ENSGALG00000040035,ENSGALG00000014765,ENSGALG00000003005,ENSGALG00000027853,ENSGALG00000009395,ENSGALG00000015132,ENSGALG00000010476,ENSGALG00000014477,ENSGALG00000029536,…
GO:0044785	metaphase/anaphase transition of meiotic cell cycle	biological_process	0.10566	1	1	1389	3	15004	ENSGALG00000015874
GO:1902102	regulation of metaphase/anaphase transition of meiotic cell cycle	biological_process	0.10566	1	1	1389	3	15004	ENSGALG00000015874
GO:1902103	negative regulation of metaphase/anaphase transition of meiotic cell cycle	biological_process	0.10566	1	1	1389	3	15004	ENSGALG00000015874
GO:1990168	protein K33-linked deubiquitination	biological_process	0.10569	1	1	1389	3	15004	ENSGALG00000031474
GO:0030951	establishment or maintenance of microtubule cytoskeleton polarity	biological_process	0.10581	1	1	1389	3	15004	ENSGALG00000010120
GO:0044729	hemi-methylated DNA-binding	molecular_function	0.10583	1	1	1389	3	15004	ENSGALG00000034271
GO:0008177	succinate dehydrogenase (ubiquinone) activity	molecular_function	0.10584	1	1	1389	4	15004	ENSGALG00000013167
GO:0051400	BH domain binding	molecular_function	0.10593	1	1	1389	3	15004	ENSGALG00000044383
GO:0051434	BH3 domain binding	molecular_function	0.10593	1	1	1389	3	15004	ENSGALG00000044383
GO:0061025	membrane fusion	biological_process	0.10616	1	7	1389	115	15004	ENSGALG00000038721,ENSGALG00000040035,ENSGALG00000005412,ENSGALG00000010476,ENSGALG00000021520,ENSGALG00000029536,ENSGALG00000040212
GO:0051015	actin filament binding	molecular_function	0.10618	1	9	1389	150	15004	ENSGALG00000000585,ENSGALG00000025842,ENSGALG00000039751,ENSGALG00000027853,ENSGALG00000037726,ENSGALG00000002790,ENSGALG00000008542,ENSGALG00000031301,ENSGALG00000015358
GO:0033188	sphingomyelin synthase activity	molecular_function	0.1062	1	1	1389	3	15004	ENSGALG00000003701
GO:0047493	ceramide cholinephosphotransferase activity	molecular_function	0.1062	1	1	1389	3	15004	ENSGALG00000003701
GO:0051728	cell cycle switching, mitotic to meiotic cell cycle	biological_process	0.1062	1	1	1389	3	15004	ENSGALG00000045889
GO:0051729	germline cell cycle switching, mitotic to meiotic cell cycle	biological_process	0.1062	1	1	1389	3	15004	ENSGALG00000045889
GO:0060184	cell cycle switching	biological_process	0.1062	1	1	1389	3	15004	ENSGALG00000045889
GO:0001228	transcriptional activator activity, RNA polymerase II transcription regulatory region sequence-specific binding	molecular_function	0.10632	1	14	1389	287	15004	ENSGALG00000001518,ENSGALG00000028037,ENSGALG00000010870,ENSGALG00000008014,ENSGALG00000004304,ENSGALG00000000172,ENSGALG00000007324,ENSGALG00000035557,ENSGALG00000036133,ENSGALG00000013568,ENSGALG00000040180,ENSGALG00000013793,ENSGALG00000006673,ENSGALG00000024047
GO:0005245	voltage-gated calcium channel activity	molecular_function	0.1064	1	3	1389	31	15004	ENSGALG00000005400,ENSGALG00000005215,ENSGALG00000002655
GO:0010510	regulation of acetyl-CoA biosynthetic process from pyruvate	biological_process	0.10644	1	1	1389	3	15004	ENSGALG00000009700
GO:0032731	positive regulation of interleukin-1 beta production	biological_process	0.10652	1	2	1389	16	15004	ENSGALG00000039751,ENSGALG00000042875
GO:0031262	Ndc80 complex	cellular_component	0.10662	1	1	1389	3	15004	ENSGALG00000014801
GO:0002424	T cell mediated immune response to tumor cell	biological_process	0.10663	1	1	1389	3	15004	ENSGALG00000042875
GO:0002840	regulation of T cell mediated immune response to tumor cell	biological_process	0.10663	1	1	1389	3	15004	ENSGALG00000042875
GO:0006578	amino-acid betaine biosynthetic process	biological_process	0.10668	1	1	1389	3	15004	ENSGALG00000013297
GO:0001776	leukocyte homeostasis	biological_process	0.10696	1	4	1389	51	15004	ENSGALG00000004161,ENSGALG00000007821,ENSGALG00000010638,ENSGALG00000042875
GO:0034190	apolipoprotein receptor binding	molecular_function	0.10697	1	1	1389	3	15004	ENSGALG00000003553
GO:0002526	acute inflammatory response	biological_process	0.107	1	3	1389	33	15004	ENSGALG00000004334,ENSGALG00000043064,ENSGALG00000017040
GO:1903223	positive regulation of oxidative stress-induced neuron death	biological_process	0.10719	1	1	1389	3	15004	ENSGALG00000044383
GO:0016298	lipase activity	molecular_function	0.10731	1	6	1389	96	15004	ENSGALG00000041787,ENSGALG00000006689,ENSGALG00000039408,ENSGALG00000028402,ENSGALG00000009505,ENSGALG00000011248
GO:0035994	response to muscle stretch	biological_process	0.10759	1	2	1389	15	15004	ENSGALG00000010870,ENSGALG00000028037
GO:0009607	response to biotic stimulus	biological_process	0.1077	1	20	1389	436	15004	ENSGALG00000009870,ENSGALG00000010476,ENSGALG00000036441,ENSGALG00000042538,ENSGALG00000008604,ENSGALG00000001475,ENSGALG00000041263,ENSGALG00000000249,ENSGALG00000042875,ENSGALG00000040959,ENSGALG00000008306,ENSGALG00000015419,ENSGALG00000010870,ENSGALG00000046160,ENSGALG00000043064,ENSGALG00000008014,ENSGALG00000009239,ENSGALG00000002549,ENSGALG00000042148,ENSGALG00000010638
GO:0019695	choline metabolic process	biological_process	0.1078	1	1	1389	3	15004	ENSGALG00000004491
GO:0006363	termination of RNA polymerase I transcription	biological_process	0.10788	1	1	1389	3	15004	ENSGALG00000003261
GO:0003151	outflow tract morphogenesis	biological_process	0.10797	1	4	1389	53	15004	ENSGALG00000009241,ENSGALG00000010870,ENSGALG00000000839,ENSGALG00000043033
GO:0032232	negative regulation of actin filament bundle assembly	biological_process	0.108	1	2	1389	16	15004	ENSGALG00000015377,ENSGALG00000001475
GO:0098609	cell-cell adhesion	biological_process	0.10803	1	26	1389	563	15004	ENSGALG00000004320,ENSGALG00000029197,ENSGALG00000012790,ENSGALG00000008661,ENSGALG00000014477,ENSGALG00000010638,ENSGALG00000003818,ENSGALG00000013956,ENSGALG00000008014,ENSGALG00000010156,ENSGALG00000000608,ENSGALG00000008306,ENSGALG00000017398,ENSGALG00000038540,ENSGALG00000042875,ENSGALG00000013568,ENSGALG00000030372,ENSGALG00000000299,ENSGALG00000031895,ENSGALG00000009870,ENSGALG00000015132,…
GO:0045661	regulation of myoblast differentiation	biological_process	0.10807	1	3	1389	34	15004	ENSGALG00000000172,ENSGALG00000043064,ENSGALG00000007539
GO:0048532	anatomical structure arrangement	biological_process	0.10817	1	2	1389	14	15004	ENSGALG00000015132,ENSGALG00000006560
GO:0006659	phosphatidylserine biosynthetic process	biological_process	0.10819	1	1	1389	3	15004	ENSGALG00000040553
GO:0045621	positive regulation of lymphocyte differentiation	biological_process	0.10827	1	4	1389	52	15004	ENSGALG00000009870,ENSGALG00000038540,ENSGALG00000003169,ENSGALG00000013956
GO:0031400	negative regulation of protein modification process	biological_process	0.10885	1	20	1389	414	15004	ENSGALG00000014801,ENSGALG00000012732,ENSGALG00000010870,ENSGALG00000008233,ENSGALG00000013420,ENSGALG00000042624,ENSGALG00000032664,ENSGALG00000010638,ENSGALG00000036892,ENSGALG00000036133,ENSGALG00000002781,ENSGALG00000014687,ENSGALG00000008701,ENSGALG00000041461,ENSGALG00000029968,ENSGALG00000015874,ENSGALG00000009241,ENSGALG00000013768,ENSGALG00000006110,ENSGALG00000004143
GO:0009062	fatty acid catabolic process	biological_process	0.10896	1	4	1389	52	15004	ENSGALG00000006689,ENSGALG00000002891,ENSGALG00000016456,ENSGALG00000007072
GO:0071600	otic vesicle morphogenesis	biological_process	0.10898	1	1	1389	4	15004	ENSGALG00000043033
GO:0030866	cortical actin cytoskeleton organization	biological_process	0.10932	1	3	1389	29	15004	ENSGALG00000008095,ENSGALG00000009157,ENSGALG00000033231
GO:0071914	prominosome	cellular_component	0.1094	1	1	1389	3	15004	ENSGALG00000041347
GO:0097629	extrinsic component of omegasome membrane	cellular_component	0.10942	1	1	1389	3	15004	ENSGALG00000002403
GO:0014854	response to inactivity	biological_process	0.10951	1	1	1389	3	15004	ENSGALG00000000172
GO:0014870	response to muscle inactivity	biological_process	0.10951	1	1	1389	3	15004	ENSGALG00000000172
GO:0014877	response to muscle inactivity involved in regulation of muscle adaptation	biological_process	0.10951	1	1	1389	3	15004	ENSGALG00000000172
GO:0014894	response to denervation involved in regulation of muscle adaptation	biological_process	0.10951	1	1	1389	3	15004	ENSGALG00000000172
GO:0060073	micturition	biological_process	0.10958	1	1	1389	3	15004	ENSGALG00000003005
GO:0043490	malate-aspartate shuttle	biological_process	0.10961	1	1	1389	3	15004	ENSGALG00000009545
GO:0006733	oxidoreduction coenzyme metabolic process	biological_process	0.10971	1	6	1389	98	15004	ENSGALG00000009082,ENSGALG00000015437,ENSGALG00000008858,ENSGALG00000001184,ENSGALG00000008098,ENSGALG00000017282
GO:0048584	positive regulation of response to stimulus	biological_process	0.10994	1	52	1389	1254	15004	ENSGALG00000002781,ENSGALG00000010346,ENSGALG00000032664,ENSGALG00000010158,ENSGALG00000015437,ENSGALG00000033068,ENSGALG00000013420,ENSGALG00000010870,ENSGALG00000005797,ENSGALG00000040035,ENSGALG00000013793,ENSGALG00000000249,ENSGALG00000040959,ENSGALG00000004508,ENSGALG00000000839,ENSGALG00000021520,ENSGALG00000015132,ENSGALG00000010476,ENSGALG00000009241,ENSGALG00000036240,ENSGALG00000008701,…
GO:0002291	T cell activation via T cell receptor contact with antigen bound to MHC molecule on antigen presenting cell	biological_process	0.11029	1	1	1389	3	15004	ENSGALG00000008306
GO:0009786	regulation of asymmetric cell division	biological_process	0.11031	1	1	1389	3	15004	ENSGALG00000032398
GO:0048011	neurotrophin TRK receptor signaling pathway	biological_process	0.11031	1	2	1389	16	15004	ENSGALG00000010638,ENSGALG00000003818
GO:0031058	positive regulation of histone modification	biological_process	0.11069	1	4	1389	51	15004	ENSGALG00000008014,ENSGALG00000013956,ENSGALG00000041461,ENSGALG00000002781
GO:0005342	organic acid transmembrane transporter activity	molecular_function	0.11076	1	7	1389	115	15004	ENSGALG00000002783,ENSGALG00000017032,ENSGALG00000007955,ENSGALG00000009545,ENSGALG00000029383,ENSGALG00000016979,ENSGALG00000015437
GO:0090207	regulation of triglyceride metabolic process	biological_process	0.11104	1	2	1389	16	15004	ENSGALG00000040553,ENSGALG00000041988
GO:0051414	response to cortisol	biological_process	0.11109	1	1	1389	3	15004	ENSGALG00000027374
GO:0030397	membrane disassembly	biological_process	0.11113	1	1	1389	3	15004	ENSGALG00000006110
GO:0051081	nuclear envelope disassembly	biological_process	0.11113	1	1	1389	3	15004	ENSGALG00000006110
GO:0070739	protein-glutamic acid ligase activity	molecular_function	0.11128	1	1	1389	3	15004	ENSGALG00000008850
GO:0050798	activated T cell proliferation	biological_process	0.11133	1	2	1389	16	15004	ENSGALG00000042875,ENSGALG00000010638
GO:0035282	segmentation	biological_process	0.11152	1	5	1389	73	15004	ENSGALG00000006560,ENSGALG00000009241,ENSGALG00000001264,ENSGALG00000030991,ENSGALG00000013193
GO:0006730	one-carbon metabolic process	biological_process	0.11174	1	2	1389	17	15004	ENSGALG00000033677,ENSGALG00000002479
GO:0051453	regulation of intracellular pH	biological_process	0.11201	1	4	1389	51	15004	ENSGALG00000038801,ENSGALG00000008045,ENSGALG00000002227,ENSGALG00000001841
GO:0060536	cartilage morphogenesis	biological_process	0.1121	1	2	1389	18	15004	ENSGALG00000043185,ENSGALG00000005797
GO:0005432	calcium:sodium antiporter activity	molecular_function	0.11218	1	1	1389	3	15004	ENSGALG00000009400
GO:0010637	negative regulation of mitochondrial fusion	biological_process	0.11234	1	1	1389	4	15004	ENSGALG00000010476
GO:0051770	positive regulation of nitric-oxide synthase biosynthetic process	biological_process	0.11242	1	1	1389	3	15004	ENSGALG00000008098
GO:0048640	negative regulation of developmental growth	biological_process	0.11251	1	5	1389	71	15004	ENSGALG00000040035,ENSGALG00000006560,ENSGALG00000009241,ENSGALG00000001079,ENSGALG00000002893
GO:1990430	extracellular matrix protein binding	molecular_function	0.11284	1	1	1389	3	15004	ENSGALG00000002655
GO:0043903	regulation of symbiosis, encompassing mutualism through parasitism	biological_process	0.11287	1	7	1389	119	15004	ENSGALG00000010870,ENSGALG00000035804,ENSGALG00000002655,ENSGALG00000003584,ENSGALG00000006673,ENSGALG00000000708,ENSGALG00000003922
GO:0019136	deoxynucleoside kinase activity	molecular_function	0.11292	1	1	1389	4	15004	ENSGALG00000005961
GO:0038093	Fc receptor signaling pathway	biological_process	0.11332	1	1	1389	3	15004	ENSGALG00000013568
GO:0045619	regulation of lymphocyte differentiation	biological_process	0.11335	1	6	1389	93	15004	ENSGALG00000013956,ENSGALG00000038540,ENSGALG00000003169,ENSGALG00000042875,ENSGALG00000009870,ENSGALG00000008306
GO:0034502	protein localization to chromosome	biological_process	0.11344	1	4	1389	49	15004	ENSGALG00000036892,ENSGALG00000015874,ENSGALG00000003085,ENSGALG00000006110
GO:0044248	cellular catabolic process	biological_process	0.11363	1	52	1389	1247	15004	ENSGALG00000002479,ENSGALG00000004343,ENSGALG00000014801,ENSGALG00000008233,ENSGALG00000003409,ENSGALG00000002891,ENSGALG00000013208,ENSGALG00000010200,ENSGALG00000032664,ENSGALG00000009505,ENSGALG00000006689,ENSGALG00000036892,ENSGALG00000008663,ENSGALG00000002403,ENSGALG00000015874,ENSGALG00000034500,ENSGALG00000008701,ENSGALG00000009130,ENSGALG00000003802,ENSGALG00000008185,ENSGALG00000010476,…
GO:0015909	long-chain fatty acid transport	biological_process	0.11387	1	3	1389	37	15004	ENSGALG00000040553,ENSGALG00000009626,ENSGALG00000009505
GO:0097643	amylin receptor activity	molecular_function	0.11396	1	1	1389	4	15004	ENSGALG00000009509
GO:0046635	positive regulation of alpha-beta T cell activation	biological_process	0.11398	1	3	1389	34	15004	ENSGALG00000038540,ENSGALG00000003169,ENSGALG00000013956
GO:0004957	prostaglandin E receptor activity	molecular_function	0.11419	1	1	1389	4	15004	ENSGALG00000010769
GO:0097060	synaptic membrane	cellular_component	0.11441	1	8	1389	135	15004	ENSGALG00000002840,ENSGALG00000007821,ENSGALG00000037841,ENSGALG00000009395,ENSGALG00000035916,ENSGALG00000033405,ENSGALG00000003005,ENSGALG00000049848
GO:0019237	centromeric DNA binding	molecular_function	0.11449	1	1	1389	3	15004	ENSGALG00000011683
GO:0043234	protein complex	cellular_component	0.11461	1	127	1389	3372	15004	ENSGALG00000010870,ENSGALG00000008233,ENSGALG00000032142,ENSGALG00000006073,ENSGALG00000013208,ENSGALG00000002207,ENSGALG00000010029,ENSGALG00000016676,ENSGALG00000011683,ENSGALG00000026019,ENSGALG00000014801,ENSGALG00000002781,ENSGALG00000036892,ENSGALG00000014155,ENSGALG00000016993,ENSGALG00000012790,ENSGALG00000040426,ENSGALG00000032664,ENSGALG00000008084,ENSGALG00000004801,ENSGALG00000007082,…
GO:0043620	regulation of DNA-templated transcription in response to stress	biological_process	0.11469	1	3	1389	33	15004	ENSGALG00000010870,ENSGALG00000008014,ENSGALG00000007539
GO:0003910	DNA ligase (ATP) activity	molecular_function	0.1148	1	1	1389	3	15004	ENSGALG00000043938
GO:0061548	ganglion development	biological_process	0.11491	1	2	1389	16	15004	ENSGALG00000015132,ENSGALG00000006560
GO:0009266	response to temperature stimulus	biological_process	0.11492	1	6	1389	96	15004	ENSGALG00000040035,ENSGALG00000040553,ENSGALG00000007821,ENSGALG00000017316,ENSGALG00000003085,ENSGALG00000000172
GO:0002063	chondrocyte development	biological_process	0.11492	1	3	1389	35	15004	ENSGALG00000043185,ENSGALG00000009241,ENSGALG00000005797
GO:0004013	adenosylhomocysteinase activity	molecular_function	0.11492	1	1	1389	3	15004	ENSGALG00000033677
GO:0016802	trialkylsulfonium hydrolase activity	molecular_function	0.11492	1	1	1389	3	15004	ENSGALG00000033677
GO:0005506	iron ion binding	molecular_function	0.11507	1	7	1389	122	15004	ENSGALG00000008701,ENSGALG00000013297,ENSGALG00000011950,ENSGALG00000011532,ENSGALG00000002358,ENSGALG00000042030,ENSGALG00000008185
GO:0035867	alphav-beta3 integrin-IGF-1-IGF1R complex	cellular_component	0.11514	1	1	1389	3	15004	ENSGALG00000002655
GO:0097210	response to gonadotropin-releasing hormone	biological_process	0.11518	1	1	1389	4	15004	ENSGALG00000014994
GO:0097211	cellular response to gonadotropin-releasing hormone	biological_process	0.11518	1	1	1389	4	15004	ENSGALG00000014994
GO:0006924	activation-induced cell death of T cells	biological_process	0.1152	1	1	1389	4	15004	ENSGALG00000007821
GO:0070166	enamel mineralization	biological_process	0.11533	1	1	1389	4	15004	ENSGALG00000038768
GO:0097186	amelogenesis	biological_process	0.11533	1	1	1389	4	15004	ENSGALG00000038768
GO:0045944	positive regulation of transcription from RNA polymerase II promoter	biological_process	0.11544	1	35	1389	815	15004	ENSGALG00000007324,ENSGALG00000000172,ENSGALG00000002198,ENSGALG00000041043,ENSGALG00000002790,ENSGALG00000028037,ENSGALG00000001518,ENSGALG00000016456,ENSGALG00000043033,ENSGALG00000042875,ENSGALG00000013568,ENSGALG00000011271,ENSGALG00000040180,ENSGALG00000008014,ENSGALG00000011958,ENSGALG00000006132,ENSGALG00000013956,ENSGALG00000032398,ENSGALG00000003922,ENSGALG00000036133,ENSGALG00000006673,…
GO:2000026	regulation of multicellular organismal development	biological_process	0.11554	1	50	1389	1184	15004	ENSGALG00000043754,ENSGALG00000033231,ENSGALG00000001079,ENSGALG00000008661,ENSGALG00000014687,ENSGALG00000013956,ENSGALG00000008014,ENSGALG00000033351,ENSGALG00000021017,ENSGALG00000038540,ENSGALG00000016945,ENSGALG00000039880,ENSGALG00000032398,ENSGALG00000020067,ENSGALG00000043033,ENSGALG00000001264,ENSGALG00000028115,ENSGALG00000042875,ENSGALG00000007324,ENSGALG00000000172,ENSGALG00000011355,…
GO:0021872	forebrain generation of neurons	biological_process	0.11557	1	4	1389	52	15004	ENSGALG00000014155,ENSGALG00000007993,ENSGALG00000006560,ENSGALG00000032398
GO:0008483	transaminase activity	molecular_function	0.11581	1	2	1389	17	15004	ENSGALG00000002321,ENSGALG00000007484
GO:0010917	negative regulation of mitochondrial membrane potential	biological_process	0.11584	1	1	1389	4	15004	ENSGALG00000001640
GO:0001923	B-1 B cell differentiation	biological_process	0.11584	1	1	1389	3	15004	ENSGALG00000011248
GO:0071392	cellular response to estradiol stimulus	biological_process	0.11588	1	2	1389	17	15004	ENSGALG00000014994,ENSGALG00000000172
GO:0009156	ribonucleoside monophosphate biosynthetic process	biological_process	0.11611	1	4	1389	60	15004	ENSGALG00000006753,ENSGALG00000033446,ENSGALG00000038801,ENSGALG00000001330
GO:0060066	oviduct development	biological_process	0.11621	1	1	1389	4	15004	ENSGALG00000000249
GO:1902042	negative regulation of extrinsic apoptotic signaling pathway via death domain receptors	biological_process	0.11623	1	2	1389	18	15004	ENSGALG00000002781,ENSGALG00000009241
GO:1903690	negative regulation of wound healing, spreading of epidermal cells	biological_process	0.11638	1	1	1389	3	15004	ENSGALG00000015377
GO:0042219	cellular modified amino acid catabolic process	biological_process	0.11677	1	2	1389	17	15004	ENSGALG00000027874,ENSGALG00000033677
GO:0005826	actomyosin contractile ring	cellular_component	0.11682	1	1	1389	3	15004	ENSGALG00000043642
GO:0048660	regulation of smooth muscle cell proliferation	biological_process	0.11695	1	3	1389	36	15004	ENSGALG00000009626,ENSGALG00000013604,ENSGALG00000013568
GO:0072319	vesicle uncoating	biological_process	0.11698	1	1	1389	3	15004	ENSGALG00000001121
GO:0014074	response to purine-containing compound	biological_process	0.11704	1	4	1389	52	15004	ENSGALG00000003778,ENSGALG00000014994,ENSGALG00000010870,ENSGALG00000039751
GO:0050703	interleukin-1 alpha secretion	biological_process	0.11707	1	1	1389	4	15004	ENSGALG00000039751
GO:0019212	phosphatase inhibitor activity	molecular_function	0.11715	1	2	1389	19	15004	ENSGALG00000012732,ENSGALG00000013768
GO:0045765	regulation of angiogenesis	biological_process	0.11716	1	9	1389	157	15004	ENSGALG00000009626,ENSGALG00000009241,ENSGALG00000020067,ENSGALG00000041255,ENSGALG00000016945,ENSGALG00000043754,ENSGALG00000002781,ENSGALG00000014687,ENSGALG00000042875
GO:0005502	11-cis retinal binding	molecular_function	0.11741	1	1	1389	4	15004	ENSGALG00000011532
GO:1903902	positive regulation of viral life cycle	biological_process	0.11752	1	4	1389	54	15004	ENSGALG00000003584,ENSGALG00000010870,ENSGALG00000003922,ENSGALG00000000708
GO:0010631	epithelial cell migration	biological_process	0.11765	1	10	1389	180	15004	ENSGALG00000009626,ENSGALG00000011099,ENSGALG00000043642,ENSGALG00000038801,ENSGALG00000010870,ENSGALG00000006560,ENSGALG00000043754,ENSGALG00000010158,ENSGALG00000004320,ENSGALG00000042875
GO:0032432	actin filament bundle	cellular_component	0.11766	1	4	1389	53	15004	ENSGALG00000037726,ENSGALG00000011476,ENSGALG00000002198,ENSGALG00000002790
GO:0060631	regulation of meiosis I	biological_process	0.11809	1	1	1389	4	15004	ENSGALG00000032664
GO:0051971	positive regulation of transmission of nerve impulse	biological_process	0.1185	1	1	1389	4	15004	ENSGALG00000003005
GO:0030182	neuron differentiation	biological_process	0.11867	1	38	1389	867	15004	ENSGALG00000010638,ENSGALG00000003818,ENSGALG00000014687,ENSGALG00000029197,ENSGALG00000049848,ENSGALG00000001079,ENSGALG00000031301,ENSGALG00000032398,ENSGALG00000033351,ENSGALG00000017418,ENSGALG00000008014,ENSGALG00000013568,ENSGALG00000043033,ENSGALG00000001264,ENSGALG00000034967,ENSGALG00000042538,ENSGALG00000001475,ENSGALG00000011355,ENSGALG00000002403,ENSGALG00000007993,ENSGALG00000014155,…
GO:0070412	R-SMAD binding	molecular_function	0.11889	1	2	1389	17	15004	ENSGALG00000028037,ENSGALG00000010870
GO:0070097	delta-catenin binding	molecular_function	0.11891	1	1	1389	3	15004	ENSGALG00000037889
GO:0038027	apolipoprotein A-I-mediated signaling pathway	biological_process	0.11906	1	1	1389	3	15004	ENSGALG00000002655
GO:0032571	response to vitamin K	biological_process	0.11913	1	1	1389	4	15004	ENSGALG00000017046
GO:0016829	lyase activity	molecular_function	0.11925	1	8	1389	147	15004	ENSGALG00000019175,ENSGALG00000007484,ENSGALG00000002638,ENSGALG00000011950,ENSGALG00000016875,ENSGALG00000010703,ENSGALG00000042875,ENSGALG00000027874
GO:0031491	nucleosome binding	molecular_function	0.11932	1	3	1389	39	15004	ENSGALG00000034271,ENSGALG00000055014,ENSGALG00000027064
GO:0003682	chromatin binding	molecular_function	0.1196	1	18	1389	368	15004	ENSGALG00000034271,ENSGALG00000003085,ENSGALG00000013793,ENSGALG00000000172,ENSGALG00000007324,ENSGALG00000012199,ENSGALG00000007539,ENSGALG00000055014,ENSGALG00000028037,ENSGALG00000001518,ENSGALG00000003922,ENSGALG00000007989,ENSGALG00000027064,ENSGALG00000000708,ENSGALG00000008014,ENSGALG00000016676,ENSGALG00000010748,ENSGALG00000010870
GO:1903903	regulation of establishment of T cell polarity	biological_process	0.11964	1	1	1389	3	15004	ENSGALG00000010156
GO:1902106	negative regulation of leukocyte differentiation	biological_process	0.11967	1	4	1389	53	15004	ENSGALG00000042875,ENSGALG00000003169,ENSGALG00000008306,ENSGALG00000008298
GO:0016755	transferase activity, transferring amino-acyl groups	molecular_function	0.11977	1	2	1389	17	15004	ENSGALG00000027874,ENSGALG00000013762
GO:0098901	regulation of cardiac muscle cell action potential	biological_process	0.11982	1	2	1389	15	15004	ENSGALG00000050086,ENSGALG00000012790
GO:0050660	flavin adenine dinucleotide binding	molecular_function	0.11984	1	5	1389	72	15004	ENSGALG00000002891,ENSGALG00000008185,ENSGALG00000007072,ENSGALG00000013167,ENSGALG00000008701
GO:0002102	podosome	cellular_component	0.11998	1	2	1389	16	15004	ENSGALG00000001121,ENSGALG00000008293
GO:0035249	synaptic transmission, glutamatergic	biological_process	0.11999	1	4	1389	51	15004	ENSGALG00000015132,ENSGALG00000037841,ENSGALG00000035916,ENSGALG00000002840
GO:0010564	regulation of cell cycle process	biological_process	0.12008	1	19	1389	397	15004	ENSGALG00000013208,ENSGALG00000013420,ENSGALG00000002107,ENSGALG00000008233,ENSGALG00000014801,ENSGALG00000036892,ENSGALG00000002781,ENSGALG00000042624,ENSGALG00000033231,ENSGALG00000032664,ENSGALG00000009157,ENSGALG00000011099,ENSGALG00000000172,ENSGALG00000015874,ENSGALG00000003033,ENSGALG00000008095,ENSGALG00000006110,ENSGALG00000030597,ENSGALG00000003085
GO:0003886	DNA (cytosine-5-)-methyltransferase activity	molecular_function	0.12011	1	1	1389	3	15004	ENSGALG00000041461
GO:0044765	single-organism transport	biological_process	0.12018	1	103	1389	2654	15004	ENSGALG00000017032,ENSGALG00000041043,ENSGALG00000028273,ENSGALG00000016896,ENSGALG00000036373,ENSGALG00000003584,ENSGALG00000028115,ENSGALG00000013568,ENSGALG00000029678,ENSGALG00000033446,ENSGALG00000001645,ENSGALG00000031301,ENSGALG00000043027,ENSGALG00000017316,ENSGALG00000008014,ENSGALG00000036133,ENSGALG00000002321,ENSGALG00000009239,ENSGALG00000029383,ENSGALG00000005330,ENSGALG00000033231,…
GO:0021824	cerebral cortex tangential migration using cell-axon interactions	biological_process	0.12018	1	1	1389	3	15004	ENSGALG00000006560
GO:0021828	gonadotrophin-releasing hormone neuronal migration to the hypothalamus	biological_process	0.12018	1	1	1389	3	15004	ENSGALG00000006560
GO:0021856	hypothalamic tangential migration using cell-axon interactions	biological_process	0.12018	1	1	1389	3	15004	ENSGALG00000006560
GO:0021886	hypothalamus gonadotrophin-releasing hormone neuron differentiation	biological_process	0.12018	1	1	1389	3	15004	ENSGALG00000006560
GO:0021888	hypothalamus gonadotrophin-releasing hormone neuron development	biological_process	0.12018	1	1	1389	3	15004	ENSGALG00000006560
GO:1903375	facioacoustic ganglion development	biological_process	0.12018	1	1	1389	3	15004	ENSGALG00000006560
GO:0005244	voltage-gated ion channel activity	molecular_function	0.1204	1	8	1389	139	15004	ENSGALG00000001645,ENSGALG00000002655,ENSGALG00000011009,ENSGALG00000014695,ENSGALG00000005400,ENSGALG00000004376,ENSGALG00000005215,ENSGALG00000016054
GO:0022832	voltage-gated channel activity	molecular_function	0.1204	1	8	1389	139	15004	ENSGALG00000005400,ENSGALG00000014695,ENSGALG00000002655,ENSGALG00000001645,ENSGALG00000011009,ENSGALG00000004376,ENSGALG00000005215,ENSGALG00000016054
GO:0048284	organelle fusion	biological_process	0.12051	1	6	1389	97	15004	ENSGALG00000038721,ENSGALG00000005412,ENSGALG00000040035,ENSGALG00000029536,ENSGALG00000010476,ENSGALG00000040212
GO:0033093	Weibel-Palade body	cellular_component	0.12062	1	1	1389	3	15004	ENSGALG00000017272
GO:0006164	purine nucleotide biosynthetic process	biological_process	0.12072	1	7	1389	124	15004	ENSGALG00000033446,ENSGALG00000006753,ENSGALG00000040035,ENSGALG00000001330,ENSGALG00000005961,ENSGALG00000006431,ENSGALG00000038801
GO:0070051	fibrinogen binding	molecular_function	0.12072	1	1	1389	3	15004	ENSGALG00000009626
GO:0060048	cardiac muscle contraction	biological_process	0.12081	1	5	1389	74	15004	ENSGALG00000012790,ENSGALG00000004376,ENSGALG00000003778,ENSGALG00000000585,ENSGALG00000050086
GO:0032870	cellular response to hormone stimulus	biological_process	0.1209	1	15	1389	305	15004	ENSGALG00000014994,ENSGALG00000007484,ENSGALG00000003409,ENSGALG00000010870,ENSGALG00000027374,ENSGALG00000000172,ENSGALG00000013568,ENSGALG00000040553,ENSGALG00000006689,ENSGALG00000000249,ENSGALG00000003033,ENSGALG00000009700,ENSGALG00000016456,ENSGALG00000005215,ENSGALG00000010158
GO:0009996	negative regulation of cell fate specification	biological_process	0.12095	1	1	1389	4	15004	ENSGALG00000009241
GO:0098742	cell-cell adhesion via plasma-membrane adhesion molecules	biological_process	0.12102	1	9	1389	150	15004	ENSGALG00000004320,ENSGALG00000029197,ENSGALG00000015132,ENSGALG00000017398,ENSGALG00000000608,ENSGALG00000015140,ENSGALG00000017229,ENSGALG00000030372,ENSGALG00000031895
GO:0005813	centrosome	cellular_component	0.12137	1	19	1389	390	15004	ENSGALG00000034989,ENSGALG00000008095,ENSGALG00000012775,ENSGALG00000011046,ENSGALG00000003085,ENSGALG00000037726,ENSGALG00000006110,ENSGALG00000005806,ENSGALG00000002107,ENSGALG00000005249,ENSGALG00000016676,ENSGALG00000010120,ENSGALG00000014801,ENSGALG00000014892,ENSGALG00000013776,ENSGALG00000004161,ENSGALG00000003922,ENSGALG00000003314,ENSGALG00000042624
GO:0002009	morphogenesis of an epithelium	biological_process	0.12139	1	16	1389	322	15004	ENSGALG00000033351,ENSGALG00000012873,ENSGALG00000030991,ENSGALG00000013193,ENSGALG00000003374,ENSGALG00000015377,ENSGALG00000010638,ENSGALG00000008661,ENSGALG00000011355,ENSGALG00000033671,ENSGALG00000007324,ENSGALG00000006560,ENSGALG00000000839,ENSGALG00000009241,ENSGALG00000015132,ENSGALG00000043033
GO:0030855	epithelial cell differentiation	biological_process	0.12166	1	18	1389	384	15004	ENSGALG00000007324,ENSGALG00000008701,ENSGALG00000015132,ENSGALG00000000839,ENSGALG00000012952,ENSGALG00000024047,ENSGALG00000003085,ENSGALG00000013793,ENSGALG00000028115,ENSGALG00000035557,ENSGALG00000039880,ENSGALG00000010870,ENSGALG00000003553,ENSGALG00000012790,ENSGALG00000003314,ENSGALG00000010638,ENSGALG00000038768,ENSGALG00000036133
GO:0048518	positive regulation of biological process	biological_process	0.12168	1	147	1389	3862	15004	ENSGALG00000033068,ENSGALG00000005797,ENSGALG00000050086,ENSGALG00000015360,ENSGALG00000008293,ENSGALG00000003553,ENSGALG00000010158,ENSGALG00000029212,ENSGALG00000009241,ENSGALG00000010476,ENSGALG00000021520,ENSGALG00000003169,ENSGALG00000009400,ENSGALG00000003033,ENSGALG00000004274,ENSGALG00000031301,ENSGALG00000039080,ENSGALG00000011008,ENSGALG00000020067,ENSGALG00000008014,ENSGALG00000000708,…
GO:0071470	cellular response to osmotic stress	biological_process	0.1219	1	2	1389	16	15004	ENSGALG00000011009,ENSGALG00000010638
GO:0022414	reproductive process	biological_process	0.12229	1	24	1389	534	15004	ENSGALG00000006689,ENSGALG00000015360,ENSGALG00000013604,ENSGALG00000032664,ENSGALG00000001079,ENSGALG00000033231,ENSGALG00000007082,ENSGALG00000014994,ENSGALG00000038540,ENSGALG00000032398,ENSGALG00000020067,ENSGALG00000008014,ENSGALG00000010769,ENSGALG00000012873,ENSGALG00000045889,ENSGALG00000000249,ENSGALG00000013793,ENSGALG00000001773,ENSGALG00000005215,ENSGALG00000006560,ENSGALG00000009241,…
GO:0072385	minus-end-directed organelle transport along microtubule	biological_process	0.12229	1	1	1389	3	15004	ENSGALG00000005249
GO:0090132	epithelium migration	biological_process	0.12251	1	10	1389	182	15004	ENSGALG00000011099,ENSGALG00000009626,ENSGALG00000043642,ENSGALG00000038801,ENSGALG00000006560,ENSGALG00000010870,ENSGALG00000004320,ENSGALG00000010158,ENSGALG00000043754,ENSGALG00000042875
GO:0090240	positive regulation of histone H4 acetylation	biological_process	0.12256	1	1	1389	3	15004	ENSGALG00000002781
GO:0044255	cellular lipid metabolic process	biological_process	0.12273	1	28	1389	643	15004	ENSGALG00000026536,ENSGALG00000040553,ENSGALG00000040035,ENSGALG00000013568,ENSGALG00000009700,ENSGALG00000028402,ENSGALG00000016456,ENSGALG00000006882,ENSGALG00000009130,ENSGALG00000010785,ENSGALG00000008088,ENSGALG00000008661,ENSGALG00000006689,ENSGALG00000002781,ENSGALG00000039408,ENSGALG00000007082,ENSGALG00000009505,ENSGALG00000017316,ENSGALG00000002891,ENSGALG00000006073,ENSGALG00000041787,…
GO:0045595	regulation of cell differentiation	biological_process	0.12289	1	44	1389	1038	15004	ENSGALG00000004304,ENSGALG00000009157,ENSGALG00000008701,ENSGALG00000003169,ENSGALG00000006560,ENSGALG00000009241,ENSGALG00000015132,ENSGALG00000027853,ENSGALG00000004274,ENSGALG00000024047,ENSGALG00000013793,ENSGALG00000012704,ENSGALG00000041988,ENSGALG00000043064,ENSGALG00000008298,ENSGALG00000010870,ENSGALG00000033405,ENSGALG00000035916,ENSGALG00000008306,ENSGALG00000010158,ENSGALG00000015377,…
GO:0031397	negative regulation of protein ubiquitination	biological_process	0.12294	1	5	1389	75	15004	ENSGALG00000014801,ENSGALG00000006110,ENSGALG00000015874,ENSGALG00000036892,ENSGALG00000008233
GO:0015467	G-protein activated inward rectifier potassium channel activity	molecular_function	0.12299	1	1	1389	4	15004	ENSGALG00000016054
GO:1902750	negative regulation of cell cycle G2/M phase transition	biological_process	0.12302	1	3	1389	33	15004	ENSGALG00000006110,ENSGALG00000003085,ENSGALG00000002781
GO:0032740	positive regulation of interleukin-17 production	biological_process	0.12342	1	1	1389	4	15004	ENSGALG00000009870
GO:0051656	establishment of organelle localization	biological_process	0.12376	1	14	1389	273	15004	ENSGALG00000014801,ENSGALG00000010120,ENSGALG00000013208,ENSGALG00000002198,ENSGALG00000037453,ENSGALG00000005412,ENSGALG00000009722,ENSGALG00000006110,ENSGALG00000040212,ENSGALG00000032664,ENSGALG00000003930,ENSGALG00000001121,ENSGALG00000008095,ENSGALG00000045889
GO:0042116	macrophage activation	biological_process	0.12392	1	3	1389	35	15004	ENSGALG00000009626,ENSGALG00000042875,ENSGALG00000010870
GO:0045617	negative regulation of keratinocyte differentiation	biological_process	0.1241	1	1	1389	4	15004	ENSGALG00000007324
GO:0015405	P-P-bond-hydrolysis-driven transmembrane transporter activity	molecular_function	0.12412	1	6	1389	94	15004	ENSGALG00000002207,ENSGALG00000003553,ENSGALG00000006753,ENSGALG00000008369,ENSGALG00000016896,ENSGALG00000038801
GO:0030641	regulation of cellular pH	biological_process	0.12413	1	4	1389	53	15004	ENSGALG00000002227,ENSGALG00000001841,ENSGALG00000008045,ENSGALG00000038801
GO:0051707	response to other organism	biological_process	0.12421	1	19	1389	420	15004	ENSGALG00000010476,ENSGALG00000009870,ENSGALG00000036441,ENSGALG00000008604,ENSGALG00000042538,ENSGALG00000041263,ENSGALG00000001475,ENSGALG00000000249,ENSGALG00000042875,ENSGALG00000008306,ENSGALG00000010870,ENSGALG00000046160,ENSGALG00000015419,ENSGALG00000043064,ENSGALG00000008014,ENSGALG00000002549,ENSGALG00000042148,ENSGALG00000009239,ENSGALG00000010638
GO:0072078	nephron tubule morphogenesis	biological_process	0.12451	1	4	1389	56	15004	ENSGALG00000000839,ENSGALG00000013193,ENSGALG00000030991,ENSGALG00000043033
GO:0010646	regulation of cell communication	biological_process	0.12452	1	82	1389	2055	15004	ENSGALG00000008701,ENSGALG00000034500,ENSGALG00000009157,ENSGALG00000009626,ENSGALG00000003802,ENSGALG00000015132,ENSGALG00000016797,ENSGALG00000006562,ENSGALG00000040035,ENSGALG00000013793,ENSGALG00000000249,ENSGALG00000035557,ENSGALG00000013420,ENSGALG00000017276,ENSGALG00000033405,ENSGALG00000010870,ENSGALG00000017046,ENSGALG00000008084,ENSGALG00000032664,ENSGALG00000002781,ENSGALG00000038768,…
GO:0045445	myoblast differentiation	biological_process	0.12464	1	4	1389	57	15004	ENSGALG00000000839,ENSGALG00000007539,ENSGALG00000000172,ENSGALG00000043064
GO:0004594	pantothenate kinase activity	molecular_function	0.12468	1	1	1389	4	15004	ENSGALG00000006431
GO:0035634	response to stilbenoid	biological_process	0.12474	1	1	1389	4	15004	ENSGALG00000034500
GO:0034707	chloride channel complex	cellular_component	0.12479	1	2	1389	18	15004	ENSGALG00000009395,ENSGALG00000010029
GO:0010988	regulation of low-density lipoprotein particle clearance	biological_process	0.1249	1	1	1389	4	15004	ENSGALG00000012704
GO:0038132	neuregulin binding	molecular_function	0.1249	1	1	1389	3	15004	ENSGALG00000002655
GO:0016528	sarcoplasm	cellular_component	0.1249	1	3	1389	34	15004	ENSGALG00000004860,ENSGALG00000008701,ENSGALG00000003778
GO:0060560	developmental growth involved in morphogenesis	biological_process	0.12495	1	10	1389	180	15004	ENSGALG00000043185,ENSGALG00000002403,ENSGALG00000007993,ENSGALG00000003818,ENSGALG00000001079,ENSGALG00000009241,ENSGALG00000000839,ENSGALG00000006560,ENSGALG00000005797,ENSGALG00000041263
GO:0032412	regulation of ion transmembrane transporter activity	biological_process	0.12497	1	7	1389	122	15004	ENSGALG00000002277,ENSGALG00000035916,ENSGALG00000036373,ENSGALG00000014994,ENSGALG00000040035,ENSGALG00000004071,ENSGALG00000050086
GO:0016331	morphogenesis of embryonic epithelium	biological_process	0.12506	1	7	1389	116	15004	ENSGALG00000010638,ENSGALG00000015132,ENSGALG00000009241,ENSGALG00000033351,ENSGALG00000013193,ENSGALG00000030991,ENSGALG00000007324
GO:0070813	hydrogen sulfide metabolic process	biological_process	0.12512	1	1	1389	4	15004	ENSGALG00000019175
GO:0070814	hydrogen sulfide biosynthetic process	biological_process	0.12512	1	1	1389	4	15004	ENSGALG00000019175
GO:0030036	actin cytoskeleton organization	biological_process	0.12514	1	22	1389	468	15004	ENSGALG00000009157,ENSGALG00000042538,ENSGALG00000001475,ENSGALG00000016937,ENSGALG00000002198,ENSGALG00000000839,ENSGALG00000002790,ENSGALG00000013427,ENSGALG00000004334,ENSGALG00000037726,ENSGALG00000027853,ENSGALG00000008095,ENSGALG00000012732,ENSGALG00000033405,ENSGALG00000014201,ENSGALG00000008542,ENSGALG00000033231,ENSGALG00000015377,ENSGALG00000010158,ENSGALG00000025842,ENSGALG00000010346,…
GO:0072395	signal transduction involved in cell cycle checkpoint	biological_process	0.1252	1	2	1389	17	15004	ENSGALG00000006110,ENSGALG00000002781
GO:0072401	signal transduction involved in DNA integrity checkpoint	biological_process	0.1252	1	2	1389	17	15004	ENSGALG00000006110,ENSGALG00000002781
GO:0072422	signal transduction involved in DNA damage checkpoint	biological_process	0.1252	1	2	1389	17	15004	ENSGALG00000002781,ENSGALG00000006110
GO:0010985	negative regulation of lipoprotein particle clearance	biological_process	0.1252	1	1	1389	4	15004	ENSGALG00000012704
GO:0010107	potassium ion import	biological_process	0.12522	1	3	1389	35	15004	ENSGALG00000016054,ENSGALG00000004376,ENSGALG00000034179
GO:0051213	dioxygenase activity	molecular_function	0.12534	1	4	1389	56	15004	ENSGALG00000013297,ENSGALG00000004343,ENSGALG00000002358,ENSGALG00000042030
GO:0070207	protein homotrimerization	biological_process	0.12542	1	2	1389	19	15004	ENSGALG00000016875,ENSGALG00000003778
GO:0071072	negative regulation of phospholipid biosynthetic process	biological_process	0.12546	1	1	1389	4	15004	ENSGALG00000040553
GO:0005131	growth hormone receptor binding	molecular_function	0.12558	1	1	1389	4	15004	ENSGALG00000000249
GO:0042475	odontogenesis of dentin-containing tooth	biological_process	0.12561	1	2	1389	19	15004	ENSGALG00000038768,ENSGALG00000011355
GO:0004620	phospholipase activity	molecular_function	0.12619	1	5	1389	77	15004	ENSGALG00000039408,ENSGALG00000028402,ENSGALG00000009505,ENSGALG00000011248,ENSGALG00000041787
GO:0051153	regulation of striated muscle cell differentiation	biological_process	0.12629	1	4	1389	58	15004	ENSGALG00000007539,ENSGALG00000000172,ENSGALG00000043064,ENSGALG00000041988
GO:0032650	regulation of interleukin-1 alpha production	biological_process	0.12636	1	1	1389	4	15004	ENSGALG00000039751
GO:0000104	succinate dehydrogenase activity	molecular_function	0.12639	1	1	1389	5	15004	ENSGALG00000013167
GO:0001669	acrosomal vesicle	cellular_component	0.12639	1	3	1389	36	15004	ENSGALG00000006689,ENSGALG00000009509,ENSGALG00000008188
GO:0008201	heparin binding	molecular_function	0.12642	1	5	1389	75	15004	ENSGALG00000009601,ENSGALG00000009626,ENSGALG00000017046,ENSGALG00000008661,ENSGALG00000032882
GO:0009653	anatomical structure morphogenesis	biological_process	0.12648	1	76	1389	1864	15004	ENSGALG00000003374,ENSGALG00000010870,ENSGALG00000033405,ENSGALG00000010769,ENSGALG00000038768,ENSGALG00000002781,ENSGALG00000015377,ENSGALG00000012790,ENSGALG00000015464,ENSGALG00000032664,ENSGALG00000015132,ENSGALG00000006560,ENSGALG00000008701,ENSGALG00000009157,ENSGALG00000009626,ENSGALG00000041263,ENSGALG00000033671,ENSGALG00000031895,ENSGALG00000043185,ENSGALG00000011046,ENSGALG00000016797,…
GO:0045604	regulation of epidermal cell differentiation	biological_process	0.12649	1	3	1389	35	15004	ENSGALG00000028115,ENSGALG00000024047,ENSGALG00000007324
GO:0051494	negative regulation of cytoskeleton organization	biological_process	0.12678	1	6	1389	93	15004	ENSGALG00000010311,ENSGALG00000008542,ENSGALG00000015377,ENSGALG00000010158,ENSGALG00000027853,ENSGALG00000001475
GO:0050702	interleukin-1 beta secretion	biological_process	0.12682	1	2	1389	17	15004	ENSGALG00000039751,ENSGALG00000042875
GO:2000758	positive regulation of peptidyl-lysine acetylation	biological_process	0.12694	1	2	1389	17	15004	ENSGALG00000002781,ENSGALG00000008014
GO:0097118	neuroligin clustering involved in postsynaptic membrane assembly	biological_process	0.12716	1	1	1389	3	15004	ENSGALG00000015132
GO:0098661	inorganic anion transmembrane transport	biological_process	0.12716	1	5	1389	74	15004	ENSGALG00000010029,ENSGALG00000034179,ENSGALG00000014695,ENSGALG00000009395,ENSGALG00000016979
GO:0031061	negative regulation of histone methylation	biological_process	0.12724	1	2	1389	15	15004	ENSGALG00000041461,ENSGALG00000002781
GO:0006301	postreplication repair	biological_process	0.12729	1	2	1389	18	15004	ENSGALG00000002781,ENSGALG00000032664
GO:0031088	platelet dense granule membrane	cellular_component	0.12732	1	1	1389	3	15004	ENSGALG00000016896
GO:0019344	cysteine biosynthetic process	biological_process	0.12732	1	1	1389	4	15004	ENSGALG00000019175
GO:0010638	positive regulation of organelle organization	biological_process	0.12745	1	18	1389	376	15004	ENSGALG00000032664,ENSGALG00000040212,ENSGALG00000002781,ENSGALG00000014687,ENSGALG00000010311,ENSGALG00000015002,ENSGALG00000010346,ENSGALG00000013776,ENSGALG00000008014,ENSGALG00000013956,ENSGALG00000002107,ENSGALG00000027853,ENSGALG00000040035,ENSGALG00000042538,ENSGALG00000041461,ENSGALG00000002198,ENSGALG00000000839,ENSGALG00000010476
GO:0010831	positive regulation of myotube differentiation	biological_process	0.12756	1	2	1389	19	15004	ENSGALG00000043064,ENSGALG00000000172
GO:0071896	protein localization to adherens junction	biological_process	0.12769	1	1	1389	3	15004	ENSGALG00000012790
GO:0060050	positive regulation of protein glycosylation	biological_process	0.12772	1	1	1389	4	15004	ENSGALG00000009870
GO:0046636	negative regulation of alpha-beta T cell activation	biological_process	0.12775	1	2	1389	18	15004	ENSGALG00000003169,ENSGALG00000042875
GO:0032155	cell division site part	cellular_component	0.12779	1	3	1389	34	15004	ENSGALG00000009157,ENSGALG00000033231,ENSGALG00000043642
GO:0086002	cardiac muscle cell action potential involved in contraction	biological_process	0.1278	1	3	1389	34	15004	ENSGALG00000012790,ENSGALG00000004376,ENSGALG00000050086
GO:0034316	negative regulation of Arp2/3 complex-mediated actin nucleation	biological_process	0.12787	1	1	1389	4	15004	ENSGALG00000027853
GO:0051126	negative regulation of actin nucleation	biological_process	0.12787	1	1	1389	4	15004	ENSGALG00000027853
GO:0042119	neutrophil activation	biological_process	0.12816	1	2	1389	19	15004	ENSGALG00000009870,ENSGALG00000046160
GO:0000314	organellar small ribosomal subunit	cellular_component	0.12824	1	2	1389	22	15004	ENSGALG00000017033,ENSGALG00000015002
GO:0005763	mitochondrial small ribosomal subunit	cellular_component	0.12824	1	2	1389	22	15004	ENSGALG00000017033,ENSGALG00000015002
GO:0044853	plasma membrane raft	cellular_component	0.12838	1	4	1389	52	15004	ENSGALG00000008542,ENSGALG00000003261,ENSGALG00000015132,ENSGALG00000000608
GO:0044456	synapse part	cellular_component	0.12838	1	21	1389	449	15004	ENSGALG00000037841,ENSGALG00000004071,ENSGALG00000005412,ENSGALG00000033405,ENSGALG00000039880,ENSGALG00000035916,ENSGALG00000008542,ENSGALG00000029536,ENSGALG00000001121,ENSGALG00000049848,ENSGALG00000007821,ENSGALG00000009395,ENSGALG00000015132,ENSGALG00000010476,ENSGALG00000015554,ENSGALG00000013134,ENSGALG00000002840,ENSGALG00000041263,ENSGALG00000003930,ENSGALG00000003005,ENSGALG00000027853
GO:0090130	tissue migration	biological_process	0.12846	1	10	1389	184	15004	ENSGALG00000042875,ENSGALG00000010158,ENSGALG00000004320,ENSGALG00000043754,ENSGALG00000006560,ENSGALG00000010870,ENSGALG00000038801,ENSGALG00000043642,ENSGALG00000011099,ENSGALG00000009626
GO:1904672	regulation of somatic stem cell population maintenance	biological_process	0.12886	1	1	1389	4	15004	ENSGALG00000007324
GO:0097227	sperm annulus	cellular_component	0.129	1	1	1389	4	15004	ENSGALG00000005809
GO:0046513	ceramide biosynthetic process	biological_process	0.12901	1	3	1389	38	15004	ENSGALG00000008661,ENSGALG00000006882,ENSGALG00000003701
GO:1901681	sulfur compound binding	molecular_function	0.12903	1	7	1389	121	15004	ENSGALG00000032882,ENSGALG00000014155,ENSGALG00000008661,ENSGALG00000017046,ENSGALG00000009626,ENSGALG00000010785,ENSGALG00000009601
GO:0070888	E-box binding	molecular_function	0.12905	1	3	1389	38	15004	ENSGALG00000004304,ENSGALG00000000172,ENSGALG00000013793
GO:0009295	nucleoid	cellular_component	0.12906	1	3	1389	35	15004	ENSGALG00000007821,ENSGALG00000038801,ENSGALG00000007289
GO:0042645	mitochondrial nucleoid	cellular_component	0.12906	1	3	1389	35	15004	ENSGALG00000007289,ENSGALG00000038801,ENSGALG00000007821
GO:0070459	prolactin secretion	biological_process	0.12912	1	1	1389	4	15004	ENSGALG00000013604
GO:0008081	phosphoric diester hydrolase activity	molecular_function	0.12915	1	5	1389	74	15004	ENSGALG00000034967,ENSGALG00000000690,ENSGALG00000009130,ENSGALG00000011537,ENSGALG00000011248
GO:0007178	transmembrane receptor protein serine/threonine kinase signaling pathway	biological_process	0.12942	1	12	1389	239	15004	ENSGALG00000010870,ENSGALG00000028037,ENSGALG00000039595,ENSGALG00000000044,ENSGALG00000021017,ENSGALG00000009241,ENSGALG00000010769,ENSGALG00000009626,ENSGALG00000034500,ENSGALG00000008661,ENSGALG00000010346,ENSGALG00000009170
GO:0051250	negative regulation of lymphocyte activation	biological_process	0.12973	1	5	1389	76	15004	ENSGALG00000008014,ENSGALG00000008306,ENSGALG00000042875,ENSGALG00000003169,ENSGALG00000010638
GO:0055077	gap junction hemi-channel activity	molecular_function	0.12999	1	1	1389	4	15004	ENSGALG00000039751
GO:0050748	negative regulation of lipoprotein metabolic process	biological_process	0.13	1	1	1389	4	15004	ENSGALG00000002655
GO:0035136	forelimb morphogenesis	biological_process	0.13012	1	3	1389	38	15004	ENSGALG00000038540,ENSGALG00000007324,ENSGALG00000001079
GO:1902387	ceramide 1-phosphate binding	molecular_function	0.13016	1	1	1389	4	15004	ENSGALG00000014952
GO:1902388	ceramide 1-phosphate transporter activity	molecular_function	0.13016	1	1	1389	4	15004	ENSGALG00000014952
GO:1902389	ceramide 1-phosphate transport	biological_process	0.13016	1	1	1389	4	15004	ENSGALG00000014952
GO:0034137	positive regulation of toll-like receptor 2 signaling pathway	biological_process	0.13017	1	1	1389	4	15004	ENSGALG00000042875
GO:0032732	positive regulation of interleukin-1 production	biological_process	0.13022	1	2	1389	18	15004	ENSGALG00000039751,ENSGALG00000042875
GO:0016504	peptidase activator activity	molecular_function	0.13046	1	2	1389	17	15004	ENSGALG00000007289,ENSGALG00000009241
GO:0030520	intracellular estrogen receptor signaling pathway	biological_process	0.13058	1	3	1389	34	15004	ENSGALG00000029212,ENSGALG00000002781,ENSGALG00000007324
GO:0031628	opioid receptor binding	molecular_function	0.13073	1	1	1389	5	15004	ENSGALG00000015419
GO:0030368	interleukin-17 receptor activity	molecular_function	0.13075	1	1	1389	4	15004	ENSGALG00000005499
GO:0017134	fibroblast growth factor binding	molecular_function	0.13077	1	2	1389	17	15004	ENSGALG00000002655,ENSGALG00000009626
GO:0034762	regulation of transmembrane transport	biological_process	0.13089	1	12	1389	240	15004	ENSGALG00000004071,ENSGALG00000011009,ENSGALG00000014994,ENSGALG00000035916,ENSGALG00000041791,ENSGALG00000002277,ENSGALG00000009626,ENSGALG00000050086,ENSGALG00000040035,ENSGALG00000036373,ENSGALG00000016054,ENSGALG00000004376
GO:0097223	sperm part	cellular_component	0.13099	1	5	1389	78	15004	ENSGALG00000006689,ENSGALG00000035804,ENSGALG00000005809,ENSGALG00000009509,ENSGALG00000008188
GO:0097136	Bcl-2 family protein complex	cellular_component	0.13114	1	1	1389	4	15004	ENSGALG00000044383
GO:0050812	regulation of acyl-CoA biosynthetic process	biological_process	0.13146	1	1	1389	4	15004	ENSGALG00000009700
GO:1902510	regulation of apoptotic DNA fragmentation	biological_process	0.13192	1	1	1389	4	15004	ENSGALG00000034500
GO:1903624	regulation of DNA catabolic process	biological_process	0.13192	1	1	1389	4	15004	ENSGALG00000034500
GO:0051767	nitric-oxide synthase biosynthetic process	biological_process	0.13192	1	1	1389	4	15004	ENSGALG00000008098
GO:0051769	regulation of nitric-oxide synthase biosynthetic process	biological_process	0.13192	1	1	1389	4	15004	ENSGALG00000008098
GO:0052548	regulation of endopeptidase activity	biological_process	0.13199	1	11	1389	217	15004	ENSGALG00000008701,ENSGALG00000012873,ENSGALG00000007324,ENSGALG00000009626,ENSGALG00000009241,ENSGALG00000000044,ENSGALG00000017040,ENSGALG00000008661,ENSGALG00000042875,ENSGALG00000028115,ENSGALG00000003818
GO:0001867	complement activation, lectin pathway	biological_process	0.132	1	1	1389	4	15004	ENSGALG00000005797
GO:0034603	pyruvate dehydrogenase [NAD(P)+] activity	molecular_function	0.13219	1	1	1389	4	15004	ENSGALG00000007904
GO:0034604	pyruvate dehydrogenase (NAD+) activity	molecular_function	0.13219	1	1	1389	4	15004	ENSGALG00000007904
GO:0044771	meiotic cell cycle phase transition	biological_process	0.13225	1	1	1389	4	15004	ENSGALG00000015874
GO:1901993	regulation of meiotic cell cycle phase transition	biological_process	0.13225	1	1	1389	4	15004	ENSGALG00000015874
GO:1901994	negative regulation of meiotic cell cycle phase transition	biological_process	0.13225	1	1	1389	4	15004	ENSGALG00000015874
GO:0019401	alditol biosynthetic process	biological_process	0.13225	1	1	1389	4	15004	ENSGALG00000007484
GO:0019800	peptide cross-linking via chondroitin 4-sulfate glycosaminoglycan	biological_process	0.13228	1	1	1389	4	15004	ENSGALG00000009568
GO:0042098	T cell proliferation	biological_process	0.13233	1	6	1389	100	15004	ENSGALG00000010638,ENSGALG00000042875,ENSGALG00000007821,ENSGALG00000009870,ENSGALG00000010156,ENSGALG00000008014
GO:0090037	positive regulation of protein kinase C signaling	biological_process	0.13234	1	1	1389	4	15004	ENSGALG00000000839
GO:0072088	nephron epithelium morphogenesis	biological_process	0.13237	1	4	1389	57	15004	ENSGALG00000030991,ENSGALG00000043033,ENSGALG00000013193,ENSGALG00000000839
GO:0048659	smooth muscle cell proliferation	biological_process	0.13238	1	3	1389	38	15004	ENSGALG00000009626,ENSGALG00000013604,ENSGALG00000013568
GO:0009249	protein lipoylation	biological_process	0.13249	1	1	1389	5	15004	ENSGALG00000006073
GO:1903349	omegasome membrane	cellular_component	0.13255	1	1	1389	4	15004	ENSGALG00000002403
GO:1990462	omegasome	cellular_component	0.13255	1	1	1389	4	15004	ENSGALG00000002403
GO:1903588	negative regulation of blood vessel endothelial cell proliferation involved in sprouting angiogenesis	biological_process	0.13264	1	1	1389	4	15004	ENSGALG00000009626
GO:0051385	response to mineralocorticoid	biological_process	0.13275	1	1	1389	4	15004	ENSGALG00000043064
GO:0051412	response to corticosterone	biological_process	0.13275	1	1	1389	4	15004	ENSGALG00000043064
GO:0010757	negative regulation of plasminogen activation	biological_process	0.13277	1	1	1389	4	15004	ENSGALG00000009626
GO:0061133	endopeptidase activator activity	molecular_function	0.13278	1	1	1389	4	15004	ENSGALG00000009241
GO:0008215	spermine metabolic process	biological_process	0.13281	1	1	1389	4	15004	ENSGALG00000015977
[truncated: 4,321 more rows]
