# Supplementary material for: Transcriptome Integration Analysis at Different Embryonic Ages Reveals Key lncRNAs and mRNAs for Chicken Skeletal Muscle
Source: Front Vet Sci. 2022 Jun 16;9:908255. doi: 10.3389/fvets.2022.908255 (PMC9244430; doi:10.3389/fvets.2022.908255)
Supplement: Supplementary file 1 [file Data_Sheet_1.ZIP › Table S and Figure S/Table S6 lncRNA-mRNA pairs for the same DE lncRNA and lncRNA of F14vsF20 and S14vsS20.xlsx]

## Sheet: Table S5—co-differentially expr
Table S6 lncRNA-mRNA pairs for the same DE lncRNA and lncRNA of F14vsF20 and S14vsS20
lncRNA_ID	lncRNA_Gene_ID	lncRNA_Gene_Symbol	Status	mRNA_Gene_ID	mRNA_Gene_Symbol	Pearson_correlation	Pvalue
TCONS_00216258	XLOC_129368	XLOC_129368	Novel_lncRNA	ENSGALG00000015624	VCAN	0.956436	7.11e-09
TCONS_00216258	XLOC_129368	XLOC_129368	Novel_lncRNA	ENSGALG00000020067	VASH2	0.954835	9.12e-09
TCONS_00216258	XLOC_129368	XLOC_129368	Novel_lncRNA	ENSGALG00000034271	UHRF1	0.958033	5.5e-09
TCONS_00216258	XLOC_129368	XLOC_129368	Novel_lncRNA	ENSGALG00000031275	TUBB6	0.964771	1.65e-09
TCONS_00216258	XLOC_129368	XLOC_129368	Novel_lncRNA	ENSGALG00000015874	TTK	0.958633	4.98e-09
TCONS_00216258	XLOC_129368	XLOC_129368	Novel_lncRNA	ENSGALG00000003876	TIMD4	0.952298	1.33e-08
TCONS_00216258	XLOC_129368	XLOC_129368	Novel_lncRNA	ENSGALG00000037453	TERF1	0.959272	4.47e-09
TCONS_00216258	XLOC_129368	XLOC_129368	Novel_lncRNA	ENSGALG00000015554	SORCS2	0.951409	1.51e-08
TCONS_00216258	XLOC_129368	XLOC_129368	Novel_lncRNA	ENSGALG00000015691	SMC2	0.953923	1.05e-08
TCONS_00216258	XLOC_129368	XLOC_129368	Novel_lncRNA	ENSGALG00000011476	SEPTIN11	0.955915	7.72e-09
TCONS_00216258	XLOC_129368	XLOC_129368	Novel_lncRNA	ENSGALG00000006560	SEMA3A	0.968304	7.93e-10
TCONS_00216258	XLOC_129368	XLOC_129368	Novel_lncRNA	ENSGALG00000037889	PTPRT	0.955086	8.78e-09
TCONS_00216258	XLOC_129368	XLOC_129368	Novel_lncRNA	ENSGALG00000015464	PTGFRN	0.963267	2.2e-09
TCONS_00216258	XLOC_129368	XLOC_129368	Novel_lncRNA	ENSGALG00000014201	PARVB	0.953015	1.2e-08
TCONS_00216258	XLOC_129368	XLOC_129368	Novel_lncRNA	ENSGALG00000004071	NETO2	0.959102	4.6e-09
TCONS_00216258	XLOC_129368	XLOC_129368	Novel_lncRNA	ENSGALG00000014425	NCAPG	0.950999	1.6e-08
TCONS_00216258	XLOC_129368	XLOC_129368	Novel_lncRNA	ENSGALG00000008298	LRRC17	0.954283	9.91e-09
TCONS_00216258	XLOC_129368	XLOC_129368	Novel_lncRNA	ENSGALG00000000470	LMNB2	0.954788	9.19e-09
TCONS_00216258	XLOC_129368	XLOC_129368	Novel_lncRNA	ENSGALG00000014692	LMNB1	0.955814	7.84e-09
TCONS_00216258	XLOC_129368	XLOC_129368	Novel_lncRNA	ENSGALG00000004195	KIF4A	0.950065	1.82e-08
TCONS_00216258	XLOC_129368	XLOC_129368	Novel_lncRNA	ENSGALG00000005806	KIF24	0.960561	3.58e-09
TCONS_00216258	XLOC_129368	XLOC_129368	Novel_lncRNA	ENSGALG00000036645	KIF15	0.950273	1.77e-08
TCONS_00216258	XLOC_129368	XLOC_129368	Novel_lncRNA	ENSGALG00000030597	KIF11	0.950142	1.8e-08
TCONS_00216258	XLOC_129368	XLOC_129368	Novel_lncRNA	ENSGALG00000015360	KIAA1524	0.952944	1.21e-08
TCONS_00216258	XLOC_129368	XLOC_129368	Novel_lncRNA	ENSGALG00000005499	IL17RD	0.953711	1.08e-08
TCONS_00216258	XLOC_129368	XLOC_129368	Novel_lncRNA	ENSGALG00000011099	FAP	0.959669	4.18e-09
TCONS_00216258	XLOC_129368	XLOC_129368	Novel_lncRNA	ENSGALG00000010748	EXO1	0.952585	1.27e-08
TCONS_00216258	XLOC_129368	XLOC_129368	Novel_lncRNA	ENSGALG00000054420	ENSGALG00000054420	0.95313	1.18e-08
TCONS_00216258	XLOC_129368	XLOC_129368	Novel_lncRNA	ENSGALG00000005961	DGUOK	0.959096	4.61e-09
TCONS_00216258	XLOC_129368	XLOC_129368	Novel_lncRNA	ENSGALG00000007993	DCX	0.956325	7.24e-09
TCONS_00216258	XLOC_129368	XLOC_129368	Novel_lncRNA	ENSGALG00000011532	CYP27C1	0.95198	1.39e-08
TCONS_00216258	XLOC_129368	XLOC_129368	Novel_lncRNA	ENSGALG00000027853	CTNNA2	0.965212	1.51e-09
TCONS_00216258	XLOC_129368	XLOC_129368	Novel_lncRNA	ENSGALG00000004687	CENPP	0.969803	5.67e-10
TCONS_00216258	XLOC_129368	XLOC_129368	Novel_lncRNA	ENSGALG00000014753	CENPK	0.95487	9.07e-09
TCONS_00216258	XLOC_129368	XLOC_129368	Novel_lncRNA	ENSGALG00000003085	CDK1	0.958876	4.78e-09
TCONS_00216258	XLOC_129368	XLOC_129368	Novel_lncRNA	ENSGALG00000003261	CAVIN1	-0.950701	1.67e-08
TCONS_00216258	XLOC_129368	XLOC_129368	Novel_lncRNA	ENSGALG00000036892	BUB1B	0.955465	8.28e-09
TCONS_00216258	XLOC_129368	XLOC_129368	Novel_lncRNA	ENSGALG00000002781	BRCA1	0.950057	1.82e-08
TCONS_00216258	XLOC_129368	XLOC_129368	Novel_lncRNA	ENSGALG00000012952	BASP1	0.953953	1.04e-08
TCONS_00216258	XLOC_129368	XLOC_129368	Novel_lncRNA	ENSGALG00000032398	ASPM	0.953987	1.04e-08
TCONS_00216258	XLOC_129368	XLOC_129368	Novel_lncRNA	ENSGALG00000036240	AKAP12	0.955947	7.68e-09
TCONS_00182772	XLOC_109689	XLOC_109689	Novel_lncRNA	XLOC_091745	XLOC_091745	0.961778	2.89e-09
TCONS_00182772	XLOC_109689	XLOC_109689	Novel_lncRNA	ENSGALG00000012775	TFAP2A	0.97935	4.07e-11
TCONS_00182772	XLOC_109689	XLOC_109689	Novel_lncRNA	ENSGALG00000032718	NIPAL2	0.961215	3.19e-09
TCONS_00182772	XLOC_109689	XLOC_109689	Novel_lncRNA	ENSGALG00000019718	KRT15	0.950205	1.78e-08
TCONS_00182772	XLOC_109689	XLOC_109689	Novel_lncRNA	ENSGALG00000003374	ESRP2	0.970645	4.66e-10
TCONS_00182772	XLOC_109689	XLOC_109689	Novel_lncRNA	ENSGALG00000000608	CDH1	0.961634	2.96e-09
TCONS_00178870	XLOC_107603	XLOC_107603	Novel_lncRNA	ENSGALG00000008188	TRIM36	0.955116	8.74e-09
TCONS_00178870	XLOC_107603	XLOC_107603	Novel_lncRNA	ENSGALG00000007955	SLC16A5	0.953323	1.14e-08
TCONS_00178870	XLOC_107603	XLOC_107603	Novel_lncRNA	ENSGALG00000043035	SHISA2	0.968146	8.2e-10
TCONS_00178870	XLOC_107603	XLOC_107603	Novel_lncRNA	ENSGALG00000015528	JAKMIP1	0.961903	2.82e-09
TCONS_00178870	XLOC_107603	XLOC_107603	Novel_lncRNA	ENSGALG00000033671	FREM2	0.95794	5.59e-09
TCONS_00178870	XLOC_107603	XLOC_107603	Novel_lncRNA	ENSGALG00000016797	FHL2	0.957728	5.78e-09
TCONS_00178870	XLOC_107603	XLOC_107603	Novel_lncRNA	ENSGALG00000046160	ENSGALG00000046160	0.966049	1.27e-09
TCONS_00176999	XLOC_106489	XLOC_106489	Novel_lncRNA	ENSGALG00000017032	SLC25A15	0.954238	9.98e-09
TCONS_00176999	XLOC_106489	XLOC_106489	Novel_lncRNA	ENSGALG00000006670	PPP1R3C	0.96592	1.31e-09
TCONS_00176999	XLOC_106489	XLOC_106489	Novel_lncRNA	ENSGALG00000009024	CLIP4	0.956822	6.69e-09
TCONS_00143025	XLOC_085674	XLOC_085674	Novel_lncRNA	ENSGALG00000001096	UQCR11	0.957701	5.81e-09
TCONS_00143025	XLOC_085674	XLOC_085674	Novel_lncRNA	ENSGALG00000008066	UQCR10	0.981268	2.07e-11
TCONS_00143025	XLOC_085674	XLOC_085674	Novel_lncRNA	ENSGALG00000045362	ENSGALG00000045362	0.982704	1.19e-11
TCONS_00143025	XLOC_085674	XLOC_085674	Novel_lncRNA	ENSGALG00000030164	ECH1	0.969262	6.41e-10
TCONS_00143025	XLOC_085674	XLOC_085674	Novel_lncRNA	ENSGALG00000035334	COX3	0.953931	1.05e-08
TCONS_00143025	XLOC_085674	XLOC_085674	Novel_lncRNA	ENSGALG00000001330	ATP5MC1	0.975323	1.4e-10
TCONS_00125940	XLOC_074359	XLOC_074359	Novel_lncRNA	ENSGALG00000015624	VCAN	0.957852	5.67e-09
TCONS_00125940	XLOC_074359	XLOC_074359	Novel_lncRNA	ENSGALG00000034271	UHRF1	0.960908	3.37e-09
TCONS_00125940	XLOC_074359	XLOC_074359	Novel_lncRNA	ENSGALG00000015874	TTK	0.965975	1.29e-09
TCONS_00125940	XLOC_074359	XLOC_074359	Novel_lncRNA	ENSGALG00000010200	TRHDE	0.96275	2.42e-09
TCONS_00125940	XLOC_074359	XLOC_074359	Novel_lncRNA	ENSGALG00000010346	TGFB3	0.951122	1.57e-08
TCONS_00125940	XLOC_074359	XLOC_074359	Novel_lncRNA	ENSGALG00000037453	TERF1	0.96092	3.37e-09
TCONS_00125940	XLOC_074359	XLOC_074359	Novel_lncRNA	ENSGALG00000003033	STXBP4	0.960887	3.39e-09
TCONS_00125940	XLOC_074359	XLOC_074359	Novel_lncRNA	ENSGALG00000001475	STMN1	0.961284	3.16e-09
TCONS_00125940	XLOC_074359	XLOC_074359	Novel_lncRNA	ENSGALG00000015554	SORCS2	0.952497	1.29e-08
TCONS_00125940	XLOC_074359	XLOC_074359	Novel_lncRNA	ENSGALG00000015691	SMC2	0.958902	4.76e-09
TCONS_00125940	XLOC_074359	XLOC_074359	Novel_lncRNA	ENSGALG00000008293	SH3PXD2A	0.952191	1.35e-08
TCONS_00125940	XLOC_074359	XLOC_074359	Novel_lncRNA	ENSGALG00000006560	SEMA3A	0.959688	4.17e-09
TCONS_00125940	XLOC_074359	XLOC_074359	Novel_lncRNA	ENSGALG00000004071	NETO2	0.974763	1.64e-10
TCONS_00125940	XLOC_074359	XLOC_074359	Novel_lncRNA	ENSGALG00000009601	NELL2	0.964706	1.67e-09
TCONS_00125940	XLOC_074359	XLOC_074359	Novel_lncRNA	ENSGALG00000008298	LRRC17	0.978071	6.17e-11
TCONS_00125940	XLOC_074359	XLOC_074359	Novel_lncRNA	ENSGALG00000036645	KIF15	0.953513	1.11e-08
TCONS_00125940	XLOC_074359	XLOC_074359	Novel_lncRNA	ENSGALG00000015360	KIAA1524	0.983341	9.14e-12
TCONS_00125940	XLOC_074359	XLOC_074359	Novel_lncRNA	ENSGALG00000005499	IL17RD	0.952231	1.34e-08
TCONS_00125940	XLOC_074359	XLOC_074359	Novel_lncRNA	ENSGALG00000009395	GLRB	0.955141	8.7e-09
TCONS_00125940	XLOC_074359	XLOC_074359	Novel_lncRNA	ENSGALG00000009452	GALNT16	0.959673	4.18e-09
TCONS_00125940	XLOC_074359	XLOC_074359	Novel_lncRNA	ENSGALG00000011099	FAP	0.965594	1.4e-09
TCONS_00125940	XLOC_074359	XLOC_074359	Novel_lncRNA	ENSGALG00000016584	EGFL6	0.960839	3.41e-09
TCONS_00125940	XLOC_074359	XLOC_074359	Novel_lncRNA	ENSGALG00000010156	DOCK8	0.954984	8.92e-09
TCONS_00125940	XLOC_074359	XLOC_074359	Novel_lncRNA	ENSGALG00000007993	DCX	0.955925	7.71e-09
TCONS_00125940	XLOC_074359	XLOC_074359	Novel_lncRNA	ENSGALG00000010674	DCTD	0.955593	8.12e-09
TCONS_00125940	XLOC_074359	XLOC_074359	Novel_lncRNA	ENSGALG00000034493	DCLK3	0.95121	1.55e-08
TCONS_00125940	XLOC_074359	XLOC_074359	Novel_lncRNA	ENSGALG00000003005	CHRNB4	0.954848	9.1e-09
TCONS_00125940	XLOC_074359	XLOC_074359	Novel_lncRNA	ENSGALG00000004687	CENPP	0.972008	3.35e-10
TCONS_00125940	XLOC_074359	XLOC_074359	Novel_lncRNA	ENSGALG00000014753	CENPK	0.958255	5.3e-09
TCONS_00125940	XLOC_074359	XLOC_074359	Novel_lncRNA	ENSGALG00000005400	CACNA2D3	0.957067	6.43e-09
TCONS_00125940	XLOC_074359	XLOC_074359	Novel_lncRNA	ENSGALG00000036892	BUB1B	0.961146	3.23e-09
TCONS_00125940	XLOC_074359	XLOC_074359	Novel_lncRNA	ENSGALG00000036240	AKAP12	0.979074	4.46e-11
TCONS_00096856	XLOC_058752	XLOC_058752	Novel_lncRNA	ENSGALG00000041706	FAM13B	0.961376	3.1e-09
TCONS_00088332	XLOC_052991	XLOC_052991	Novel_lncRNA	ENSGALG00000017316	UCP3	0.97035	4.99e-10
TCONS_00088332	XLOC_052991	XLOC_052991	Novel_lncRNA	ENSGALG00000015286	SESN1	0.955501	8.23e-09
TCONS_00088332	XLOC_052991	XLOC_052991	Novel_lncRNA	ENSGALG00000016456	LPIN1	0.954822	9.14e-09
TCONS_00085388	XLOC_051095	XLOC_051095	Novel_lncRNA	ENSGALG00000013193	IRX2	0.972445	3.01e-10
TCONS_00084223	XLOC_050240	XLOC_050240	Novel_lncRNA	ENSGALG00000017272	VWF	0.963808	1.98e-09
TCONS_00084226	XLOC_050240	XLOC_050240	Novel_lncRNA	ENSGALG00000017272	VWF	0.953045	1.19e-08
TCONS_00084223	XLOC_050240	XLOC_050240	Novel_lncRNA	ENSGALG00000015961	SUCLG1	0.96903	6.75e-10
TCONS_00084223	XLOC_050240	XLOC_050240	Novel_lncRNA	ENSGALG00000009545	SLC25A12	0.951341	1.52e-08
TCONS_00084225	XLOC_050240	XLOC_050240	Novel_lncRNA	ENSGALG00000009545	SLC25A12	0.956446	7.1e-09
TCONS_00084226	XLOC_050240	XLOC_050240	Novel_lncRNA	ENSGALG00000009545	SLC25A12	0.966836	1.08e-09
TCONS_00084226	XLOC_050240	XLOC_050240	Novel_lncRNA	ENSGALG00000011248	PLCL2	0.950569	1.7e-08
TCONS_00084226	XLOC_050240	XLOC_050240	Novel_lncRNA	ENSGALG00000006431	PANK1	0.957558	5.94e-09
TCONS_00084226	XLOC_050240	XLOC_050240	Novel_lncRNA	ENSGALG00000009170	NCEH1	0.955773	7.89e-09
TCONS_00084223	XLOC_050240	XLOC_050240	Novel_lncRNA	ENSGALG00000008858	MDH1	0.956639	6.89e-09
TCONS_00084225	XLOC_050240	XLOC_050240	Novel_lncRNA	ENSGALG00000008858	MDH1	0.957853	5.67e-09
TCONS_00084223	XLOC_050240	XLOC_050240	Novel_lncRNA	ENSGALG00000004376	KCNJ2	0.950853	1.63e-08
TCONS_00084226	XLOC_050240	XLOC_050240	Novel_lncRNA	ENSGALG00000015783	IMMT	0.953158	1.17e-08
TCONS_00084226	XLOC_050240	XLOC_050240	Novel_lncRNA	ENSGALG00000037401	IDH3A	0.971364	3.93e-10
TCONS_00084223	XLOC_050240	XLOC_050240	Novel_lncRNA	ENSGALG00000013999	FBXO40	0.958621	4.99e-09
TCONS_00084223	XLOC_050240	XLOC_050240	Novel_lncRNA	ENSGALG00000051148	ENSGALG00000051148	0.957951	5.58e-09
TCONS_00084226	XLOC_050240	XLOC_050240	Novel_lncRNA	ENSGALG00000004801	ENSGALG00000004801	0.969149	6.57e-10
TCONS_00084225	XLOC_050240	XLOC_050240	Novel_lncRNA	ENSGALG00000009492	DNAJB9	0.959163	4.56e-09
TCONS_00084223	XLOC_050240	XLOC_050240	Novel_lncRNA	ENSGALG00000037443	CRAT	0.968972	6.84e-10
TCONS_00084226	XLOC_050240	XLOC_050240	Novel_lncRNA	ENSGALG00000009082	COQ8B	0.975695	1.26e-10
TCONS_00084223	XLOC_050240	XLOC_050240	Novel_lncRNA	ENSGALG00000016875	CLYBL	0.965991	1.29e-09
TCONS_00084226	XLOC_050240	XLOC_050240	Novel_lncRNA	ENSGALG00000014695	CLCN1	0.987679	1.12e-12
TCONS_00084223	XLOC_050240	XLOC_050240	Novel_lncRNA	ENSGALG00000009509	CALCR	0.950226	1.78e-08
TCONS_00084225	XLOC_050240	XLOC_050240	Novel_lncRNA	ENSGALG00000016896	ABCC4	0.95944	4.35e-09
TCONS_00084226	XLOC_050240	XLOC_050240	Novel_lncRNA	ENSGALG00000016896	ABCC4	0.967607	9.21e-10
TCONS_00061389	XLOC_037812	XLOC_037812	Novel_lncRNA	ENSGALG00000012199	WDHD1	-0.958511	5.08e-09
TCONS_00061389	XLOC_037812	XLOC_037812	Novel_lncRNA	ENSGALG00000034271	UHRF1	-0.960075	3.9e-09
TCONS_00061389	XLOC_037812	XLOC_037812	Novel_lncRNA	ENSGALG00000015874	TTK	-0.957761	5.75e-09
TCONS_00061389	XLOC_037812	XLOC_037812	Novel_lncRNA	ENSGALG00000003922	TOP2A	-0.959583	4.24e-09
TCONS_00061389	XLOC_037812	XLOC_037812	Novel_lncRNA	ENSGALG00000037453	TERF1	-0.952916	1.21e-08
TCONS_00061389	XLOC_037812	XLOC_037812	Novel_lncRNA	ENSGALG00000015691	SMC2	-0.961003	3.32e-09
TCONS_00061389	XLOC_037812	XLOC_037812	Novel_lncRNA	ENSGALG00000009241	SFRP2	-0.952991	1.2e-08
TCONS_00061389	XLOC_037812	XLOC_037812	Novel_lncRNA	ENSGALG00000011476	SEPTIN11	-0.965398	1.45e-09
TCONS_00061389	XLOC_037812	XLOC_037812	Novel_lncRNA	ENSGALG00000006560	SEMA3A	-0.954416	9.72e-09
TCONS_00061389	XLOC_037812	XLOC_037812	Novel_lncRNA	ENSGALG00000043597	RAD54B	-0.961162	3.22e-09
TCONS_00061389	XLOC_037812	XLOC_037812	Novel_lncRNA	ENSGALG00000015464	PTGFRN	-0.95836	5.21e-09
TCONS_00061389	XLOC_037812	XLOC_037812	Novel_lncRNA	ENSGALG00000006110	PLK1	-0.956757	6.76e-09
TCONS_00061389	XLOC_037812	XLOC_037812	Novel_lncRNA	ENSGALG00000013768	PHACTR2	-0.961308	3.14e-09
TCONS_00061389	XLOC_037812	XLOC_037812	Novel_lncRNA	ENSGALG00000014155	OGDH	0.958226	5.33e-09
TCONS_00061389	XLOC_037812	XLOC_037812	Novel_lncRNA	ENSGALG00000014869	NNT	0.961093	3.26e-09
TCONS_00061389	XLOC_037812	XLOC_037812	Novel_lncRNA	ENSGALG00000009703	NDUFS7	0.956757	6.76e-09
TCONS_00061389	XLOC_037812	XLOC_037812	Novel_lncRNA	ENSGALG00000008084	NDUFS3	0.958242	5.32e-09
TCONS_00061389	XLOC_037812	XLOC_037812	Novel_lncRNA	ENSGALG00000041418	NDUFS2	0.990096	2.44e-13
TCONS_00061389	XLOC_037812	XLOC_037812	Novel_lncRNA	ENSGALG00000006073	NDUFAB1	0.963509	2.1e-09
TCONS_00061389	XLOC_037812	XLOC_037812	Novel_lncRNA	ENSGALG00000014801	NDC80	-0.962941	2.33e-09
TCONS_00061389	XLOC_037812	XLOC_037812	Novel_lncRNA	ENSGALG00000007839	NCAM1	-0.953424	1.13e-08
TCONS_00061389	XLOC_037812	XLOC_037812	Novel_lncRNA	ENSGALG00000032142	MT-CO1	0.973725	2.16e-10
TCONS_00061389	XLOC_037812	XLOC_037812	Novel_lncRNA	ENSGALG00000000470	LMNB2	-0.958264	5.3e-09
TCONS_00061389	XLOC_037812	XLOC_037812	Novel_lncRNA	ENSGALG00000014692	LMNB1	-0.956689	6.83e-09
TCONS_00061389	XLOC_037812	XLOC_037812	Novel_lncRNA	ENSGALG00000043938	LIG1	-0.953346	1.14e-08
TCONS_00061389	XLOC_037812	XLOC_037812	Novel_lncRNA	ENSGALG00000004195	KIF4A	-0.951371	1.52e-08
TCONS_00061389	XLOC_037812	XLOC_037812	Novel_lncRNA	ENSGALG00000005806	KIF24	-0.950258	1.77e-08
TCONS_00061389	XLOC_037812	XLOC_037812	Novel_lncRNA	ENSGALG00000008095	KIF23	-0.960093	3.89e-09
TCONS_00061389	XLOC_037812	XLOC_037812	Novel_lncRNA	ENSGALG00000036645	KIF15	-0.962067	2.74e-09
TCONS_00061389	XLOC_037812	XLOC_037812	Novel_lncRNA	ENSGALG00000030597	KIF11	-0.959435	4.35e-09
TCONS_00061389	XLOC_037812	XLOC_037812	Novel_lncRNA	ENSGALG00000016797	FHL2	-0.95099	1.6e-08
TCONS_00061389	XLOC_037812	XLOC_037812	Novel_lncRNA	ENSGALG00000011099	FAP	-0.963378	2.15e-09
TCONS_00061389	XLOC_037812	XLOC_037812	Novel_lncRNA	ENSGALG00000010748	EXO1	-0.960983	3.33e-09
TCONS_00061389	XLOC_037812	XLOC_037812	Novel_lncRNA	ENSGALG00000009157	ECT2	-0.961797	2.88e-09
TCONS_00061389	XLOC_037812	XLOC_037812	Novel_lncRNA	ENSGALG00000016937	DIAPH3	-0.962817	2.39e-09
TCONS_00061389	XLOC_037812	XLOC_037812	Novel_lncRNA	ENSGALG00000005961	DGUOK	-0.965948	1.3e-09
TCONS_00061389	XLOC_037812	XLOC_037812	Novel_lncRNA	ENSGALG00000007993	DCX	-0.952576	1.28e-08
TCONS_00061389	XLOC_037812	XLOC_037812	Novel_lncRNA	ENSGALG00000010674	DCTD	-0.958444	5.14e-09
TCONS_00061389	XLOC_037812	XLOC_037812	Novel_lncRNA	ENSGALG00000027853	CTNNA2	-0.955399	8.36e-09
TCONS_00061389	XLOC_037812	XLOC_037812	Novel_lncRNA	ENSGALG00000030466	CS	0.969648	5.87e-10
TCONS_00061389	XLOC_037812	XLOC_037812	Novel_lncRNA	ENSGALG00000035334	COX3	0.958264	5.3e-09
TCONS_00061389	XLOC_037812	XLOC_037812	Novel_lncRNA	ENSGALG00000017025	CKAP2	-0.965153	1.53e-09
TCONS_00061389	XLOC_037812	XLOC_037812	Novel_lncRNA	ENSGALG00000004687	CENPP	-0.953832	1.06e-08
TCONS_00061389	XLOC_037812	XLOC_037812	Novel_lncRNA	ENSGALG00000014753	CENPK	-0.963885	1.95e-09
TCONS_00061389	XLOC_037812	XLOC_037812	Novel_lncRNA	ENSGALG00000013208	CENPE	-0.963147	2.25e-09
TCONS_00061389	XLOC_037812	XLOC_037812	Novel_lncRNA	ENSGALG00000003085	CDK1	-0.956955	6.55e-09
TCONS_00061389	XLOC_037812	XLOC_037812	Novel_lncRNA	ENSGALG00000004161	CCNB2	-0.954306	9.88e-09
TCONS_00061389	XLOC_037812	XLOC_037812	Novel_lncRNA	ENSGALG00000003261	CAVIN1	0.965711	1.36e-09
TCONS_00061389	XLOC_037812	XLOC_037812	Novel_lncRNA	ENSGALG00000036892	BUB1B	-0.960611	3.55e-09
TCONS_00061389	XLOC_037812	XLOC_037812	Novel_lncRNA	ENSGALG00000008233	BUB1	-0.960741	3.47e-09
TCONS_00061389	XLOC_037812	XLOC_037812	Novel_lncRNA	ENSGALG00000002781	BRCA1	-0.965836	1.33e-09
TCONS_00061389	XLOC_037812	XLOC_037812	Novel_lncRNA	ENSGALG00000038801	ATP5F1B	0.96433	1.79e-09
TCONS_00061389	XLOC_037812	XLOC_037812	Novel_lncRNA	ENSGALG00000032398	ASPM	-0.965383	1.46e-09
TCONS_00061389	XLOC_037812	XLOC_037812	Novel_lncRNA	ENSGALG00000043642	ANLN	-0.96476	1.65e-09
TCONS_00061389	XLOC_037812	XLOC_037812	Novel_lncRNA	ENSGALG00000011950	ACO2	0.981988	1.57e-11
TCONS_00061389	XLOC_037812	XLOC_037812	Novel_lncRNA	ENSGALG00000002891	ACADL	0.97192	3.43e-10
TCONS_00042771	XLOC_027441	XLOC_027441	Novel_lncRNA	ENSGALG00000047143	ENSGALG00000047143	0.950558	1.7e-08
TCONS_00042583	XLOC_027324	XLOC_027324	Novel_lncRNA	ENSGALG00000015090	PLIN2	0.957747	5.76e-09
TCONS_00042583	XLOC_027324	XLOC_027324	Novel_lncRNA	ENSGALG00000038946	KLHL38	0.961006	3.32e-09
TCONS_00042583	XLOC_027324	XLOC_027324	Novel_lncRNA	ENSGALG00000040035	ADRB2	0.973888	2.07e-10
TCONS_00031637	XLOC_020499	XLOC_020499	Novel_lncRNA	ENSGALG00000028273	HBE1	0.953464	1.12e-08
TCONS_00031637	XLOC_020499	XLOC_020499	Novel_lncRNA	ENSGALG00000046160	ENSGALG00000046160	0.960002	3.95e-09
TCONS_00025495	XLOC_016297	XLOC_016297	Novel_lncRNA	ENSGALG00000012199	WDHD1	0.957816	5.7e-09
TCONS_00025495	XLOC_016297	XLOC_016297	Novel_lncRNA	ENSGALG00000006174	VSTM4	0.961297	3.15e-09
TCONS_00025495	XLOC_016297	XLOC_016297	Novel_lncRNA	ENSGALG00000015624	VCAN	0.969519	6.05e-10
TCONS_00025495	XLOC_016297	XLOC_016297	Novel_lncRNA	ENSGALG00000020067	VASH2	0.951053	1.59e-08
TCONS_00025495	XLOC_016297	XLOC_016297	Novel_lncRNA	ENSGALG00000034271	UHRF1	0.980257	2.98e-11
TCONS_00025495	XLOC_016297	XLOC_016297	Novel_lncRNA	ENSGALG00000031275	TUBB6	0.959893	4.02e-09
TCONS_00025495	XLOC_016297	XLOC_016297	Novel_lncRNA	ENSGALG00000015874	TTK	0.964249	1.82e-09
TCONS_00025495	XLOC_016297	XLOC_016297	Novel_lncRNA	ENSGALG00000003922	TOP2A	0.95728	6.22e-09
TCONS_00025495	XLOC_016297	XLOC_016297	Novel_lncRNA	ENSGALG00000010346	TGFB3	0.960411	3.68e-09
TCONS_00025495	XLOC_016297	XLOC_016297	Novel_lncRNA	ENSGALG00000037453	TERF1	0.962226	2.66e-09
TCONS_00025495	XLOC_016297	XLOC_016297	Novel_lncRNA	ENSGALG00000004304	TCF12	0.954449	9.67e-09
TCONS_00025495	XLOC_016297	XLOC_016297	Novel_lncRNA	ENSGALG00000003033	STXBP4	0.965047	1.56e-09
TCONS_00025495	XLOC_016297	XLOC_016297	Novel_lncRNA	ENSGALG00000015554	SORCS2	0.966732	1.11e-09
TCONS_00025495	XLOC_016297	XLOC_016297	Novel_lncRNA	ENSGALG00000015691	SMC2	0.976739	9.29e-11
TCONS_00025495	XLOC_016297	XLOC_016297	Novel_lncRNA	ENSGALG00000008293	SH3PXD2A	0.960611	3.55e-09
TCONS_00025495	XLOC_016297	XLOC_016297	Novel_lncRNA	ENSGALG00000009241	SFRP2	0.951818	1.42e-08
TCONS_00025495	XLOC_016297	XLOC_016297	Novel_lncRNA	ENSGALG00000011476	SEPTIN11	0.975183	1.46e-10
TCONS_00025495	XLOC_016297	XLOC_016297	Novel_lncRNA	ENSGALG00000006560	SEMA3A	0.979637	3.69e-11
TCONS_00025495	XLOC_016297	XLOC_016297	Novel_lncRNA	ENSGALG00000002980	RTKN2	0.966714	1.11e-09
TCONS_00025495	XLOC_016297	XLOC_016297	Novel_lncRNA	ENSGALG00000043597	RAD54B	0.955721	7.96e-09
TCONS_00025495	XLOC_016297	XLOC_016297	Novel_lncRNA	ENSGALG00000015464	PTGFRN	0.967177	1.01e-09
TCONS_00025495	XLOC_016297	XLOC_016297	Novel_lncRNA	ENSGALG00000017046	POSTN	0.967214	1e-09
TCONS_00025495	XLOC_016297	XLOC_016297	Novel_lncRNA	ENSGALG00000006110	PLK1	0.966761	1.1e-09
TCONS_00025495	XLOC_016297	XLOC_016297	Novel_lncRNA	ENSGALG00000013768	PHACTR2	0.956261	7.31e-09
TCONS_00025495	XLOC_016297	XLOC_016297	Novel_lncRNA	ENSGALG00000012732	PHACTR1	0.953388	1.13e-08
TCONS_00025495	XLOC_016297	XLOC_016297	Novel_lncRNA	ENSGALG00000014869	NNT	-0.951155	1.56e-08
TCONS_00025495	XLOC_016297	XLOC_016297	Novel_lncRNA	ENSGALG00000009601	NELL2	0.960006	3.95e-09
TCONS_00025495	XLOC_016297	XLOC_016297	Novel_lncRNA	ENSGALG00000014425	NCAPG	0.970043	5.36e-10
TCONS_00025495	XLOC_016297	XLOC_016297	Novel_lncRNA	ENSGALG00000008298	LRRC17	0.975644	1.28e-10
TCONS_00025495	XLOC_016297	XLOC_016297	Novel_lncRNA	ENSGALG00000000470	LMNB2	0.955664	8.03e-09
TCONS_00025495	XLOC_016297	XLOC_016297	Novel_lncRNA	ENSGALG00000014692	LMNB1	0.963338	2.17e-09
TCONS_00025495	XLOC_016297	XLOC_016297	Novel_lncRNA	ENSGALG00000043938	LIG1	0.969191	6.51e-10
TCONS_00025495	XLOC_016297	XLOC_016297	Novel_lncRNA	ENSGALG00000003584	KPNA2	0.951396	1.51e-08
TCONS_00025495	XLOC_016297	XLOC_016297	Novel_lncRNA	ENSGALG00000029197	KIRREL3	0.96624	1.23e-09
TCONS_00025495	XLOC_016297	XLOC_016297	Novel_lncRNA	ENSGALG00000004195	KIF4A	0.966331	1.2e-09
TCONS_00025495	XLOC_016297	XLOC_016297	Novel_lncRNA	ENSGALG00000005806	KIF24	0.95543	8.33e-09
TCONS_00025495	XLOC_016297	XLOC_016297	Novel_lncRNA	ENSGALG00000008095	KIF23	0.972264	3.15e-10
TCONS_00025495	XLOC_016297	XLOC_016297	Novel_lncRNA	ENSGALG00000036645	KIF15	0.965295	1.48e-09
TCONS_00025495	XLOC_016297	XLOC_016297	Novel_lncRNA	ENSGALG00000030597	KIF11	0.954915	9.01e-09
TCONS_00025495	XLOC_016297	XLOC_016297	Novel_lncRNA	ENSGALG00000015360	KIAA1524	0.963723	2.01e-09
TCONS_00025495	XLOC_016297	XLOC_016297	Novel_lncRNA	ENSGALG00000016054	KCNJ6	0.955597	8.11e-09
TCONS_00025495	XLOC_016297	XLOC_016297	Novel_lncRNA	ENSGALG00000005499	IL17RD	0.961733	2.91e-09
TCONS_00025495	XLOC_016297	XLOC_016297	Novel_lncRNA	ENSGALG00000009452	GALNT16	0.955938	7.69e-09
TCONS_00025495	XLOC_016297	XLOC_016297	Novel_lncRNA	ENSGALG00000011099	FAP	0.971103	4.18e-10
TCONS_00025495	XLOC_016297	XLOC_016297	Novel_lncRNA	ENSGALG00000010748	EXO1	0.96975	5.74e-10
TCONS_00025495	XLOC_016297	XLOC_016297	Novel_lncRNA	ENSGALG00000030587	ENSGALG00000030587	0.96169	2.93e-09
TCONS_00025495	XLOC_016297	XLOC_016297	Novel_lncRNA	ENSGALG00000016584	EGFL6	0.963187	2.23e-09
TCONS_00025495	XLOC_016297	XLOC_016297	Novel_lncRNA	ENSGALG00000009157	ECT2	0.963465	2.11e-09
TCONS_00025495	XLOC_016297	XLOC_016297	Novel_lncRNA	ENSGALG00000016937	DIAPH3	0.95649	7.05e-09
TCONS_00025495	XLOC_016297	XLOC_016297	Novel_lncRNA	ENSGALG00000005961	DGUOK	0.972029	3.34e-10
TCONS_00025495	XLOC_016297	XLOC_016297	Novel_lncRNA	ENSGALG00000007993	DCX	0.970587	4.73e-10
TCONS_00025495	XLOC_016297	XLOC_016297	Novel_lncRNA	ENSGALG00000010674	DCTD	0.967637	9.15e-10
TCONS_00025495	XLOC_016297	XLOC_016297	Novel_lncRNA	ENSGALG00000027853	CTNNA2	0.964404	1.77e-09
TCONS_00025495	XLOC_016297	XLOC_016297	Novel_lncRNA	ENSGALG00000049848	CNR1	0.958437	5.15e-09
TCONS_00025495	XLOC_016297	XLOC_016297	Novel_lncRNA	ENSGALG00000017025	CKAP2	0.959041	4.65e-09
TCONS_00025495	XLOC_016297	XLOC_016297	Novel_lncRNA	ENSGALG00000004687	CENPP	0.984519	5.49e-12
TCONS_00025495	XLOC_016297	XLOC_016297	Novel_lncRNA	ENSGALG00000014753	CENPK	0.968292	7.95e-10
TCONS_00025495	XLOC_016297	XLOC_016297	Novel_lncRNA	ENSGALG00000013208	CENPE	0.959858	4.05e-09
TCONS_00025495	XLOC_016297	XLOC_016297	Novel_lncRNA	ENSGALG00000034590	CELF2	0.961618	2.97e-09
TCONS_00025495	XLOC_016297	XLOC_016297	Novel_lncRNA	ENSGALG00000003085	CDK1	0.974887	1.58e-10
TCONS_00025495	XLOC_016297	XLOC_016297	Novel_lncRNA	ENSGALG00000039080	CD44	0.966358	1.2e-09
TCONS_00025495	XLOC_016297	XLOC_016297	Novel_lncRNA	ENSGALG00000004161	CCNB2	0.955735	7.94e-09
TCONS_00025495	XLOC_016297	XLOC_016297	Novel_lncRNA	ENSGALG00000003261	CAVIN1	-0.951327	1.53e-08
TCONS_00025495	XLOC_016297	XLOC_016297	Novel_lncRNA	ENSGALG00000036892	BUB1B	0.982467	1.3e-11
TCONS_00025495	XLOC_016297	XLOC_016297	Novel_lncRNA	ENSGALG00000008233	BUB1	0.967152	1.01e-09
TCONS_00025495	XLOC_016297	XLOC_016297	Novel_lncRNA	ENSGALG00000002781	BRCA1	0.974815	1.61e-10
TCONS_00025495	XLOC_016297	XLOC_016297	Novel_lncRNA	ENSGALG00000012952	BASP1	0.96937	6.25e-10
TCONS_00025495	XLOC_016297	XLOC_016297	Novel_lncRNA	ENSGALG00000032398	ASPM	0.974517	1.75e-10
TCONS_00025495	XLOC_016297	XLOC_016297	Novel_lncRNA	ENSGALG00000043642	ANLN	0.963333	2.17e-09
TCONS_00025495	XLOC_016297	XLOC_016297	Novel_lncRNA	ENSGALG00000036240	AKAP12	0.962689	2.45e-09
TCONS_00025495	XLOC_016297	XLOC_016297	Novel_lncRNA	ENSGALG00000041255	ADAM12	0.969781	5.7e-10
TCONS_00017622	XLOC_011337	XLOC_011337	Novel_lncRNA	ENSGALG00000012199	WDHD1	0.958265	5.29e-09
TCONS_00017622	XLOC_011337	XLOC_011337	Novel_lncRNA	ENSGALG00000006174	VSTM4	0.962481	2.54e-09
TCONS_00017622	XLOC_011337	XLOC_011337	Novel_lncRNA	ENSGALG00000015624	VCAN	0.982006	1.56e-11
TCONS_00017622	XLOC_011337	XLOC_011337	Novel_lncRNA	ENSGALG00000020067	VASH2	0.96402	1.9e-09
TCONS_00017622	XLOC_011337	XLOC_011337	Novel_lncRNA	ENSGALG00000034271	UHRF1	0.975526	1.32e-10
TCONS_00017622	XLOC_011337	XLOC_011337	Novel_lncRNA	ENSGALG00000031275	TUBB6	0.962847	2.37e-09
TCONS_00017622	XLOC_011337	XLOC_011337	Novel_lncRNA	ENSGALG00000008444	TUBAL3	0.958066	5.47e-09
TCONS_00017622	XLOC_011337	XLOC_011337	Novel_lncRNA	ENSGALG00000015874	TTK	0.961976	2.79e-09
TCONS_00017622	XLOC_011337	XLOC_011337	Novel_lncRNA	ENSGALG00000003922	TOP2A	0.957768	5.74e-09
TCONS_00017622	XLOC_011337	XLOC_011337	Novel_lncRNA	ENSGALG00000010346	TGFB3	0.952154	1.36e-08
TCONS_00017622	XLOC_011337	XLOC_011337	Novel_lncRNA	ENSGALG00000037453	TERF1	0.952562	1.28e-08
TCONS_00017622	XLOC_011337	XLOC_011337	Novel_lncRNA	ENSGALG00000004304	TCF12	0.96037	3.71e-09
TCONS_00017622	XLOC_011337	XLOC_011337	Novel_lncRNA	ENSGALG00000003033	STXBP4	0.96418	1.85e-09
TCONS_00017622	XLOC_011337	XLOC_011337	Novel_lncRNA	ENSGALG00000001475	STMN1	0.961446	3.07e-09
TCONS_00017622	XLOC_011337	XLOC_011337	Novel_lncRNA	ENSGALG00000015554	SORCS2	0.964899	1.6e-09
TCONS_00017622	XLOC_011337	XLOC_011337	Novel_lncRNA	ENSGALG00000015691	SMC2	0.969904	5.54e-10
TCONS_00017622	XLOC_011337	XLOC_011337	Novel_lncRNA	ENSGALG00000008293	SH3PXD2A	0.952067	1.37e-08
TCONS_00017622	XLOC_011337	XLOC_011337	Novel_lncRNA	ENSGALG00000009241	SFRP2	0.95826	5.3e-09
TCONS_00017622	XLOC_011337	XLOC_011337	Novel_lncRNA	ENSGALG00000011476	SEPTIN11	0.976373	1.04e-10
TCONS_00017622	XLOC_011337	XLOC_011337	Novel_lncRNA	ENSGALG00000006560	SEMA3A	0.982242	1.43e-11
TCONS_00017622	XLOC_011337	XLOC_011337	Novel_lncRNA	ENSGALG00000013167	SDHA	-0.953813	1.06e-08
TCONS_00017622	XLOC_011337	XLOC_011337	Novel_lncRNA	ENSGALG00000017120	SACS	0.950198	1.79e-08
TCONS_00017622	XLOC_011337	XLOC_011337	Novel_lncRNA	ENSGALG00000002980	RTKN2	0.962683	2.45e-09
TCONS_00017622	XLOC_011337	XLOC_011337	Novel_lncRNA	ENSGALG00000043597	RAD54B	0.951225	1.55e-08
TCONS_00017622	XLOC_011337	XLOC_011337	Novel_lncRNA	ENSGALG00000015464	PTGFRN	0.972465	2.99e-10
TCONS_00017622	XLOC_011337	XLOC_011337	Novel_lncRNA	ENSGALG00000017046	POSTN	0.969288	6.37e-10
TCONS_00017622	XLOC_011337	XLOC_011337	Novel_lncRNA	ENSGALG00000006110	PLK1	0.963445	2.12e-09
TCONS_00017622	XLOC_011337	XLOC_011337	Novel_lncRNA	ENSGALG00000029264	PI15	0.957125	6.38e-09
TCONS_00017622	XLOC_011337	XLOC_011337	Novel_lncRNA	ENSGALG00000012732	PHACTR1	0.950622	1.68e-08
TCONS_00017622	XLOC_011337	XLOC_011337	Novel_lncRNA	ENSGALG00000016430	PDHA1	-0.953348	1.14e-08
TCONS_00017622	XLOC_011337	XLOC_011337	Novel_lncRNA	ENSGALG00000014869	NNT	-0.961275	3.16e-09
TCONS_00017622	XLOC_011337	XLOC_011337	Novel_lncRNA	ENSGALG00000004071	NETO2	0.950308	1.76e-08
TCONS_00017622	XLOC_011337	XLOC_011337	Novel_lncRNA	ENSGALG00000009601	NELL2	0.965067	1.55e-09
TCONS_00017622	XLOC_011337	XLOC_011337	Novel_lncRNA	ENSGALG00000014801	NDC80	0.950179	1.79e-08
TCONS_00017622	XLOC_011337	XLOC_011337	Novel_lncRNA	ENSGALG00000014425	NCAPG	0.979865	3.41e-11
TCONS_00017622	XLOC_011337	XLOC_011337	Novel_lncRNA	ENSGALG00000007839	NCAM1	0.952828	1.23e-08
TCONS_00017622	XLOC_011337	XLOC_011337	Novel_lncRNA	ENSGALG00000015358	MYH15	0.950813	1.64e-08
TCONS_00017622	XLOC_011337	XLOC_011337	Novel_lncRNA	ENSGALG00000008298	LRRC17	0.971123	4.16e-10
TCONS_00017622	XLOC_011337	XLOC_011337	Novel_lncRNA	ENSGALG00000000470	LMNB2	0.951633	1.46e-08
TCONS_00017622	XLOC_011337	XLOC_011337	Novel_lncRNA	ENSGALG00000014692	LMNB1	0.970099	5.3e-10
TCONS_00017622	XLOC_011337	XLOC_011337	Novel_lncRNA	ENSGALG00000043938	LIG1	0.970103	5.29e-10
TCONS_00017622	XLOC_011337	XLOC_011337	Novel_lncRNA	ENSGALG00000003584	KPNA2	0.95324	1.16e-08
TCONS_00017622	XLOC_011337	XLOC_011337	Novel_lncRNA	ENSGALG00000029197	KIRREL3	0.977818	6.68e-11
TCONS_00017622	XLOC_011337	XLOC_011337	Novel_lncRNA	ENSGALG00000004195	KIF4A	0.960919	3.37e-09
TCONS_00017622	XLOC_011337	XLOC_011337	Novel_lncRNA	ENSGALG00000005806	KIF24	0.96499	1.58e-09
TCONS_00017622	XLOC_011337	XLOC_011337	Novel_lncRNA	ENSGALG00000008095	KIF23	0.967728	8.98e-10
TCONS_00017622	XLOC_011337	XLOC_011337	Novel_lncRNA	ENSGALG00000036645	KIF15	0.962901	2.35e-09
TCONS_00017622	XLOC_011337	XLOC_011337	Novel_lncRNA	ENSGALG00000015360	KIAA1524	0.95567	8.02e-09
TCONS_00017622	XLOC_011337	XLOC_011337	Novel_lncRNA	ENSGALG00000016054	KCNJ6	0.957575	5.93e-09
TCONS_00017622	XLOC_011337	XLOC_011337	Novel_lncRNA	ENSGALG00000005499	IL17RD	0.961334	3.13e-09
TCONS_00017622	XLOC_011337	XLOC_011337	Novel_lncRNA	ENSGALG00000031571	H2A-VII	0.952805	1.23e-08
TCONS_00017622	XLOC_011337	XLOC_011337	Novel_lncRNA	ENSGALG00000000690	GDPD4	0.958525	5.07e-09
TCONS_00017622	XLOC_011337	XLOC_011337	Novel_lncRNA	ENSGALG00000011099	FAP	0.974168	1.92e-10
TCONS_00017622	XLOC_011337	XLOC_011337	Novel_lncRNA	ENSGALG00000010748	EXO1	0.977616	7.12e-11
TCONS_00017622	XLOC_011337	XLOC_011337	Novel_lncRNA	ENSGALG00000054420	ENSGALG00000054420	0.961289	3.15e-09
TCONS_00017622	XLOC_011337	XLOC_011337	Novel_lncRNA	ENSGALG00000030587	ENSGALG00000030587	0.978234	5.86e-11
TCONS_00017622	XLOC_011337	XLOC_011337	Novel_lncRNA	ENSGALG00000016584	EGFL6	0.970892	4.4e-10
TCONS_00017622	XLOC_011337	XLOC_011337	Novel_lncRNA	ENSGALG00000009157	ECT2	0.957349	6.15e-09
TCONS_00017622	XLOC_011337	XLOC_011337	Novel_lncRNA	ENSGALG00000004491	DMGDH	0.959523	4.29e-09
TCONS_00017622	XLOC_011337	XLOC_011337	Novel_lncRNA	ENSGALG00000005961	DGUOK	0.974503	1.76e-10
TCONS_00017622	XLOC_011337	XLOC_011337	Novel_lncRNA	ENSGALG00000007993	DCX	0.976865	8.95e-11
TCONS_00017622	XLOC_011337	XLOC_011337	Novel_lncRNA	ENSGALG00000010674	DCTD	0.964824	1.63e-09
TCONS_00017622	XLOC_011337	XLOC_011337	Novel_lncRNA	ENSGALG00000034493	DCLK3	0.95199	1.39e-08
TCONS_00017622	XLOC_011337	XLOC_011337	Novel_lncRNA	ENSGALG00000041263	DCLK1	0.95712	6.38e-09
TCONS_00017622	XLOC_011337	XLOC_011337	Novel_lncRNA	ENSGALG00000011532	CYP27C1	0.958001	5.53e-09
TCONS_00017622	XLOC_011337	XLOC_011337	Novel_lncRNA	ENSGALG00000027853	CTNNA2	0.961164	3.22e-09
TCONS_00017622	XLOC_011337	XLOC_011337	Novel_lncRNA	ENSGALG00000001184	COQ9	-0.954263	9.94e-09
TCONS_00017622	XLOC_011337	XLOC_011337	Novel_lncRNA	ENSGALG00000005797	COL20A1	0.953685	1.08e-08
TCONS_00017622	XLOC_011337	XLOC_011337	Novel_lncRNA	ENSGALG00000049848	CNR1	0.975385	1.38e-10
TCONS_00017622	XLOC_011337	XLOC_011337	Novel_lncRNA	ENSGALG00000017025	CKAP2	0.958354	5.22e-09
TCONS_00017622	XLOC_011337	XLOC_011337	Novel_lncRNA	ENSGALG00000004687	CENPP	0.978963	4.62e-11
TCONS_00017622	XLOC_011337	XLOC_011337	Novel_lncRNA	ENSGALG00000014753	CENPK	0.966245	1.22e-09
TCONS_00017622	XLOC_011337	XLOC_011337	Novel_lncRNA	ENSGALG00000013208	CENPE	0.950038	1.83e-08
TCONS_00017622	XLOC_011337	XLOC_011337	Novel_lncRNA	ENSGALG00000034590	CELF2	0.964739	1.66e-09
TCONS_00017622	XLOC_011337	XLOC_011337	Novel_lncRNA	ENSGALG00000003085	CDK1	0.979719	3.59e-11
TCONS_00017622	XLOC_011337	XLOC_011337	Novel_lncRNA	ENSGALG00000039080	CD44	0.963224	2.21e-09
TCONS_00017622	XLOC_011337	XLOC_011337	Novel_lncRNA	ENSGALG00000004161	CCNB2	0.960801	3.44e-09
TCONS_00017622	XLOC_011337	XLOC_011337	Novel_lncRNA	ENSGALG00000003261	CAVIN1	-0.955413	8.35e-09
TCONS_00017622	XLOC_011337	XLOC_011337	Novel_lncRNA	ENSGALG00000036892	BUB1B	0.984684	5.09e-12
TCONS_00017622	XLOC_011337	XLOC_011337	Novel_lncRNA	ENSGALG00000008233	BUB1	0.962301	2.63e-09
TCONS_00017622	XLOC_011337	XLOC_011337	Novel_lncRNA	ENSGALG00000002781	BRCA1	0.97229	3.13e-10
TCONS_00017622	XLOC_011337	XLOC_011337	Novel_lncRNA	ENSGALG00000012952	BASP1	0.975071	1.5e-10
TCONS_00017622	XLOC_011337	XLOC_011337	Novel_lncRNA	ENSGALG00000032398	ASPM	0.967902	8.65e-10
TCONS_00017622	XLOC_011337	XLOC_011337	Novel_lncRNA	ENSGALG00000043642	ANLN	0.951596	1.47e-08
TCONS_00017622	XLOC_011337	XLOC_011337	Novel_lncRNA	ENSGALG00000036240	AKAP12	0.956338	7.23e-09
TCONS_00017622	XLOC_011337	XLOC_011337	Novel_lncRNA	ENSGALG00000015473	ADPRH	-0.955013	8.87e-09
TCONS_00017622	XLOC_011337	XLOC_011337	Novel_lncRNA	ENSGALG00000041255	ADAM12	0.961892	2.83e-09
TCONS_00014316	XLOC_009152	XLOC_009152	Novel_lncRNA	ENSGALG00000035804	SQSTM1	0.957193	6.31e-09
TCONS_00014316	XLOC_009152	XLOC_009152	Novel_lncRNA	ENSGALG00000034024	RAPGEF5	0.961213	3.2e-09
TCONS_00014316	XLOC_009152	XLOC_009152	Novel_lncRNA	ENSGALG00000005849	PPDPF	0.971726	3.59e-10
TCONS_00014316	XLOC_009152	XLOC_009152	Novel_lncRNA	ENSGALG00000027374	KLF9	0.964971	1.58e-09
TCONS_00130961	ENSGALG00000009037	SPTLC3	Novel_lncRNA	ENSGALG00000044527	ENSGALG00000044527	0.955986	7.64e-09
TCONS_00189651	ENSGALG00000030032	SLC4A10	Novel_lncRNA	ENSGALG00000007072	ACADS	0.963068	2.28e-09
TCONS_00137780	ENSGALG00000015787	RNGTT	Novel_lncRNA	ENSGALG00000016655	GYG2	0.959008	4.68e-09
TCONS_00106182	ENSGALG00000032270	NCAPH	Novel_lncRNA	ENSGALG00000029319	UQCRB	0.975535	1.32e-10
TCONS_00106182	ENSGALG00000032270	NCAPH	Novel_lncRNA	ENSGALG00000003778	TMEM38A	0.975773	1.23e-10
TCONS_00106182	ENSGALG00000032270	NCAPH	Novel_lncRNA	ENSGALG00000016993	SUCLA2	0.956753	6.77e-09
TCONS_00106182	ENSGALG00000032270	NCAPH	Novel_lncRNA	ENSGALG00000009545	SLC25A12	0.953341	1.14e-08
TCONS_00106182	ENSGALG00000032270	NCAPH	Novel_lncRNA	ENSGALG00000016430	PDHA1	0.958409	5.17e-09
TCONS_00106182	ENSGALG00000032270	NCAPH	Novel_lncRNA	ENSGALG00000017282	NDUFA9	0.967264	9.91e-10
TCONS_00106182	ENSGALG00000032270	NCAPH	Novel_lncRNA	ENSGALG00000008858	MDH1	0.96437	1.78e-09
TCONS_00106182	ENSGALG00000032270	NCAPH	Novel_lncRNA	ENSGALG00000004376	KCNJ2	0.974183	1.91e-10
TCONS_00106182	ENSGALG00000032270	NCAPH	Novel_lncRNA	ENSGALG00000015783	IMMT	0.968995	6.8e-10
TCONS_00106182	ENSGALG00000032270	NCAPH	Novel_lncRNA	ENSGALG00000007484	GOT1	0.970408	4.93e-10
TCONS_00106182	ENSGALG00000032270	NCAPH	Novel_lncRNA	ENSGALG00000004801	ENSGALG00000004801	0.955255	8.55e-09
TCONS_00106182	ENSGALG00000032270	NCAPH	Novel_lncRNA	ENSGALG00000007904	DLAT	0.989042	4.94e-13
TCONS_00106182	ENSGALG00000032270	NCAPH	Novel_lncRNA	ENSGALG00000014695	CLCN1	0.954049	1.03e-08
TCONS_00106182	ENSGALG00000032270	NCAPH	Novel_lncRNA	ENSGALG00000006753	ATP5F1C	0.953658	1.09e-08
TCONS_00106182	ENSGALG00000032270	NCAPH	Novel_lncRNA	ENSGALG00000015473	ADPRH	0.955909	7.73e-09
TCONS_00067150	ENSGALG00000039977	MYH1B	Novel_lncRNA	ENSGALG00000025819	UQCRFS1	0.954841	9.11e-09
TCONS_00067150	ENSGALG00000039977	MYH1B	Novel_lncRNA	ENSGALG00000015961	SUCLG1	0.984939	4.53e-12
TCONS_00067150	ENSGALG00000039977	MYH1B	Novel_lncRNA	ENSGALG00000016979	SLC25A30	0.962576	2.5e-09
TCONS_00067150	ENSGALG00000039977	MYH1B	Novel_lncRNA	ENSGALG00000029212	PADI2	0.957423	6.08e-09
TCONS_00067150	ENSGALG00000039977	MYH1B	Novel_lncRNA	ENSGALG00000051148	ENSGALG00000051148	0.966132	1.25e-09
TCONS_00067150	ENSGALG00000039977	MYH1B	Novel_lncRNA	ENSGALG00000015602	CKMT2	0.963914	1.94e-09
TCONS_00067150	ENSGALG00000039977	MYH1B	Novel_lncRNA	ENSGALG00000039536	C2H8ORF22	0.974578	1.72e-10
TCONS_00166055	ENSGALG00000006583	LSP1	Novel_lncRNA	ENSGALG00000025819	UQCRFS1	0.95132	1.53e-08
TCONS_00166055	ENSGALG00000006583	LSP1	Novel_lncRNA	ENSGALG00000005789	UQCRC1	0.954783	9.19e-09
TCONS_00166055	ENSGALG00000006583	LSP1	Novel_lncRNA	ENSGALG00000001096	UQCR11	0.969597	5.94e-10
TCONS_00166055	ENSGALG00000006583	LSP1	Novel_lncRNA	ENSGALG00000045362	ENSGALG00000045362	0.961791	2.88e-09
TCONS_00166055	ENSGALG00000006583	LSP1	Novel_lncRNA	ENSGALG00000030164	ECH1	0.956963	6.54e-09
TCONS_00166055	ENSGALG00000006583	LSP1	Novel_lncRNA	ENSGALG00000035334	COX3	0.952494	1.29e-08
TCONS_00166055	ENSGALG00000006583	LSP1	Novel_lncRNA	ENSGALG00000001330	ATP5MC1	0.964029	1.9e-09
TCONS_00128741	ENSGALG00000016456	LPIN1	Novel_lncRNA	ENSGALG00000027374	KLF9	0.966488	1.16e-09
TCONS_00003953	ENSGALG00000031874	HIST1H101	Novel_lncRNA	ENSGALG00000020067	VASH2	0.952754	1.24e-08
TCONS_00003953	ENSGALG00000031874	HIST1H101	Novel_lncRNA	ENSGALG00000000302	TNNT2	0.95551	8.22e-09
TCONS_00003953	ENSGALG00000031874	HIST1H101	Novel_lncRNA	ENSGALG00000000172	MYOG	0.971153	4.13e-10
TCONS_00003953	ENSGALG00000031874	HIST1H101	Novel_lncRNA	ENSGALG00000002479	MAT1A	0.952184	1.35e-08
TCONS_00003953	ENSGALG00000031874	HIST1H101	Novel_lncRNA	ENSGALG00000014692	LMNB1	0.952441	1.3e-08
TCONS_00003953	ENSGALG00000031874	HIST1H101	Novel_lncRNA	ENSGALG00000031571	H2A-VII	0.977866	6.58e-11
TCONS_00003953	ENSGALG00000031874	HIST1H101	Novel_lncRNA	ENSGALG00000011532	CYP27C1	0.958016	5.52e-09
TCONS_00003953	ENSGALG00000031874	HIST1H101	Novel_lncRNA	ENSGALG00000004161	CCNB2	0.962158	2.7e-09
TCONS_00177106	ENSGALG00000011443	EXOC3L4	Novel_lncRNA	ENSGALG00000011958	TEF	0.95559	8.12e-09
TCONS_00177106	ENSGALG00000011443	EXOC3L4	Novel_lncRNA	ENSGALG00000006489	CHCHD3	0.951302	1.53e-08
ENSGALT00000108177	ENSGALG00000053624	ENSGALG00000053624	Annotated_lncRNA	ENSGALG00000036441	WIPF1	0.958613	5e-09
ENSGALT00000108177	ENSGALG00000053624	ENSGALG00000053624	Annotated_lncRNA	ENSGALG00000012199	WDHD1	0.95456	9.51e-09
ENSGALT00000108177	ENSGALG00000053624	ENSGALG00000053624	Annotated_lncRNA	ENSGALG00000020067	VASH2	0.95249	1.29e-08
ENSGALT00000108177	ENSGALG00000053624	ENSGALG00000053624	Annotated_lncRNA	ENSGALG00000031275	TUBB6	0.957077	6.42e-09
ENSGALT00000108177	ENSGALG00000053624	ENSGALG00000053624	Annotated_lncRNA	ENSGALG00000003922	TOP2A	0.95856	5.04e-09
ENSGALT00000108177	ENSGALG00000053624	ENSGALG00000053624	Annotated_lncRNA	ENSGALG00000000302	TNNT2	0.96608	1.27e-09
ENSGALT00000108177	ENSGALG00000053624	ENSGALG00000053624	Annotated_lncRNA	ENSGALG00000004304	TCF12	0.957087	6.41e-09
ENSGALT00000108177	ENSGALG00000053624	ENSGALG00000053624	Annotated_lncRNA	ENSGALG00000004719	SPTAN1	0.952548	1.28e-08
ENSGALT00000108177	ENSGALG00000053624	ENSGALG00000053624	Annotated_lncRNA	ENSGALG00000043035	SHISA2	0.973071	2.56e-10
ENSGALT00000108177	ENSGALG00000053624	ENSGALG00000053624	Annotated_lncRNA	ENSGALG00000035916	SHANK2	0.984281	6.1e-12
ENSGALT00000108177	ENSGALG00000053624	ENSGALG00000053624	Annotated_lncRNA	ENSGALG00000009241	SFRP2	0.961073	3.28e-09
ENSGALT00000108177	ENSGALG00000053624	ENSGALG00000053624	Annotated_lncRNA	ENSGALG00000031895	SDK2	0.974104	1.96e-10
ENSGALT00000108177	ENSGALG00000053624	ENSGALG00000053624	Annotated_lncRNA	ENSGALG00000002855	SARDH	0.951682	1.45e-08
ENSGALT00000108177	ENSGALG00000053624	ENSGALG00000053624	Annotated_lncRNA	ENSGALG00000015464	PTGFRN	0.952958	1.21e-08
ENSGALT00000108177	ENSGALG00000053624	ENSGALG00000053624	Annotated_lncRNA	ENSGALG00000006110	PLK1	0.953043	1.19e-08
ENSGALT00000108177	ENSGALG00000053624	ENSGALG00000053624	Annotated_lncRNA	ENSGALG00000042134	PIEZO2	0.960297	3.75e-09
ENSGALT00000108177	ENSGALG00000053624	ENSGALG00000053624	Annotated_lncRNA	ENSGALG00000014801	NDC80	0.968393	7.77e-10
ENSGALT00000108177	ENSGALG00000053624	ENSGALG00000053624	Annotated_lncRNA	ENSGALG00000007839	NCAM1	0.954496	9.6e-09
ENSGALT00000108177	ENSGALG00000053624	ENSGALG00000053624	Annotated_lncRNA	ENSGALG00000043938	LIG1	0.950007	1.83e-08
ENSGALT00000108177	ENSGALG00000053624	ENSGALG00000053624	Annotated_lncRNA	ENSGALG00000003584	KPNA2	0.976042	1.14e-10
ENSGALT00000108177	ENSGALG00000053624	ENSGALG00000053624	Annotated_lncRNA	ENSGALG00000005806	KIF24	0.950923	1.61e-08
ENSGALT00000108177	ENSGALG00000053624	ENSGALG00000053624	Annotated_lncRNA	ENSGALG00000011270	KERA	0.956963	6.54e-09
ENSGALT00000108177	ENSGALG00000053624	ENSGALG00000053624	Annotated_lncRNA	ENSGALG00000007837	KAZALD1	0.968951	6.87e-10
ENSGALT00000108177	ENSGALG00000053624	ENSGALG00000053624	Annotated_lncRNA	ENSGALG00000015528	JAKMIP1	0.958986	4.7e-09
ENSGALT00000108177	ENSGALG00000053624	ENSGALG00000053624	Annotated_lncRNA	ENSGALG00000005499	IL17RD	0.953636	1.09e-08
ENSGALT00000108177	ENSGALG00000053624	ENSGALG00000053624	Annotated_lncRNA	ENSGALG00000016797	FHL2	0.954688	9.33e-09
ENSGALT00000108177	ENSGALG00000053624	ENSGALG00000053624	Annotated_lncRNA	ENSGALG00000010748	EXO1	0.951395	1.51e-08
ENSGALT00000108177	ENSGALG00000053624	ENSGALG00000053624	Annotated_lncRNA	ENSGALG00000007993	DCX	0.952873	1.22e-08
ENSGALT00000108177	ENSGALG00000053624	ENSGALG00000053624	Annotated_lncRNA	ENSGALG00000003818	CYFIP2	0.962752	2.42e-09
ENSGALT00000108177	ENSGALG00000053624	ENSGALG00000053624	Annotated_lncRNA	ENSGALG00000001316	CPNE2	0.952051	1.38e-08
ENSGALT00000108177	ENSGALG00000053624	ENSGALG00000053624	Annotated_lncRNA	ENSGALG00000005797	COL20A1	0.965707	1.37e-09
ENSGALT00000108177	ENSGALG00000053624	ENSGALG00000053624	Annotated_lncRNA	ENSGALG00000017025	CKAP2	0.950993	1.6e-08
ENSGALT00000108177	ENSGALG00000053624	ENSGALG00000053624	Annotated_lncRNA	ENSGALG00000004161	CCNB2	0.955346	8.43e-09
ENSGALT00000108177	ENSGALG00000053624	ENSGALG00000053624	Annotated_lncRNA	ENSGALG00000005215	CACNA1H	0.950247	1.77e-08
ENSGALT00000108177	ENSGALG00000053624	ENSGALG00000053624	Annotated_lncRNA	ENSGALG00000008233	BUB1	0.952059	1.37e-08
ENSGALT00000097778	ENSGALG00000051113	ENSGALG00000051113	Annotated_lncRNA	ENSGALG00000029197	KIRREL3	0.962067	2.74e-09
ENSGALT00000097778	ENSGALG00000051113	ENSGALG00000051113	Annotated_lncRNA	ENSGALG00000007837	KAZALD1	0.951979	1.39e-08
ENSGALT00000097778	ENSGALG00000051113	ENSGALG00000051113	Annotated_lncRNA	ENSGALG00000000690	GDPD4	0.967717	9e-10
ENSGALT00000097778	ENSGALG00000051113	ENSGALG00000051113	Annotated_lncRNA	ENSGALG00000034590	CELF2	0.954117	1.02e-08
ENSGALT00000097778	ENSGALG00000051113	ENSGALG00000051113	Annotated_lncRNA	ENSGALG00000039595	BTBD11	0.959425	4.36e-09
ENSGALT00000106507	ENSGALG00000050961	ENSGALG00000050961	Annotated_lncRNA	ENSGALG00000011009	SCN2A	0.963956	1.93e-09
ENSGALT00000106507	ENSGALG00000050961	ENSGALG00000050961	Annotated_lncRNA	ENSGALG00000019060	MMP27	0.951612	1.46e-08
ENSGALT00000106507	ENSGALG00000050961	ENSGALG00000050961	Annotated_lncRNA	ENSGALG00000013193	IRX2	0.985448	3.57e-12
ENSGALT00000106507	ENSGALG00000050961	ENSGALG00000050961	Annotated_lncRNA	ENSGALG00000001122	CALN1	0.963221	2.21e-09
TCONS_00083336	ENSGALG00000039536	C2H8ORF22	Novel_lncRNA	ENSGALG00000015961	SUCLG1	0.958358	5.21e-09
TCONS_00083336	ENSGALG00000039536	C2H8ORF22	Novel_lncRNA	ENSGALG00000016979	SLC25A30	0.969353	6.28e-10
TCONS_00083336	ENSGALG00000039536	C2H8ORF22	Novel_lncRNA	ENSGALG00000006670	PPP1R3C	0.950006	1.83e-08
TCONS_00083336	ENSGALG00000039536	C2H8ORF22	Novel_lncRNA	ENSGALG00000016875	CLYBL	0.963958	1.93e-09
TCONS_00083336	ENSGALG00000039536	C2H8ORF22	Novel_lncRNA	ENSGALG00000009024	CLIP4	0.956257	7.32e-09
TCONS_00083336	ENSGALG00000039536	C2H8ORF22	Novel_lncRNA	ENSGALG00000039536	C2H8ORF22	0.997699	9.11e-18
